# Supplementary material for: Relationship and distribution of Salmonella enterica serovar I 4,[5],12:i:- strain sequences in the NCBI Pathogen Detection database
Source: BMC Genomics. 2022 Apr 6;23:268. doi: 10.1186/s12864-022-08458-z (PMC8985322; doi:10.1186/s12864-022-08458-z)
Supplement: Supplementary file 2 — Additional file 2: Table S1. Metadata for 13,612 Salmonella serovar I 4,[5],12:i:- strain sequences from the NCBI Pathogen Detection database. [file 12864_2022_8458_MOESM2_ESM.xlsx]

## Sheet: Supplemental Table 1
Supplemental Table 1. Metadata for 13,612 Salmonella serovar I 4,[5],12:i:- strain sequences from the NCBI Pathogen Detection Database
target_acc	PDS_acc	PHY_CLUST	#label	FDA_lab_id	HHS_region	IFSAC_category	LibraryLayout	PFGE_PrimaryEnzyme_pattern	PFGE_SecondaryEnzyme_pattern	Platform	Run	asm_acc	asm_level	asm_stats_contig_n50	asm_stats_length_bp	asm_stats_n_contig	assembly_method	attribute_package	bioproject_acc	bioproject_center	biosample_acc	isolate_identifiers	collected_by	collection_date	epi_type	fullasm_id	geo_loc_name	host	host_disease	isolation_source	lat_lon	ontological_term	outbreak	sample_name	scientific_name	serovar	source_type	species_taxid	sra_center	sra_release_date	strain	target_creation_date	taxid	wgs_acc_prefix	wgs_master_acc	serovar2	gencoll_acc	minsame	mindiff
PDT000663570.1	PDS000026631.3	1	PDT000663570.1|SAMN08936702|GCA_009871215.1|Salmonella enterica subsp. enterica serovar 4,12:i:-|4,12:i:-|N16-1374|Pathogen: environmental/food/other	NA	0	clinical/research	NA	NA	NA	NA	NA	GCA_009871215.1	Contig	223622	4850836	71	CLC NGS Cell v. 9	Pathogen: environmental/food/other	PRJNA378379	CFSAN	SAMN08936702	CFSAN079243"""""""""""""""""""""""""""""""",""""""""""""""""""""""""""""""""N16-1374"""""""""""""""""""""""""""""""",""""""""""""""""""""""""""""""""SRS3471467""""""""""""""""""""""""""""""""	Institute of Food Safety & Hygeine, University of Zurich	2016	environmental/other	15791308	Switzerland	NA	NA	NA	NA	missing:GENEPIO_0001618	NA	NA	Salmonella enterica subsp. enterica serovar 4,12:i:-	4,12:i:-	NA	28901	NA	NA	N16-1374	2020-01-14	353569	QDZE	QDZE00000000.1	412i	GCA_009871215.1	2	NULL
PDT000663564.1	PDS000026631.3	1	PDT000663564.1|SAMN08936685|GCA_009871095.1|Salmonella enterica subsp. enterica serovar 4,12:i:-|4,12:i:-|N17-0187|Pathogen: environmental/food/other	NA	0	clinical/research	NA	NA	NA	NA	NA	GCA_009871095.1	Contig	282567	4852411	50	CLC NGS Cell v. 9	Pathogen: environmental/food/other	PRJNA378379	CFSAN	SAMN08936685	CFSAN079252"""""""""""""""""""""""""""""""",""""""""""""""""""""""""""""""""N17-0187"""""""""""""""""""""""""""""""",""""""""""""""""""""""""""""""""SRS3471435""""""""""""""""""""""""""""""""	Institute of Food Safety & Hygeine, University of Zurich	2017	environmental/other	15791178	Switzerland	NA	NA	NA	NA	missing:GENEPIO_0001618	NA	NA	Salmonella enterica subsp. enterica serovar 4,12:i:-	4,12:i:-	NA	28901	NA	NA	N17-0187	2020-01-14	353569	QDZN	QDZN00000000.1	412i	GCA_009871095.1	2	NULL
PDT000336334.1	PDS000026642.4	2	PDT000336334.1|SAMN09484301|GCA_007645735.1|Salmonella enterica subsp. enterica|Salmonella Typhimurium - monophasic|280313|Pathogen: environmental/food/other	NA	0	NA	PAIRED	NA	NA	ILLUMINA	SRR7426607	GCA_007645735.1	Contig	191993	5080969	85	SKESA v. 2.2	Pathogen: environmental/food/other	PRJNA248792	Public Health England	SAMN09484301	280313"""""""""""""""""""""""""""""""",""""""""""""""""""""""""""""""""280313.biosample"""""""""""""""""""""""""""""""",""""""""""""""""""""""""""""""""SRS3460379""""""""""""""""""""""""""""""""	PHE	2016-07	clinical	12780738	United Kingdom: United Kingdom	Homo sapiens	Not available	human	NA	NA	NA	NA	Salmonella enterica subsp. enterica	Salmonella Typhimurium - monophasic	NA	28901	PHE	2018-06-26	280313	2018-06-26	59201	AAINIG	AAINIG000000000.1	salmonellatyphimuriummonophasic	GCA_007645735.1	7	NULL
PDT000277682.2	PDS000026642.4	2	PDT000277682.2|SAMN08327326|GCA_006186305.1|Salmonella enterica||PNUSAS031603|Pathogen: clinical or host-associated	NA	0	NA	PAIRED	NA	NA	ILLUMINA	SRR6457571	GCA_006186305.1	Contig	115718	5087779	85	SKESA v. 2.2	Pathogen: clinical or host-associated	PRJNA230403	CDC	SAMN08327326	PNUSAS031603"""""""""""""""""""""""""""""""",""""""""""""""""""""""""""""""""SRS2822305""""""""""""""""""""""""""""""""	CDC	2017	clinical	11056638	USA	NA	NA	NA	NA	NA	NA	PNUSAS031603	Salmonella enterica	NA	NA	28901	EDLB-CDC	2018-01-10	PNUSAS031603	2018-01-10	28901	AAEVAD	AAEVAD000000000.1	NA	GCA_006186305.1	3	NULL
PDT000379148.1	PDS000026642.4	2	PDT000379148.1|SAMN10076112|GCA_003904035.1|Salmonella enterica subsp. enterica|Salmonella Typhimurium - monophasic|579248|Pathogen: environmental/food/other	NA	0	NA	PAIRED	NA	NA	ILLUMINA	SRR7850615	GCA_003904035.1	Contig	143049	5078958	91	SKESA v. 2.2	Pathogen: environmental/food/other	PRJNA248792	Public Health England	SAMN10076112	579248"""""""""""""""""""""""""""""""",""""""""""""""""""""""""""""""""579248.biosample"""""""""""""""""""""""""""""""",""""""""""""""""""""""""""""""""SRS3787698""""""""""""""""""""""""""""""""	PHE	2018-07	clinical	8030938	United Kingdom: United Kingdom	Homo sapiens	Not available	human	NA	NA	NA	NA	Salmonella enterica subsp. enterica	Salmonella Typhimurium - monophasic	NA	28901	PHE	2018-09-17	579248	2018-09-17	59201	RURZ	RURZ00000000.1	salmonellatyphimuriummonophasic	GCA_003904035.1	1	NULL
PDT000313286.2	PDS000026642.4	2	PDT000313286.2|SAMN09198043|GCA_008442985.1|Salmonella enterica|Serotype pending|PNUSAS039925|Pathogen: clinical or host-associated	NA	1	NA	PAIRED	NA	NA	ILLUMINA	SRR7153418	GCA_008442985.1	Contig	271146	5089616	72	SKESA v. 2.2	Pathogen: clinical or host-associated	PRJNA230403	CDC	SAMN09198043	PNUSAS039925"""""""""""""""""""""""""""""""",""""""""""""""""""""""""""""""""SRS3290477""""""""""""""""""""""""""""""""	CDC	2018-01	clinical	13792968	USA	NA	NA	stool	NA	NA	NA	NA	Salmonella enterica	Serotype pending	NA	28901	EDLB-CDC	2018-05-11	PNUSAS039925	2018-05-11	28901	AAKLBK	AAKLBK000000000.1	serotypepending	GCA_008442985.1	0	NULL
PDT000275084.2	PDS000026642.4	2	PDT000275084.2|SAMN08272712|GCA_006256715.1|Salmonella enterica||PNUSAS030876|Pathogen: clinical or host-associated	NA	0	NA	PAIRED	NA	NA	ILLUMINA	SRR6433992	GCA_006256715.1	Contig	184422	5088621	81	SKESA v. 2.2	Pathogen: clinical or host-associated	PRJNA230403	CDC	SAMN08272712	PNUSAS030876"""""""""""""""""""""""""""""""",""""""""""""""""""""""""""""""""SRS2801457""""""""""""""""""""""""""""""""	CDC	2017	clinical	11127478	USA	NA	NA	NA	NA	NA	NA	PNUSAS030876	Salmonella enterica	NA	NA	28901	EDLB-CDC	2018-01-02	PNUSAS030876	2018-01-02	28901	AAEZAB	AAEZAB000000000.1	NA	GCA_006256715.1	0	NULL
PDT000336048.1	PDS000026780.1	3	PDT000336048.1|SAMN09479062|GCA_016381645.1|Salmonella enterica||PNUSAS043658|Pathogen: clinical or host-associated	NA	0	NA	PAIRED	NA	NA	ILLUMINA	SRR7419526	GCA_016381645.1	Contig	257839	4921622	43	SKESA v. 2.2	Pathogen: clinical or host-associated	PRJNA230403	CDC	SAMN09479062	PNUSAS043658"""""""""""""""""""""""""""""""",""""""""""""""""""""""""""""""""SRS3453948""""""""""""""""""""""""""""""""	CDC	NA	clinical	24262768	USA	NA	NA	NA	NA	NA	NA	NA	Salmonella enterica	NA	NA	28901	EDLB-CDC	2018-06-25	PNUSAS043658	2018-06-25	28901	AAYJIJ	AAYJIJ000000000.1	NA	GCA_016381645.1	NULL	19
PDT000087033.2	PDS000026780.1	3	PDT000087033.2|SAMN03842414|GCA_007473635.1|Salmonella enterica subsp. enterica serovar 4,12:i:-|I 4,12:i:-|CVM-N16442|Pathogen: environmental/food/other	NA	0	NA	PAIRED	NA	NA	ILLUMINA	SRR2669156	GCA_007473635.1	Contig	171135	4858576	58	SKESA v. 2.2	Pathogen: environmental/food/other	PRJNA271470	FDA Center for Food Safety and Applied Nutrition	SAMN03842414	CFSAN035591"""""""""""""""""""""""""""""""",""""""""""""""""""""""""""""""""CVM N16442"""""""""""""""""""""""""""""""",""""""""""""""""""""""""""""""""CVM-N16442"""""""""""""""""""""""""""""""",""""""""""""""""""""""""""""""""SRS1117078""""""""""""""""""""""""""""""""	FDA	2008	environmental/other	12600528	USA:TN	NA	NA	chicken breast	NA	NA	NA	CVM-N16442	Salmonella enterica subsp. enterica serovar 4,12:i:-	I 4,12:i:-	NA	28901	CFSAN	2015-10-16	CVM-N16442	2015-10-16	353569	AAIBFO	AAIBFO000000000.1	i412i	GCA_007473635.1	NULL	19
PDT000143181.2	PDS000026792.7	4	PDT000143181.2|SAMN05468396|GCA_008481025.1|Salmonella enterica|Serotype pending|PNUSAS003203|Pathogen: clinical or host-associated	NA	1	NA	PAIRED	NA	NA	ILLUMINA	SRR3996794	GCA_008481025.1	Contig	461462	4924999	35	SKESA v. 2.2	Pathogen: clinical or host-associated	PRJNA230403	CDC	SAMN05468396	PNUSAS003203"""""""""""""""""""""""""""""""",""""""""""""""""""""""""""""""""SRS1599119""""""""""""""""""""""""""""""""	NA	2016-07	clinical	13830958	USA	NA	NA	stool	NA	NA	NA	PNUSAS003203	Salmonella enterica	Serotype pending	NA	28901	EDLB-CDC	2016-08-03	PNUSAS003203	2016-08-03	28901	AAKNVT	AAKNVT000000000.1	serotypepending	GCA_008481025.1	0	3
PDT000143172.2	PDS000026792.7	4	PDT000143172.2|SAMN05468392|GCA_008938895.1|Salmonella enterica|Serotype pending|PNUSAS003199|Pathogen: clinical or host-associated	NA	1	NA	PAIRED	NA	NA	ILLUMINA	SRR3996785	GCA_008938895.1	Contig	278193	4922638	38	SKESA v. 2.2	Pathogen: clinical or host-associated	PRJNA230403	CDC	SAMN05468392	PNUSAS003199"""""""""""""""""""""""""""""""",""""""""""""""""""""""""""""""""SRS1599110""""""""""""""""""""""""""""""""	NA	2016-07	clinical	14374038	USA	NA	NA	stool	NA	NA	NA	PNUSAS003199	Salmonella enterica	Serotype pending	NA	28901	EDLB-CDC	2016-08-03	PNUSAS003199	2016-08-03	28901	AALPFK	AALPFK000000000.1	serotypepending	GCA_008938895.1	0	3
PDT000143170.2	PDS000026792.7	4	PDT000143170.2|SAMN05468390|GCA_008938945.1|Salmonella enterica|Serotype pending|PNUSAS003197|Pathogen: clinical or host-associated	NA	1	NA	PAIRED	NA	NA	ILLUMINA	SRR3996783	GCA_008938945.1	Contig	236117	4922782	40	SKESA v. 2.2	Pathogen: clinical or host-associated	PRJNA230403	CDC	SAMN05468390	PNUSAS003197"""""""""""""""""""""""""""""""",""""""""""""""""""""""""""""""""SRS1599107""""""""""""""""""""""""""""""""	NA	2016-07	clinical	14374118	USA	NA	NA	stool	NA	NA	NA	PNUSAS003197	Salmonella enterica	Serotype pending	NA	28901	EDLB-CDC	2016-08-03	PNUSAS003197	2016-08-03	28901	AALPFI	AALPFI000000000.1	serotypepending	GCA_008938945.1	0	3
PDT000143173.2	PDS000026792.7	4	PDT000143173.2|SAMN05468393|GCA_008938965.1|Salmonella enterica|Serotype pending|PNUSAS003200|Pathogen: clinical or host-associated	NA	1	NA	PAIRED	NA	NA	ILLUMINA	SRR3996786	GCA_008938965.1	Contig	351544	4925612	36	SKESA v. 2.2	Pathogen: clinical or host-associated	PRJNA230403	CDC	SAMN05468393	PNUSAS003200"""""""""""""""""""""""""""""""",""""""""""""""""""""""""""""""""SRS1599111""""""""""""""""""""""""""""""""	NA	2016-07	clinical	14374108	USA	NA	NA	stool	NA	NA	NA	PNUSAS003200	Salmonella enterica	Serotype pending	NA	28901	EDLB-CDC	2016-08-03	PNUSAS003200	2016-08-03	28901	AALPFN	AALPFN000000000.1	serotypepending	GCA_008938965.1	1	4
PDT000143180.2	PDS000026792.7	4	PDT000143180.2|SAMN05468395|GCA_008939185.1|Salmonella enterica|Serotype pending|PNUSAS003202|Pathogen: clinical or host-associated	NA	1	NA	PAIRED	NA	NA	ILLUMINA	SRR3996793	GCA_008939185.1	Contig	351544	4925342	38	SKESA v. 2.2	Pathogen: clinical or host-associated	PRJNA230403	CDC	SAMN05468395	PNUSAS003202"""""""""""""""""""""""""""""""",""""""""""""""""""""""""""""""""SRS1599118""""""""""""""""""""""""""""""""	NA	2016-07	clinical	14374328	USA	NA	NA	stool	NA	NA	NA	PNUSAS003202	Salmonella enterica	Serotype pending	NA	28901	EDLB-CDC	2016-08-03	PNUSAS003202	2016-08-03	28901	AALPFH	AALPFH000000000.1	serotypepending	GCA_008939185.1	1	4
PDT000143183.2	PDS000026792.7	4	PDT000143183.2|SAMN05468398|GCA_008939445.1|Salmonella enterica|Serotype pending|PNUSAS003205|Pathogen: clinical or host-associated	NA	1	NA	PAIRED	NA	NA	ILLUMINA	SRR3996796	GCA_008939445.1	Contig	225555	4921151	49	SKESA v. 2.2	Pathogen: clinical or host-associated	PRJNA230403	CDC	SAMN05468398	PNUSAS003205"""""""""""""""""""""""""""""""",""""""""""""""""""""""""""""""""SRS1599121""""""""""""""""""""""""""""""""	NA	2016-07	clinical	14374578	USA	NA	NA	stool	NA	NA	NA	PNUSAS003205	Salmonella enterica	Serotype pending	NA	28901	EDLB-CDC	2016-08-03	PNUSAS003205	2016-08-03	28901	AALPFR	AALPFR000000000.1	serotypepending	GCA_008939445.1	0	3
PDT000143171.2	PDS000026792.7	4	PDT000143171.2|SAMN05468391|GCA_008938915.1|Salmonella enterica|Serotype pending|PNUSAS003198|Pathogen: clinical or host-associated	NA	1	NA	PAIRED	NA	NA	ILLUMINA	SRR3996784	GCA_008938915.1	Contig	376532	4925053	35	SKESA v. 2.2	Pathogen: clinical or host-associated	PRJNA230403	CDC	SAMN05468391	PNUSAS003198"""""""""""""""""""""""""""""""",""""""""""""""""""""""""""""""""SRS1599109""""""""""""""""""""""""""""""""	NA	2016-07	clinical	14374128	USA	NA	NA	stool	NA	NA	NA	PNUSAS003198	Salmonella enterica	Serotype pending	NA	28901	EDLB-CDC	2016-08-03	PNUSAS003198	2016-08-03	28901	AALPFL	AALPFL000000000.1	serotypepending	GCA_008938915.1	0	3
PDT000356519.1	PDS000027219.5	5	PDT000356519.1|SAMN09755203|GCA_006563305.1|Salmonella enterica||PNUSAS048140|Pathogen: clinical or host-associated	NA	0	NA	PAIRED	NA	NA	ILLUMINA	SRR7633593	GCA_006563305.1	Contig	149636	4990534	72	SKESA v. 2.2	Pathogen: clinical or host-associated	PRJNA230403	CDC	SAMN09755203	PNUSAS048140"""""""""""""""""""""""""""""""",""""""""""""""""""""""""""""""""SRS3618308""""""""""""""""""""""""""""""""	CDC	NA	clinical	11619008	USA	NA	NA	NA	NA	NA	NA	NA	Salmonella enterica	NA	NA	28901	EDLB-CDC	2018-08-01	PNUSAS048140	2018-08-01	28901	AAFQCG	AAFQCG000000000.1	NA	GCA_006563305.1	7	NULL
PDT000385257.1	PDS000027219.5	5	PDT000385257.1|SAMN10134186|GCA_005615955.1|Salmonella enterica||PNUSAS054891|Pathogen: clinical or host-associated	NA	0	NA	PAIRED	NA	NA	ILLUMINA	SRR7906231	GCA_005615955.1	Contig	184108	4904689	71	SKESA v. 2.2	Pathogen: clinical or host-associated	PRJNA230403	CDC	SAMN10134186	PNUSAS054891"""""""""""""""""""""""""""""""",""""""""""""""""""""""""""""""""SRS3823677""""""""""""""""""""""""""""""""	CDC	NA	clinical	10341188	USA	NA	NA	NA	NA	NA	NA	NA	Salmonella enterica	NA	NA	28901	EDLB-CDC	2018-09-26	PNUSAS054891	2018-09-26	28901	AADIZL	AADIZL000000000.1	NA	GCA_005615955.1	2	NULL
PDT000622805.1	PDS000027219.5	5	PDT000622805.1|SAMN13176273|GCA_009602105.1|Salmonella enterica||PNUSAS113444|Pathogen: clinical or host-associated	NA	0	NA	PAIRED	NA	NA	ILLUMINA	SRR10383469	GCA_009602105.1	Contig	225555	4900255	48	SKESA v. 2.2	Pathogen: clinical or host-associated	PRJNA230403	CDC	SAMN13176273	PNUSAS113444"""""""""""""""""""""""""""""""",""""""""""""""""""""""""""""""""SRS5599238""""""""""""""""""""""""""""""""	CDC	NA	clinical	15137998	USA	NA	NA	NA	NA	NA	NA	NA	Salmonella enterica	NA	NA	28901	PULSENET	2019-11-01	PNUSAS113444	2019-11-01	28901	AANAZI	AANAZI000000000.1	NA	GCA_009602105.1	4	NULL
PDT000620673.1	PDS000027219.5	5	PDT000620673.1|SAMN13160270|GCA_009444155.1|Salmonella enterica||PNUSAS112806|Pathogen: clinical or host-associated	NA	0	NA	PAIRED	NA	NA	ILLUMINA	SRR10367833	GCA_009444155.1	Contig	223105	4899254	55	SKESA v. 2.2	Pathogen: clinical or host-associated	PRJNA230403	CDC	SAMN13160270	PNUSAS112806"""""""""""""""""""""""""""""""",""""""""""""""""""""""""""""""""SRS5591719""""""""""""""""""""""""""""""""	CDC	NA	clinical	14919998	USA	NA	NA	NA	NA	NA	NA	NA	Salmonella enterica	NA	NA	28901	PULSENET	2019-10-30	PNUSAS112806	2019-10-30	28901	AAMRYD	AAMRYD000000000.1	NA	GCA_009444155.1	2	NULL
PDT000871705.1	PDS000027219.5	5	PDT000871705.1|SAMN16588885|GCA_015124115.1|Salmonella enterica||PNUSAS136716|Pathogen: clinical or host-associated	NA	0	NA	PAIRED	NA	NA	ILLUMINA	SRR12931078	GCA_015124115.1	Contig	341195	5372071	41	SKESA v. 2.2	Pathogen: clinical or host-associated	PRJNA230403	CDC	SAMN16588885	PNUSAS136716"""""""""""""""""""""""""""""""",""""""""""""""""""""""""""""""""SRS7614366""""""""""""""""""""""""""""""""	CDC	NA	clinical	22786198	USA	NA	NA	NA	NA	NA	NA	NA	Salmonella enterica	NA	NA	28901	PULSENET	2020-10-29	PNUSAS136716	2020-10-29	28901	AAWVPP	AAWVPP000000000.1	NA	GCA_015124115.1	5	NULL
PDT000246433.2	PDS000027415.1	6	PDT000246433.2|SAMN07717967|GCA_010771275.1|Salmonella enterica subsp. enterica|Salmonella Typhimurium - monophasic|190771|Pathogen: clinical or host-associated	NA	0	NA	PAIRED	NA	NA	ILLUMINA	SRR6116976	GCA_010771275.1	Contig	163919	4800934	81	SKESA v. 2.2	Pathogen: clinical or host-associated	PRJNA248792	Public Health England	SAMN07717967	190771"""""""""""""""""""""""""""""""",""""""""""""""""""""""""""""""""190771.biosample"""""""""""""""""""""""""""""""",""""""""""""""""""""""""""""""""SRS2554273""""""""""""""""""""""""""""""""	PHE	2015-11	clinical	16918178	United Kingdom: United Kingdom	Homo sapiens	Not available	human	NA	NA	NA	NA	Salmonella enterica subsp. enterica	Salmonella Typhimurium - monophasic	NA	28901	PHE	2017-09-29	190771	2017-09-29	59201	AAOOGQ	AAOOGQ000000000.1	salmonellatyphimuriummonophasic	GCA_010771275.1	2	NULL
PDT000312972.2	PDS000027415.1	6	PDT000312972.2|SAMN09100708|GCA_007767735.1|Salmonella enterica subsp. enterica|Salmonella Typhimurium - monophasic|305219|Pathogen: environmental/food/other	NA	0	NA	PAIRED	NA	NA	ILLUMINA	SRR7140674	GCA_007767735.1	Contig	195782	4796273	71	SKESA v. 2.2	Pathogen: environmental/food/other	PRJNA248792	Public Health England	SAMN09100708	305219"""""""""""""""""""""""""""""""",""""""""""""""""""""""""""""""""305219.biosample"""""""""""""""""""""""""""""""",""""""""""""""""""""""""""""""""SRS3277863""""""""""""""""""""""""""""""""	PHE	2016-10	clinical	12912128	United Kingdom: United Kingdom	Homo sapiens	Not available	human	NA	NA	NA	NA	Salmonella enterica subsp. enterica	Salmonella Typhimurium - monophasic	NA	28901	PHE	2018-05-10	305219	2018-05-10	59201	AAIUUU	AAIUUU000000000.1	salmonellatyphimuriummonophasic	GCA_007767735.1	2	NULL
PDT000385638.1	PDS000027494.7	7	PDT000385638.1|SAMN10132766|GCA_005688355.1|Salmonella enterica subsp. enterica serovar 4,[5],12:i:-|4,[5],12:i:-|CVM N17S029|Pathogen: environmental/food/other	NA	0	NA	PAIRED	NA	NA	ILLUMINA	SRR7907680	GCA_005688355.1	Contig	381151	4937680	44	SKESA v. 2.2	Pathogen: environmental/food/other	PRJNA292661	FDA	SAMN10132766	CVM N17S029"""""""""""""""""""""""""""""""",""""""""""""""""""""""""""""""""SRS3824912""""""""""""""""""""""""""""""""	FDA	2017	environmental/other	10469868	USA:GA	NA	NA	Chicken Breasts	NA	NA	NA	CVM N17S029	Salmonella enterica subsp. enterica serovar 4,[5],12:i:-	4,[5],12:i:-	NA	28901	FDA-CVM	2018-09-27	CVM N17S029	2018-09-27	440524	AADOGS	AADOGS000000000.1	4512i	GCA_005688355.1	12	8
PDT000240016.2	PDS000027494.7	7	PDT000240016.2|SAMN07598967|GCA_006151485.1|Salmonella enterica||PNUSAS021501|Pathogen: clinical or host-associated	NA	0	NA	PAIRED	NA	NA	ILLUMINA	SRR6026065	GCA_006151485.1	Contig	160574	4932521	73	SKESA v. 2.2	Pathogen: clinical or host-associated	PRJNA230403	CDC	SAMN07598967	PNUSAS021501"""""""""""""""""""""""""""""""",""""""""""""""""""""""""""""""""SRS2506237""""""""""""""""""""""""""""""""	CDC	NA	clinical	11019218	USA	NA	NA	NA	NA	NA	NA	PNUSAS021501	Salmonella enterica	NA	NA	28901	EDLB-CDC	2017-09-11	PNUSAS021501	2017-09-11	28901	AAESJS	AAESJS000000000.1	NA	GCA_006151485.1	7	11
PDT000161401.2	PDS000027494.7	7	PDT000161401.2|SAMN05941618|GCA_006569945.1|Salmonella enterica||2014AM-0260|Pathogen: clinical or host-associated	NA	0	NA	PAIRED	NA	NA	ILLUMINA	SRR4449968	GCA_006569945.1	Contig	377050	4938057	35	SKESA v. 2.2	Pathogen: clinical or host-associated	PRJNA287785	CDC	SAMN05941618	2014AM-0260"""""""""""""""""""""""""""""""",""""""""""""""""""""""""""""""""SRS1759320""""""""""""""""""""""""""""""""	CDC	NA	clinical	11625648	USA	NA	NA	NA	NA	NA	NA	NA	Salmonella enterica	NA	NA	28901	EDLB-CDC	2016-10-25	2014AM-0260	2016-11-16	28901	AAFQOL	AAFQOL000000000.1	NA	GCA_006569945.1	9	8
PDT000134433.2	PDS000027494.7	7	PDT000134433.2|SAMN05249504|GCA_008414305.1|Salmonella enterica subsp. enterica serovar 4,[5],12:i:-|4,[5],12:i:-|FSIS1606786|Pathogen: environmental/food/other	NA	0	NA	PAIRED	NA	NA	ILLUMINA	SRR3667116	GCA_008414305.1	Contig	254050	4931697	62	SKESA v. 2.2	Pathogen: environmental/food/other	PRJNA292666	FDA	SAMN05249504	FSIS1606786"""""""""""""""""""""""""""""""",""""""""""""""""""""""""""""""""SRS1504220""""""""""""""""""""""""""""""""	USDA-FSIS	2016	environmental/other	13756858	USA:GA	NA	NA	animal-chicken-young chicken	NA	NA	NA	FSIS1606786	Salmonella enterica subsp. enterica serovar 4,[5],12:i:-	4,[5],12:i:-	NA	28901	USDA-FSIS	2016-06-14	FSIS1606786	2016-06-14	440524	AAKJNF	AAKJNF000000000.1	4512i	GCA_008414305.1	3	3
PDT000201813.2	PDS000027494.7	7	PDT000201813.2|SAMN06708708|GCA_010544525.1|Salmonella enterica subsp. enterica serovar 4,[5],12:i:-|4,[5],12:i:-|FSIS1700169|Pathogen: environmental/food/other	NA	0	NA	PAIRED	NA	NA	ILLUMINA	SRR5443720	GCA_010544525.1	Contig	254050	4933215	51	SKESA v. 2.2	Pathogen: environmental/food/other	PRJNA242847	FDA	SAMN06708708	FSIS1700169"""""""""""""""""""""""""""""""",""""""""""""""""""""""""""""""""SRS2120923""""""""""""""""""""""""""""""""	USDA-FSIS	2017	environmental/other	16690158	USA:GA	NA	NA	comminuted chicken	NA	NA	NA	FSIS1700169	Salmonella enterica subsp. enterica serovar 4,[5],12:i:-	4,[5],12:i:-	NA	28901	USDA-FSIS	2017-04-14	FSIS1700169	2017-04-14	440524	AAOAUI	AAOAUI000000000.1	4512i	GCA_010544525.1	3	2
PDT000748938.1	PDS000027494.7	7	PDT000748938.1|SAMN14220724|GCA_013799215.1|Salmonella enterica subsp. enterica serovar 4,[5],12:i:-|4,[5],12:i:-|PNCS015414|Pathogen: clinical or host-associated	NA	0	NA	PAIRED	NA	NA	ILLUMINA	SRR11860743	GCA_013799215.1	Contig	225555	4986055	50	SKESA v. 2.2	Pathogen: clinical or host-associated	PRJNA543337	Public Health Agency of Canada	SAMN14220724	PNCS015414"""""""""""""""""""""""""""""""",""""""""""""""""""""""""""""""""SRS6723137""""""""""""""""""""""""""""""""	PHAC	2016	clinical	20963518	Canada	Homo sapiens	NA	blood	NA	NA	NA	PNCS015414	Salmonella enterica subsp. enterica serovar 4,[5],12:i:-	4,[5],12:i:-	NA	28901	NML	2020-05-27	PNCS015414	2020-05-27	440524	AAUPEA	AAUPEA000000000.1	4512i	GCA_013799215.1	8	11
PDT000217481.2	PDS000027494.7	7	PDT000217481.2|SAMN07197359|GCA_010781605.1|Salmonella enterica||PNUSAS014740|Pathogen: clinical or host-associated	NA	4	NA	PAIRED	NA	NA	ILLUMINA	SRR5664395	GCA_010781605.1	Contig	225555	4936106	50	SKESA v. 2.2	Pathogen: clinical or host-associated	PRJNA230403	CDC	SAMN07197359	PNUSAS014740"""""""""""""""""""""""""""""""",""""""""""""""""""""""""""""""""SRS2267273""""""""""""""""""""""""""""""""	CDC	2017-04	clinical	16928478	USA	Homo sapiens	NA	stool	NA	NA	NA	PNUSAS014740	Salmonella enterica	NA	NA	28901	EDLB-CDC	2017-06-09	PNUSAS014740	2017-06-09	28901	AAOODC	AAOODC000000000.1	NA	GCA_010781605.1	11	2
PDT000246662.2	PDS000028488.1	8	PDT000246662.2|SAMN07719033|GCA_010649935.1|Salmonella enterica subsp. enterica|Salmonella Typhimurium - monophasic|236187|Pathogen: clinical or host-associated	NA	0	NA	PAIRED	NA	NA	ILLUMINA	SRR6117800	GCA_010649935.1	Contig	113576	4982018	139	SKESA v. 2.2	Pathogen: clinical or host-associated	PRJNA248792	Public Health England	SAMN07719033	236187"""""""""""""""""""""""""""""""",""""""""""""""""""""""""""""""""236187.biosample"""""""""""""""""""""""""""""""",""""""""""""""""""""""""""""""""SRS2555001""""""""""""""""""""""""""""""""	PHE	2016-03	clinical	16795718	United Kingdom: United Kingdom	Homo sapiens	Not available	human	NA	NA	NA	NA	Salmonella enterica subsp. enterica	Salmonella Typhimurium - monophasic	NA	28901	PHE	2017-09-30	236187	2017-09-30	59201	AAOGLV	AAOGLV000000000.1	salmonellatyphimuriummonophasic	GCA_010649935.1	1	NULL
PDT000246674.2	PDS000028488.1	8	PDT000246674.2|SAMN07719070|GCA_007550435.1|Salmonella enterica subsp. enterica|Salmonella Typhimurium - monophasic|236244|Pathogen: clinical or host-associated	NA	0	NA	PAIRED	NA	NA	ILLUMINA	SRR6117812	GCA_007550435.1	Contig	134971	4983414	129	SKESA v. 2.2	Pathogen: clinical or host-associated	PRJNA248792	Public Health England	SAMN07719070	236244"""""""""""""""""""""""""""""""",""""""""""""""""""""""""""""""""236244.biosample"""""""""""""""""""""""""""""""",""""""""""""""""""""""""""""""""SRS2555013""""""""""""""""""""""""""""""""	PHE	2016-03	clinical	12677418	United Kingdom: United Kingdom	Homo sapiens	Not available	human	NA	NA	NA	NA	Salmonella enterica subsp. enterica	Salmonella Typhimurium - monophasic	NA	28901	PHE	2017-09-30	236244	2017-09-30	59201	AAIGUX	AAIGUX000000000.1	salmonellatyphimuriummonophasic	GCA_007550435.1	1	NULL
PDT000122335.2	PDS000028497.2	9	PDT000122335.2|SAMN04600218|GCA_010572725.1|Salmonella enterica subsp. enterica|Salmonella Typhimurium - monophasic|176316|Pathogen: clinical or host-associated	NA	0	NA	PAIRED	NA	NA	ILLUMINA	SRR3321807	GCA_010572725.1	Contig	149384	4814904	69	SKESA v. 2.2	Pathogen: clinical or host-associated	PRJNA248792	Public Health England	SAMN04600218	176316"""""""""""""""""""""""""""""""",""""""""""""""""""""""""""""""""176316.biosample"""""""""""""""""""""""""""""""",""""""""""""""""""""""""""""""""SRS1371234""""""""""""""""""""""""""""""""	PHE	2015-10	clinical	16718378	United Kingdom: United Kingdom	Homo sapiens	Not available	human	NA	NA	NA	NA	Salmonella enterica subsp. enterica	Salmonella Typhimurium - monophasic	NA	28901	PHE	2016-04-02	176316	2016-04-02	59201	AAOCNZ	AAOCNZ000000000.1	salmonellatyphimuriummonophasic	GCA_010572725.1	1	NULL
PDT000246291.2	PDS000028497.2	9	PDT000246291.2|SAMN07716060|GCA_007629995.1|Salmonella enterica subsp. enterica|Salmonella Typhimurium - monophasic|194207|Pathogen: clinical or host-associated	NA	0	NA	PAIRED	NA	NA	ILLUMINA	SRR6114076	GCA_007629995.1	Contig	167529	4813203	70	SKESA v. 2.2	Pathogen: clinical or host-associated	PRJNA248792	Public Health England	SAMN07716060	194207"""""""""""""""""""""""""""""""",""""""""""""""""""""""""""""""""194207.biosample"""""""""""""""""""""""""""""""",""""""""""""""""""""""""""""""""SRS2553022""""""""""""""""""""""""""""""""	PHE	2015-12	clinical	12764838	United Kingdom: United Kingdom	Homo sapiens	Not available	human	NA	NA	NA	NA	Salmonella enterica subsp. enterica	Salmonella Typhimurium - monophasic	NA	28901	PHE	2017-09-29	194207	2017-09-29	59201	AAIMEO	AAIMEO000000000.1	salmonellatyphimuriummonophasic	GCA_007629995.1	1	NULL
PDT000246438.2	PDS000028497.2	9	PDT000246438.2|SAMN07718020|GCA_011122845.1|Salmonella enterica subsp. enterica|Salmonella Typhimurium - monophasic|172505|Pathogen: clinical or host-associated	NA	0	NA	PAIRED	NA	NA	ILLUMINA	SRR6116981	GCA_011122845.1	Contig	159189	4815994	76	SKESA v. 2.2	Pathogen: clinical or host-associated	PRJNA248792	Public Health England	SAMN07718020	172505"""""""""""""""""""""""""""""""",""""""""""""""""""""""""""""""""172505.biosample"""""""""""""""""""""""""""""""",""""""""""""""""""""""""""""""""SRS2554280""""""""""""""""""""""""""""""""	PHE	2015-10	clinical	17430788	United Kingdom: United Kingdom	Homo sapiens	Not available	human	NA	NA	NA	NA	Salmonella enterica subsp. enterica	Salmonella Typhimurium - monophasic	NA	28901	PHE	2017-09-29	172505	2017-09-29	59201	AAPIHY	AAPIHY000000000.1	salmonellatyphimuriummonophasic	GCA_011122845.1	1	NULL
PDT000259668.2	PDS000028724.2	10	PDT000259668.2|SAMN07836393|GCA_009569105.1|Salmonella enterica subsp. enterica serovar 4,[5],12:i:-|4,[5],12:i:-|PNUSAS025737|Pathogen: clinical or host-associated	NA	0	NA	PAIRED	NA	NA	ILLUMINA	SRR6238558	GCA_009569105.1	Contig	178976	4877462	48	SKESA v. 2.2	Pathogen: clinical or host-associated	PRJNA230403	CDC	SAMN07836393	PNUSAS025737"""""""""""""""""""""""""""""""",""""""""""""""""""""""""""""""""SRS2646858""""""""""""""""""""""""""""""""	NA	NA	clinical	15103748	USA	NA	NA	NA	NA	NA	NA	PNUSAS025737	Salmonella enterica subsp. enterica serovar 4,[5],12:i:-	4,[5],12:i:-	NA	28901	EDLB-CDC	2017-10-31	PNUSAS025737	2017-10-31	440524	AAMYSD	AAMYSD000000000.1	4512i	GCA_009569105.1	21	NULL
PDT000197804.2	PDS000028724.2	10	PDT000197804.2|SAMN06625048|GCA_010495895.1|Salmonella enterica subsp. enterica serovar 4,[5],12:i:-|4,[5],12:i:-|PNUSAS009905|Pathogen: clinical or host-associated	NA	9	NA	PAIRED	NA	NA	ILLUMINA	SRR5379208	GCA_010495895.1	Contig	75256	4955389	111	SKESA v. 2.2	Pathogen: clinical or host-associated	PRJNA230403	CDC	SAMN06625048	PNUSAS009905"""""""""""""""""""""""""""""""",""""""""""""""""""""""""""""""""SRS2073573""""""""""""""""""""""""""""""""	NA	2017-02	clinical	16641308	USA	NA	NA	stool	NA	NA	NA	PNUSAS009905	Salmonella enterica subsp. enterica serovar 4,[5],12:i:-	4,[5],12:i:-	NA	28901	EDLB-CDC	2017-03-27	PNUSAS009905	2017-03-27	440524	AANXOJ	AANXOJ000000000.1	4512i	GCA_010495895.1	12	NULL
PDT000599494.1	PDS000028724.2	10	PDT000599494.1|SAMN12903585|GCA_008857625.1|Salmonella enterica||PNUSAS091770|Pathogen: clinical or host-associated	NA	0	NA	PAIRED	NA	NA	ILLUMINA	SRR10222671	GCA_008857625.1	Contig	139095	4905547	78	SKESA v. 2.2	Pathogen: clinical or host-associated	PRJNA230403	CDC	SAMN12903585	PNUSAS091770"""""""""""""""""""""""""""""""",""""""""""""""""""""""""""""""""SRS5470466""""""""""""""""""""""""""""""""	CDC	NA	clinical	14277828	USA	NA	NA	NA	NA	NA	NA	NA	Salmonella enterica	NA	NA	28901	PULSENET	2019-10-03	PNUSAS091770	2019-10-03	28901	AALKBU	AALKBU000000000.1	NA	GCA_008857625.1	13	NULL
PDT000201283.2	PDS000029439.2	11	PDT000201283.2|SAMN06701407|GCA_008485145.1|Salmonella enterica|Serotype pending|PNUSAS011037|Pathogen: clinical or host-associated	NA	5	NA	PAIRED	NA	NA	ILLUMINA	SRR5436994	GCA_008485145.1	Contig	162301	4916553	72	SKESA v. 2.2	Pathogen: clinical or host-associated	PRJNA230403	CDC	SAMN06701407	PNUSAS011037"""""""""""""""""""""""""""""""",""""""""""""""""""""""""""""""""SRS2115229""""""""""""""""""""""""""""""""	CDC	2017-03	clinical	13835078	USA	NA	NA	stool	NA	NA	NA	PNUSAS011037	Salmonella enterica	Serotype pending	NA	28901	EDLB-CDC	2017-04-11	PNUSAS011037	2017-04-11	28901	AAKODT	AAKODT000000000.1	serotypepending	GCA_008485145.1	0	22
PDT000239439.2	PDS000029439.2	11	PDT000239439.2|SAMN07567238|GCA_010623685.1|Salmonella enterica subsp. enterica serovar 4,[5],12:i:-|4,[5],12:i:-|PNUSAS018731|Pathogen: clinical or host-associated	NA	5	NA	PAIRED	NA	NA	ILLUMINA	SRR6014316	GCA_010623685.1	Contig	87262	4881022	111	SKESA v. 2.2	Pathogen: clinical or host-associated	PRJNA230403	CDC	SAMN07567238	PNUSAS018731"""""""""""""""""""""""""""""""",""""""""""""""""""""""""""""""""SRS2497475""""""""""""""""""""""""""""""""	NA	2017-07	clinical	16769458	USA	NA	NA	stool	NA	NA	NA	PNUSAS018731	Salmonella enterica subsp. enterica serovar 4,[5],12:i:-	4,[5],12:i:-	NA	28901	EDLB-CDC	2017-09-07	PNUSAS018731	2017-09-07	440524	AAOEWA	AAOEWA000000000.1	4512i	GCA_010623685.1	0	22
PDT000457835.1	PDS000029439.2	11	PDT000457835.1|SAMN08387048|GCA_006144695.1|Salmonella enterica subsp. enterica serovar Typhimurium|Typhimurium|UFRGS-SA050|Pathogen: environmental/food/other	NA	0	meat, pork	PAIRED	NA	NA	ILLUMINA	SRR8520110	GCA_006144695.1	Contig	48770	4898168	190	SKESA v. 2.2	Pathogen: environmental/food/other	PRJNA183850	New York State Dept. of Health - Wadsworth Center	SAMN08387048	CFSAN074968"""""""""""""""""""""""""""""""",""""""""""""""""""""""""""""""""SRS4318414"""""""""""""""""""""""""""""""",""""""""""""""""""""""""""""""""UFRGS-SA050""""""""""""""""""""""""""""""""	Laboratorio de Medicina Veterinaria Preventiva	2015	environmental/other	11012248	Brazil	NA	NA	swine carcass	NA	swine carcass:FOODON_03311719	NA	NA	Salmonella enterica subsp. enterica serovar Typhimurium	Typhimurium	Animal	28901	CFSAN	2019-02-01	UFRGS-SA050	2019-02-01	90371	AAESDE	AAESDE000000000.1	typhimurium	GCA_006144695.1	NULL	22
PDT000190927.2	PDS000029779.1	12	PDT000190927.2|SAMN06473408|GCA_010754255.1|Salmonella enterica subsp. enterica serovar 4,[5],12:i:-|4,[5],12:i:-|FSIS1710587|Pathogen: environmental/food/other	NA	0	NA	PAIRED	NA	NA	ILLUMINA	SRR5311511	GCA_010754255.1	Contig	180752	4979838	61	SKESA v. 2.2	Pathogen: environmental/food/other	PRJNA242847	FDA	SAMN06473408	FSIS1710587"""""""""""""""""""""""""""""""",""""""""""""""""""""""""""""""""SRS2022286""""""""""""""""""""""""""""""""	USDA-FSIS	2017	environmental/other	16901128	USA:IN	NA	NA	chicken carcass	NA	NA	NA	FSIS1710587	Salmonella enterica subsp. enterica serovar 4,[5],12:i:-	4,[5],12:i:-	NA	28901	USDA-FSIS	2017-03-03	FSIS1710587	2017-03-03	440524	AAONNL	AAONNL000000000.1	4512i	GCA_010754255.1	12	NULL
PDT000177776.2	PDS000029779.1	12	PDT000177776.2|SAMN06229945|GCA_008527255.1|Salmonella enterica subsp. enterica serovar 4,[5],12:i:-|4,[5],12:i:-|FSIS1609589|Pathogen: environmental/food/other	NA	0	NA	PAIRED	NA	NA	ILLUMINA	SRR5176603	GCA_008527255.1	Contig	257837	4983547	51	SKESA v. 2.2	Pathogen: environmental/food/other	PRJNA242847	FDA	SAMN06229945	FSIS1609589"""""""""""""""""""""""""""""""",""""""""""""""""""""""""""""""""SRS1922371""""""""""""""""""""""""""""""""	USDA-FSIS	2016	environmental/other	13879348	USA:IN	NA	NA	chicken carcass	NA	NA	NA	FSIS1609589	Salmonella enterica subsp. enterica serovar 4,[5],12:i:-	4,[5],12:i:-	NA	28901	USDA-FSIS	2017-01-13	FSIS1609589	2017-01-13	440524	AAKREM	AAKREM000000000.1	4512i	GCA_008527255.1	12	NULL
PDT000171896.2	PDS000029878.1	13	PDT000171896.2|SAMN06132491|GCA_008552935.1|Salmonella enterica subsp. enterica serovar 4,[5],12:i:-|4,[5],12:i:-|PNUSAS006086|Pathogen: clinical or host-associated	NA	8	NA	PAIRED	NA	NA	ILLUMINA	SRR5110506	GCA_008552935.1	Contig	105981	4946272	89	SKESA v. 2.2	Pathogen: clinical or host-associated	PRJNA230403	CDC	SAMN06132491	PNUSAS006086"""""""""""""""""""""""""""""""",""""""""""""""""""""""""""""""""SRS1859961""""""""""""""""""""""""""""""""	CDC	2016-10	clinical	13905258	USA	NA	NA	stool	NA	NA	NA	PNUSAS006086	Salmonella enterica subsp. enterica serovar 4,[5],12:i:-	4,[5],12:i:-	NA	28901	EDLB-CDC	2016-12-14	PNUSAS006086	2016-12-14	440524	AAKTIG	AAKTIG000000000.1	4512i	GCA_008552935.1	5	NULL
PDT000186189.1	PDS000030518.1	14	PDT000186189.1|SAMN06185755|GCA_001989635.1|Salmonella enterica subsp. enterica serovar Typhimurium|Typhimurium|81741|Pathogen: clinical or host-associated	NA	0	NA	NA	NA	NA	NA	NA	GCA_001989635.1	Complete Genome	4974856	5293223	3	HGAP v. 2.0	Pathogen: clinical or host-associated	PRJNA358799	The forth affiliated hospital of Guangzhou medical university	SAMN06185755	81741"""""""""""""""""""""""""""""""",""""""""""""""""""""""""""""""""strain81741""""""""""""""""""""""""""""""""	The Clinical Laboratory of the first people's Hospital of Foshan	2015-08-15	clinical	4100818	China:Guangdong	Homo sapiens	diarrhea	stool	23.02 N 113.12 E	NA	NA	strain81741	Salmonella enterica subsp. enterica serovar Typhimurium	Typhimurium	NA	28901	NA	NA	81741	2017-02-07	90371	NA	NA	typhimurium	GCA_001989635.1	7	NULL
PDT000325953.1	PDS000030518.1	14	PDT000325953.1|SAMN09386475|GCA_007498205.1|Salmonella enterica subsp. enterica|Salmonella Typhimurium - monophasic|294985|Pathogen: environmental/food/other	NA	0	NA	PAIRED	NA	NA	ILLUMINA	SRR7284438	GCA_007498205.1	Contig	150193	5119378	100	SKESA v. 2.2	Pathogen: environmental/food/other	PRJNA248792	Public Health England	SAMN09386475	294985"""""""""""""""""""""""""""""""",""""""""""""""""""""""""""""""""294985.biosample"""""""""""""""""""""""""""""""",""""""""""""""""""""""""""""""""SRS3399351""""""""""""""""""""""""""""""""	PHE	2016-09	clinical	12625108	United Kingdom: United Kingdom	Homo sapiens	Not available	human	NA	NA	NA	NA	Salmonella enterica subsp. enterica	Salmonella Typhimurium - monophasic	NA	28901	PHE	2018-06-09	294985	2018-06-09	59201	AAICZK	AAICZK000000000.1	salmonellatyphimuriummonophasic	GCA_007498205.1	7	NULL
PDT000381593.1	PDS000037070.1	15	PDT000381593.1|SAMN10094143|GCA_007777685.1|Salmonella enterica subsp. enterica|Salmonella Typhimurium - monophasic|592655|Pathogen: environmental/food/other	NA	0	NA	PAIRED	NA	NA	ILLUMINA	SRR7879542	GCA_007777685.1	Contig	177546	5290467	106	SKESA v. 2.2	Pathogen: environmental/food/other	PRJNA248792	Public Health England	SAMN10094143	592655"""""""""""""""""""""""""""""""",""""""""""""""""""""""""""""""""592655.biosample"""""""""""""""""""""""""""""""",""""""""""""""""""""""""""""""""SRS3803687""""""""""""""""""""""""""""""""	PHE	2018-08	clinical	12924778	United Kingdom: United Kingdom	Homo sapiens	Not available	human	NA	NA	NA	NA	Salmonella enterica subsp. enterica	Salmonella Typhimurium - monophasic	NA	28901	PHE	2018-09-20	592655	2018-09-20	59201	AAIVPF	AAIVPF000000000.1	salmonellatyphimuriummonophasic	GCA_007777685.1	7	NULL
PDT000377533.1	PDS000037070.1	15	PDT000377533.1|SAMN10067741|GCA_007650495.1|Salmonella enterica subsp. enterica|Salmonella Typhimurium - monophasic|592654|Pathogen: environmental/food/other	NA	0	NA	PAIRED	NA	NA	ILLUMINA	SRR7841470	GCA_007650495.1	Contig	185386	5293232	109	SKESA v. 2.2	Pathogen: environmental/food/other	PRJNA248792	Public Health England	SAMN10067741	592654"""""""""""""""""""""""""""""""",""""""""""""""""""""""""""""""""592654.biosample"""""""""""""""""""""""""""""""",""""""""""""""""""""""""""""""""SRS3785619""""""""""""""""""""""""""""""""	PHE	2018-08	clinical	12785878	United Kingdom: United Kingdom	Homo sapiens	Not available	human	NA	NA	NA	NA	Salmonella enterica subsp. enterica	Salmonella Typhimurium - monophasic	NA	28901	PHE	2018-09-15	592654	2018-09-15	59201	AAINMP	AAINMP000000000.1	salmonellatyphimuriummonophasic	GCA_007650495.1	7	NULL
PDT000392354.1	PDS000037670.1	16	PDT000392354.1|SAMN10251739|GCA_016300005.1|Salmonella enterica||PNUSAS049026|Pathogen: clinical or host-associated	NA	0	NA	PAIRED	NA	NA	ILLUMINA	SRR8069661	GCA_016300005.1	Contig	262627	4902636	38	SKESA v. 2.2	Pathogen: clinical or host-associated	PRJNA230403	CDC	SAMN10251739	PNUSAS049026"""""""""""""""""""""""""""""""",""""""""""""""""""""""""""""""""SRS3944479""""""""""""""""""""""""""""""""	CDC	NA	clinical	24180268	USA	NA	NA	NA	NA	NA	NA	NA	Salmonella enterica	NA	NA	28901	EDLB-CDC	2018-10-17	PNUSAS049026	2018-10-17	28901	AAYECN	AAYECN000000000.1	NA	GCA_016300005.1	NULL	24
PDT000415249.1	PDS000039173.1	17	PDT000415249.1|SAMN10535870|GCA_007779615.1|Salmonella enterica subsp. enterica|Salmonella Typhimurium - monophasic|650047|Pathogen: environmental/food/other	NA	0	NA	PAIRED	NA	NA	ILLUMINA	SRR8293568	GCA_007779615.1	Contig	223544	4916595	77	SKESA v. 2.2	Pathogen: environmental/food/other	PRJNA248792	Public Health England	SAMN10535870	650047"""""""""""""""""""""""""""""""",""""""""""""""""""""""""""""""""650047.biosample"""""""""""""""""""""""""""""""",""""""""""""""""""""""""""""""""SRS4117601""""""""""""""""""""""""""""""""	PHE	2018-11	clinical	12927088	United Kingdom: United Kingdom	Homo sapiens	Not available	human	NA	NA	NA	NA	Salmonella enterica subsp. enterica	Salmonella Typhimurium - monophasic	NA	28901	PHE	2018-12-10	650047	2018-12-10	59201	AAIVUH	AAIVUH000000000.1	salmonellatyphimuriummonophasic	GCA_007779615.1	27	NULL
PDT000334952.1	PDS000039173.1	17	PDT000334952.1|SAMN09475739|GCA_007772665.1|Salmonella enterica subsp. enterica|Salmonella Typhimurium - monophasic|316237|Pathogen: environmental/food/other	NA	0	NA	PAIRED	NA	NA	ILLUMINA	SRR7416129	GCA_007772665.1	Contig	107294	4942259	108	SKESA v. 2.2	Pathogen: environmental/food/other	PRJNA248792	Public Health England	SAMN09475739	316237"""""""""""""""""""""""""""""""",""""""""""""""""""""""""""""""""316237.biosample"""""""""""""""""""""""""""""""",""""""""""""""""""""""""""""""""SRS3450951""""""""""""""""""""""""""""""""	PHE	2016-11	clinical	12918418	United Kingdom: United Kingdom	Homo sapiens	Not available	human	NA	NA	NA	NA	Salmonella enterica subsp. enterica	Salmonella Typhimurium - monophasic	NA	28901	PHE	2018-06-24	316237	2018-06-24	59201	AAIVFH	AAIVFH000000000.1	salmonellatyphimuriummonophasic	GCA_007772665.1	27	NULL
PDT000435802.1	PDS000040727.1	18	PDT000435802.1|SAMEA104113049|GCA_010187685.1|Salmonella enterica|4,12:i:-|Monophasic variant of S.Typhimurium|Generic	NA	0	NA	PAIRED	NA	NA	ILLUMINA	ERR2000360	GCA_010187685.1	Contig	238810	4941412	52	SKESA v. 2.2	Generic	PRJEB18442	Animal and Plant Health Agency (APHA)	SAMEA104113049	ERS1776942"""""""""""""""""""""""""""""""",""""""""""""""""""""""""""""""""Monophasic variant of S.Typhimurium"""""""""""""""""""""""""""""""",""""""""""""""""""""""""""""""""S01061-14""""""""""""""""""""""""""""""""	NA	2014	environmental/other	16285418	United Kingdom	Sus scrofa domesticus	NA	pig	NA	NA	NA	NA	Salmonella enterica	4,12:i:-	NA	28901	ANIMAL AND PLANT HEALTH AGENCY (APHA)	2018-12-02	Monophasic variant of S.Typhimurium	2019-01-12	28901	DAAMYI	DAAMYI000000000.1	412i	GCA_010187685.1	6	NULL
PDT000435803.1	PDS000040727.1	18	PDT000435803.1|SAMEA104113050|GCA_010185825.1|Salmonella enterica|4,12:i:-|Monophasic variant of S.Typhimurium|Generic	NA	0	NA	PAIRED	NA	NA	ILLUMINA	ERR2000361	GCA_010185825.1	Contig	192379	4923036	65	SKESA v. 2.2	Generic	PRJEB18442	Animal and Plant Health Agency (APHA)	SAMEA104113050	ERS1776943"""""""""""""""""""""""""""""""",""""""""""""""""""""""""""""""""Monophasic variant of S.Typhimurium"""""""""""""""""""""""""""""""",""""""""""""""""""""""""""""""""S01062-14""""""""""""""""""""""""""""""""	NA	2014	environmental/other	16283498	United Kingdom	Sus scrofa domesticus	NA	pig	NA	NA	NA	NA	Salmonella enterica	4,12:i:-	NA	28901	ANIMAL AND PLANT HEALTH AGENCY (APHA)	2018-12-02	Monophasic variant of S.Typhimurium	2019-01-12	28901	DAAMXG	DAAMXG000000000.1	412i	GCA_010185825.1	6	NULL
PDT000398103.1	PDS000041108.1	19	PDT000398103.1|SAMN10331205|GCA_007503425.1|Salmonella enterica subsp. enterica|Salmonella Typhimurium - monophasic|613026|Pathogen: environmental/food/other	NA	0	NA	PAIRED	NA	NA	ILLUMINA	SRR8114908	GCA_007503425.1	Contig	134971	5155844	141	SKESA v. 2.2	Pathogen: environmental/food/other	PRJNA248792	Public Health England	SAMN10331205	613026"""""""""""""""""""""""""""""""",""""""""""""""""""""""""""""""""613026.biosample"""""""""""""""""""""""""""""""",""""""""""""""""""""""""""""""""SRS3985193""""""""""""""""""""""""""""""""	PHE	2018-09	clinical	12630348	United Kingdom: United Kingdom	Homo sapiens	Not available	human	NA	NA	NA	NA	Salmonella enterica subsp. enterica	Salmonella Typhimurium - monophasic	NA	28901	PHE	2018-10-27	613026	2018-10-27	59201	AAIDHI	AAIDHI000000000.1	salmonellatyphimuriummonophasic	GCA_007503425.1	6	NULL
PDT000441332.1	PDS000041108.1	19	PDT000441332.1|SAMN10756627|GCA_007583145.1|Salmonella enterica subsp. enterica|Salmonella Typhimurium - monophasic|668760|Pathogen: environmental/food/other	NA	0	NA	PAIRED	NA	NA	ILLUMINA	SRR8448470	GCA_007583145.1	Contig	110807	5160042	147	SKESA v. 2.2	Pathogen: environmental/food/other	PRJNA248792	Public Health England	SAMN10756627	668760"""""""""""""""""""""""""""""""",""""""""""""""""""""""""""""""""668760.biosample"""""""""""""""""""""""""""""""",""""""""""""""""""""""""""""""""SRS4256958""""""""""""""""""""""""""""""""	PHE	2019-01	clinical	12711928	United Kingdom: United Kingdom	Homo sapiens	Not available	human	NA	NA	NA	NA	Salmonella enterica subsp. enterica	Salmonella Typhimurium - monophasic	NA	28901	PHE	2019-01-17	668760	2019-01-17	59201	AAIIXO	AAIIXO000000000.1	salmonellatyphimuriummonophasic	GCA_007583145.1	6	NULL
PDT000472629.1	PDS000043534.2	20	PDT000472629.1|SAMN11043647|GCA_007664725.1|Salmonella enterica subsp. enterica|Salmonella Typhimurium - monophasic|319714|Pathogen: environmental/food/other	NA	0	NA	PAIRED	NA	NA	ILLUMINA	SRR8658044	GCA_007664725.1	Contig	196064	5082191	107	SKESA v. 2.2	Pathogen: environmental/food/other	PRJNA248792	Public Health England	SAMN11043647	319714"""""""""""""""""""""""""""""""",""""""""""""""""""""""""""""""""319714.biosample"""""""""""""""""""""""""""""""",""""""""""""""""""""""""""""""""SRS4430610""""""""""""""""""""""""""""""""	PHE	2016-11	clinical	12800578	United Kingdom: United Kingdom	Homo sapiens	Not available	human	NA	NA	NA	NA	Salmonella enterica subsp. enterica	Salmonella Typhimurium - monophasic	NA	28901	PHE	2019-03-03	319714	2019-03-03	59201	AAIONN	AAIONN000000000.1	salmonellatyphimuriummonophasic	GCA_007664725.1	1	NULL
PDT000315708.1	PDS000043534.2	20	PDT000315708.1|SAMN09214742|GCA_007767145.1|Salmonella enterica subsp. enterica|Salmonella Typhimurium - monophasic|319811|Pathogen: environmental/food/other	NA	0	NA	PAIRED	NA	NA	ILLUMINA	SRR7172615	GCA_007767145.1	Contig	171933	5162740	127	SKESA v. 2.0	Pathogen: environmental/food/other	PRJNA248792	Public Health England	SAMN09214742	319811"""""""""""""""""""""""""""""""",""""""""""""""""""""""""""""""""319811.biosample"""""""""""""""""""""""""""""""",""""""""""""""""""""""""""""""""SRS3307220""""""""""""""""""""""""""""""""	PHE	2016-11	clinical	12911368	United Kingdom: United Kingdom	Homo sapiens	Not available	human	NA	NA	NA	NA	Salmonella enterica subsp. enterica	Salmonella Typhimurium - monophasic	NA	28901	PHE	2018-05-17	319811	2018-05-17	59201	AAIUVD	AAIUVD000000000.1	salmonellatyphimuriummonophasic	GCA_007767145.1	1	NULL
PDT000473705.1	PDS000043690.1	21	PDT000473705.1|SAMN11057929|GCA_007601735.1|Salmonella enterica subsp. enterica|Salmonella Typhimurium - monophasic|273528|Pathogen: environmental/food/other	NA	0	NA	PAIRED	NA	NA	ILLUMINA	SRR8671288	GCA_007601735.1	Contig	149583	5196053	140	SKESA v. 2.2	Pathogen: environmental/food/other	PRJNA248792	Public Health England	SAMN11057929	273528"""""""""""""""""""""""""""""""",""""""""""""""""""""""""""""""""273528.biosample"""""""""""""""""""""""""""""""",""""""""""""""""""""""""""""""""SRS4440706""""""""""""""""""""""""""""""""	PHE	2016-07	clinical	12735418	United Kingdom: United Kingdom	Homo sapiens	Not available	human	NA	NA	NA	NA	Salmonella enterica subsp. enterica	Salmonella Typhimurium - monophasic	NA	28901	PHE	2019-03-06	273528	2019-03-06	59201	AAIKGI	AAIKGI000000000.1	salmonellatyphimuriummonophasic	GCA_007601735.1	30	NULL
PDT000485781.1	PDS000044635.1	22	PDT000485781.1|SAMN11320720|GCA_007823205.1|Salmonella enterica subsp. enterica|Salmonella Typhimurium - monophasic|712231|Pathogen: environmental/food/other	NA	0	NA	PAIRED	NA	NA	ILLUMINA	SRR8839591	GCA_007823205.1	Contig	166041	5004150	80	SKESA v. 2.2	Pathogen: environmental/food/other	PRJNA248792	Public Health England	SAMN11320720	712231"""""""""""""""""""""""""""""""",""""""""""""""""""""""""""""""""712231.biosample"""""""""""""""""""""""""""""""",""""""""""""""""""""""""""""""""SRS4572698""""""""""""""""""""""""""""""""	PHE	2019-03	clinical	12979358	United Kingdom: United Kingdom	Homo sapiens	Not available	human	NA	NA	NA	NA	Salmonella enterica subsp. enterica	Salmonella Typhimurium - monophasic	NA	28901	PHE	2019-04-03	712231	2019-04-03	59201	AAIYPV	AAIYPV000000000.1	salmonellatyphimuriummonophasic	GCA_007823205.1	4	NULL
PDT000481502.1	PDS000044635.1	22	PDT000481502.1|SAMN11239229|GCA_007790675.1|Salmonella enterica subsp. enterica|Salmonella Typhimurium - monophasic|707199|Pathogen: environmental/food/other	NA	0	NA	PAIRED	NA	NA	ILLUMINA	SRR8772234	GCA_007790675.1	Contig	214236	5003927	83	SKESA v. 2.2	Pathogen: environmental/food/other	PRJNA248792	Public Health England	SAMN11239229	707199"""""""""""""""""""""""""""""""",""""""""""""""""""""""""""""""""707199.biosample"""""""""""""""""""""""""""""""",""""""""""""""""""""""""""""""""SRS4525887""""""""""""""""""""""""""""""""	PHE	2019-03	clinical	12946818	United Kingdom: United Kingdom	Homo sapiens	Not available	human	NA	NA	NA	NA	Salmonella enterica subsp. enterica	Salmonella Typhimurium - monophasic	NA	28901	PHE	2019-03-23	707199	2019-03-23	59201	AAIWHI	AAIWHI000000000.1	salmonellatyphimuriummonophasic	GCA_007790675.1	4	NULL
PDT000385703.1	PDS000044964.1	23	PDT000385703.1|SAMN10133054|GCA_005617015.1|Salmonella enterica subsp. enterica serovar 4,[5],12:i:-|4,[5],12:i:-|CVM N17S1465|Pathogen: environmental/food/other	NA	0	NA	PAIRED	NA	NA	ILLUMINA	SRR7907745	GCA_005617015.1	Contig	192090	5322157	78	SKESA v. 2.2	Pathogen: environmental/food/other	PRJNA292661	FDA	SAMN10133054	CVM N17S1465"""""""""""""""""""""""""""""""",""""""""""""""""""""""""""""""""SRS3824846""""""""""""""""""""""""""""""""	FDA	2017	environmental/other	10342548	USA:SC	NA	NA	Pork Chop	NA	NA	NA	CVM N17S1465	Salmonella enterica subsp. enterica serovar 4,[5],12:i:-	4,[5],12:i:-	NA	28901	FDA-CVM	2018-09-27	CVM N17S1465	2018-09-27	440524	AADJBN	AADJBN000000000.1	4512i	GCA_005617015.1	25	NULL
PDT000491836.1	PDS000044964.1	23	PDT000491836.1|SAMN11456655|GCA_007444925.1|Salmonella enterica subsp. enterica serovar 4,[5],12:i:-|4,[5],12:i:-|FSIS11920112|Pathogen: environmental/food/other	NA	0	NA	PAIRED	NA	NA	ILLUMINA	SRR8926825	GCA_007444925.1	Contig	238812	5298599	92	SKESA v. 2.2	Pathogen: environmental/food/other	PRJNA292666	FDA	SAMN11456655	FSIS11920112"""""""""""""""""""""""""""""""",""""""""""""""""""""""""""""""""SRS4647115""""""""""""""""""""""""""""""""	USDA-FSIS	2019	environmental/other	12571778	USA:VA	NA	NA	animal-swine-market swine	NA	NA	NA	FSIS11920112	Salmonella enterica subsp. enterica serovar 4,[5],12:i:-	4,[5],12:i:-	NA	28901	USDA-FSIS	2019-04-18	FSIS11920112	2019-04-18	440524	AAHZAW	AAHZAW000000000.1	4512i	GCA_007444925.1	25	NULL
PDT000721253.1	PDS000050698.4	24	PDT000721253.1|SAMN14560353|GCA_012283465.1|Salmonella enterica||PNUSAS141406|Pathogen: clinical or host-associated	NA	0	NA	PAIRED	NA	NA	ILLUMINA	SRR11513700	GCA_012283465.1	Contig	130763	4917967	74	SKESA v. 2.2	Pathogen: clinical or host-associated	PRJNA271470	FDA Center for Food Safety and Applied Nutrition	SAMN14560353	MDA15116180"""""""""""""""""""""""""""""""",""""""""""""""""""""""""""""""""PNUSAS141406"""""""""""""""""""""""""""""""",""""""""""""""""""""""""""""""""SRS6452898""""""""""""""""""""""""""""""""	NA	2015-09-15	clinical	18671878	USA:MD	Homo sapiens	NA	stool	NA	NA	NA	NA	Salmonella enterica	NA	NA	28901	PULSENET	2020-04-10	PNUSAS141406	2020-04-10	28901	AASCPP	AASCPP000000000.1	NA	GCA_012283465.1	0	7
PDT000282796.2	PDS000050698.4	24	PDT000282796.2|SAMN08437470|GCA_007554935.1|Salmonella enterica||2015AM-3298|Pathogen: clinical or host-associated	NA	0	NA	PAIRED	NA	NA	ILLUMINA	SRR6650863	GCA_007554935.1	Contig	341897	4862926	31	SKESA v. 2.2	Pathogen: clinical or host-associated	PRJNA230403	CDC	SAMN08437470	2015AM-3298"""""""""""""""""""""""""""""""",""""""""""""""""""""""""""""""""SRS2895201""""""""""""""""""""""""""""""""	CDC	NA	clinical	12681918	USA	NA	NA	NA	NA	NA	NA	NA	Salmonella enterica	NA	NA	28901	EDLB-CDC	2018-01-30	2015AM-3298	2018-01-30	28901	AAIHEX	AAIHEX000000000.1	NA	GCA_007554935.1	0	7
PDT000721292.1	PDS000050698.4	24	PDT000721292.1|SAMN14560324|GCA_012282945.1|Salmonella enterica||PNUSAS141396|Pathogen: clinical or host-associated	NA	0	NA	PAIRED	NA	NA	ILLUMINA	SRR11514038	GCA_012282945.1	Contig	161307	4933649	63	SKESA v. 2.2	Pathogen: clinical or host-associated	PRJNA271470	FDA Center for Food Safety and Applied Nutrition	SAMN14560324	MDA15112524"""""""""""""""""""""""""""""""",""""""""""""""""""""""""""""""""PNUSAS141396"""""""""""""""""""""""""""""""",""""""""""""""""""""""""""""""""SRS6453192""""""""""""""""""""""""""""""""	NA	2015-09-09	clinical	18671358	USA:MD	Homo sapiens	NA	stool	NA	NA	NA	NA	Salmonella enterica	NA	NA	28901	PULSENET	2020-04-10	PNUSAS141396	2020-04-10	28901	AASCOU	AASCOU000000000.1	NA	GCA_012282945.1	0	7
PDT000492027.1	PDS000058578.1	25	PDT000492027.1|SAMN11457405|GCA_005749455.1|Salmonella enterica||PNUSAS071014|Pathogen: clinical or host-associated	NA	0	NA	PAIRED	NA	NA	ILLUMINA	SRR8930550	GCA_005749455.1	Contig	222126	4870387	53	SKESA v. 2.2	Pathogen: clinical or host-associated	PRJNA230403	CDC	SAMN11457405	PNUSAS071014"""""""""""""""""""""""""""""""",""""""""""""""""""""""""""""""""SRS4650464""""""""""""""""""""""""""""""""	CDC	NA	clinical	10581338	USA	NA	NA	NA	NA	NA	NA	NA	Salmonella enterica	NA	NA	28901	PULSENET	2019-04-19	PNUSAS071014	2019-04-19	28901	AADSTS	AADSTS000000000.1	NA	GCA_005749455.1	19	NULL
PDT000690587.1	PDS000058578.1	25	PDT000690587.1|SAMN14146121|GCA_011665535.1|Salmonella enterica subsp. enterica serovar 4,[5],12:i:-|4,[5],12:i:-|PNCS014882|Pathogen: clinical or host-associated	NA	0	NA	PAIRED	NA	NA	ILLUMINA	SRR11180438	GCA_011665535.1	Contig	178172	4905750	62	SKESA v. 2.2	Pathogen: clinical or host-associated	PRJNA543337	Public Health Agency of Canada	SAMN14146121	PNCS014882"""""""""""""""""""""""""""""""",""""""""""""""""""""""""""""""""SRS6215836""""""""""""""""""""""""""""""""	PHAC	2008-06-11	clinical	18015898	Canada	Homo sapiens	Gastroenteritis	stool	NA	NA	NA	PNCS014882	Salmonella enterica subsp. enterica serovar 4,[5],12:i:-	4,[5],12:i:-	NA	28901	NML	2020-02-25	PNCS014882	2020-02-25	440524	AAQPNQ	AAQPNQ000000000.1	4512i	GCA_011665535.1	19	NULL
PDT000703738.1	PDS000059904.1	26	PDT000703738.1|SAMN14247306|GCA_011292835.1|Salmonella enterica subsp. enterica serovar 4,[5],12:i:-|4,[5],12:i:-|PNCS015522|Pathogen: environmental/food/other	NA	0	NA	PAIRED	NA	NA	ILLUMINA	SRR11233690	GCA_011292835.1	Contig	216944	4905874	62	SKESA v. 2.2	Pathogen: environmental/food/other	PRJNA543337	Public Health Agency of Canada	SAMN14247306	PNCS015522"""""""""""""""""""""""""""""""",""""""""""""""""""""""""""""""""SRS6251041""""""""""""""""""""""""""""""""	PHAC	2011-08-09	environmental/other	17623598	Canada	Chicken	NA	Environment swab	NA	NA	NA	PNCS015522	Salmonella enterica subsp. enterica serovar 4,[5],12:i:-	4,[5],12:i:-	NA	28901	NML	2020-03-03	PNCS015522	2020-03-03	440524	AAPTET	AAPTET000000000.1	4512i	GCA_011292835.1	2	NULL
PDT000703747.1	PDS000059904.1	26	PDT000703747.1|SAMN14247307|GCA_011326195.1|Salmonella enterica subsp. enterica serovar 4,[5],12:i:-|4,[5],12:i:-|PNCS015523|Pathogen: environmental/food/other	NA	0	NA	PAIRED	NA	NA	ILLUMINA	SRR11233699	GCA_011326195.1	Contig	164150	5016527	64	SKESA v. 2.2	Pathogen: environmental/food/other	PRJNA543337	Public Health Agency of Canada	SAMN14247307	PNCS015523"""""""""""""""""""""""""""""""",""""""""""""""""""""""""""""""""SRS6251032""""""""""""""""""""""""""""""""	PHAC	2011-08-09	environmental/other	17658068	Canada	Chicken	NA	Environment swab	NA	NA	NA	PNCS015523	Salmonella enterica subsp. enterica serovar 4,[5],12:i:-	4,[5],12:i:-	NA	28901	NML	2020-03-03	PNCS015523	2020-03-03	440524	AAPUSE	AAPUSE000000000.1	4512i	GCA_011326195.1	2	NULL
PDT000702922.1	PDS000059945.1	27	PDT000702922.1|SAMN14219663|GCA_011280105.1|Salmonella enterica subsp. enterica serovar 4,[5],12:i:-|4,[5],12:i:-|PNCS014859|Pathogen: clinical or host-associated	NA	0	NA	PAIRED	NA	NA	ILLUMINA	SRR11216232	GCA_011280105.1	Contig	222123	4958238	59	SKESA v. 2.2	Pathogen: clinical or host-associated	PRJNA543337	Public Health Agency of Canada	SAMN14219663	PNCS014859"""""""""""""""""""""""""""""""",""""""""""""""""""""""""""""""""SRS6239540""""""""""""""""""""""""""""""""	PHAC	2010	clinical	17608848	Canada	Homo sapiens	gastroenteritis	stool	NA	NA	NA	PNCS014859	Salmonella enterica subsp. enterica serovar 4,[5],12:i:-	4,[5],12:i:-	NA	28901	NML	2020-03-02	PNCS014859	2020-03-03	440524	AAPSUZ	AAPSUZ000000000.1	4512i	GCA_011280105.1	2	NULL
PDT000496353.1	PDS000059945.1	27	PDT000496353.1|SAMN11333155|GCA_004919265.1|Salmonella enterica subsp. enterica serovar 1,4,[5],12:i:-|1,4,[5],12:i:-|PNCS014859|Pathogen: clinical or host-associated	NA	0	NA	NA	NA	NA	NA	NA	GCA_004919265.1	Complete Genome	4814945	4968015	3	unicycler v. 0.4.7; canu v. 1.8	Pathogen: clinical or host-associated	PRJNA316728	Laboratory for Foodborne Zoonoses	SAMN11333155	PNCS014859"""""""""""""""""""""""""""""""",""""""""""""""""""""""""""""""""SRS4628330""""""""""""""""""""""""""""""""	Public Health Ontario Laboratories	2010-12-31	clinical	9493938	Canada: ON	Homo sapiens	not collected	not collected	not collected	NA	NA	PNCS014859	Salmonella enterica subsp. enterica serovar 1,4,[5],12:i:-	1,4,[5],12:i:-	NA	28901	NA	NA	PNCS014859	2019-04-28	2583588	NA	NA	14512i	GCA_004919265.1	2	NULL
PDT000703070.1	PDS000059957.1	28	PDT000703070.1|SAMN14220144|GCA_011252295.1|Salmonella enterica subsp. enterica serovar 4,[5],12:i:-|4,[5],12:i:-|PNCS015150|Pathogen: clinical or host-associated	NA	0	NA	PAIRED	NA	NA	ILLUMINA	SRR11217032	GCA_011252295.1	Contig	79847	4875571	167	SKESA v. 2.2	Pathogen: clinical or host-associated	PRJNA543337	Public Health Agency of Canada	SAMN14220144	13-0755"""""""""""""""""""""""""""""""",""""""""""""""""""""""""""""""""PNCS015150"""""""""""""""""""""""""""""""",""""""""""""""""""""""""""""""""SRS6240035""""""""""""""""""""""""""""""""	PHAC	2013-01-24	clinical	17580308	Canada	Homo sapiens	gastroenteritis	stool	NA	NA	NA	PNCS015150	Salmonella enterica subsp. enterica serovar 4,[5],12:i:-	4,[5],12:i:-	NA	28901	NML	2020-03-03	PNCS015150	2020-03-03	440524	AAPRAW	AAPRAW000000000.1	4512i	GCA_011252295.1	1	NULL
PDT000703663.1	PDS000059957.1	28	PDT000703663.1|SAMN14220593|GCA_011280745.1|Salmonella enterica subsp. enterica serovar 4,[5],12:i:-|4,[5],12:i:-|PNCS015338|Pathogen: clinical or host-associated	NA	0	NA	PAIRED	NA	NA	ILLUMINA	SRR11232321	GCA_011280745.1	Contig	151082	4898034	94	SKESA v. 2.2	Pathogen: clinical or host-associated	PRJNA543337	Public Health Agency of Canada	SAMN14220593	PNCS015338"""""""""""""""""""""""""""""""",""""""""""""""""""""""""""""""""SRS6249563""""""""""""""""""""""""""""""""	PHAC	2015	clinical	17609478	Canada	Homo sapiens	gastroenteritis	stool	NA	NA	NA	PNCS015338	Salmonella enterica subsp. enterica serovar 4,[5],12:i:-	4,[5],12:i:-	NA	28901	NML	2020-03-03	PNCS015338	2020-03-03	440524	AAPSWD	AAPSWD000000000.1	4512i	GCA_011280745.1	1	NULL
PDT000114151.1	PDS000062405.1	29	PDT000114151.1|SAMN03941165|GCA_001587845.1|Salmonella enterica subsp. enterica serovar Typhimurium|Typhimurium|CFSAN033933|Pathogen: environmental/food/other	NA	0	other animal	NA	NA	NA	NA	NA	GCA_001587845.1	Contig	53337	4814064	187	SPAdes v. 3.0.0	Pathogen: environmental/food/other	PRJNA186035	Center for Food Safety and Applied Nutrition	SAMN03941165	994/13"""""""""""""""""""""""""""""""",""""""""""""""""""""""""""""""""CFSAN033933"""""""""""""""""""""""""""""""",""""""""""""""""""""""""""""""""SRS1340513""""""""""""""""""""""""""""""""	Oswaldo Cruz Foundation FIOCRUZ	2013	environmental/other	2954028	Brazil	NA	NA	final product sale animal origin	NA	animal:FOODON_00003004, origin:GENEPIO_0001844	NA	CFSAN033933	Salmonella enterica subsp. enterica serovar Typhimurium	Typhimurium	Animal	28901	NA	NA	CFSAN033933	2016-03-11	90371	LUHV	LUHV00000000.1	typhimurium	GCA_001587845.1	28	NULL
PDT000730851.1	PDS000062405.1	29	PDT000730851.1|SAMN11265428|GCA_012971885.1|Salmonella enterica subsp. enterica serovar 4,12:i:-|4,12:i:-|s02|Pathogen: environmental/food/other	NA	0	NA	NA	NA	NA	NA	NA	GCA_012971885.1	Contig	225855	5140118	111	a5-Miseq v. 20160825	Pathogen: environmental/food/other	PRJNA527724	Sao Paulo State University	SAMN11265428	s02""""""""""""""""""""""""""""""""	Fbio Sossai Possebon	2014-09-12	environmental/other	19425088	Brazil	swine	NA	Mesenteric Lymph Node	22.5986 S 48.8003 W	NA	NA	s02	Salmonella enterica subsp. enterica serovar 4,12:i:-	4,12:i:-	NA	28901	NA	NA	s02	2020-05-04	353569	SPNS	SPNS00000000.1	412i	GCA_012971885.1	28	NULL
PDT000473686.1	PDS000071696.1	30	PDT000473686.1|SAMN11057262|GCA_007787975.1|Salmonella enterica subsp. enterica|Salmonella Typhimurium - monophasic|265746|Pathogen: environmental/food/other	NA	0	NA	PAIRED	NA	NA	ILLUMINA	SRR8671269	GCA_007787975.1	Contig	164381	5129425	114	SKESA v. 2.2	Pathogen: environmental/food/other	PRJNA248792	Public Health England	SAMN11057262	265746"""""""""""""""""""""""""""""""",""""""""""""""""""""""""""""""""265746.biosample"""""""""""""""""""""""""""""""",""""""""""""""""""""""""""""""""SRS4440681""""""""""""""""""""""""""""""""	PHE	2016-06	clinical	12944118	United Kingdom: United Kingdom	Homo sapiens	Not available	human	NA	NA	NA	NA	Salmonella enterica subsp. enterica	Salmonella Typhimurium - monophasic	NA	28901	PHE	2019-03-06	265746	2019-03-06	59201	AAIWFS	AAIWFS000000000.1	salmonellatyphimuriummonophasic	GCA_007787975.1	10	NULL
PDT000470735.1	PDS000071696.1	30	PDT000470735.1|SAMN11031578|GCA_007787795.1|Salmonella enterica subsp. enterica|Salmonella Typhimurium - monophasic|344033|Pathogen: environmental/food/other	NA	0	NA	PAIRED	NA	NA	ILLUMINA	SRR8648350	GCA_007787795.1	Contig	216428	5126795	114	SKESA v. 2.2	Pathogen: environmental/food/other	PRJNA248792	Public Health England	SAMN11031578	344033"""""""""""""""""""""""""""""""",""""""""""""""""""""""""""""""""344033.biosample"""""""""""""""""""""""""""""""",""""""""""""""""""""""""""""""""SRS4423170""""""""""""""""""""""""""""""""	PHE	2017-02	clinical	12943948	United Kingdom: United Kingdom	Homo sapiens	Not available	human	NA	NA	NA	NA	Salmonella enterica subsp. enterica	Salmonella Typhimurium - monophasic	NA	28901	PHE	2019-02-28	344033	2019-02-28	59201	AAIWCP	AAIWCP000000000.1	salmonellatyphimuriummonophasic	GCA_007787795.1	10	NULL
PDT000647211.1	PDS000072935.1	31	PDT000647211.1|SAMN13617269|GCA_010523495.1|Salmonella enterica subsp. enterica|I 4,[5],12:i:-|FSIS11926336|Pathogen: environmental/food/other	NA	0	NA	PAIRED	NA	NA	ILLUMINA	SRR10725792	GCA_010523495.1	Contig	101554	4965135	86	SKESA v. 2.2	Pathogen: environmental/food/other	PRJNA242847	FDA	SAMN13617269	FSIS11926336"""""""""""""""""""""""""""""""",""""""""""""""""""""""""""""""""SRS5849579""""""""""""""""""""""""""""""""	USDA-FSIS	2019	environmental/other	16669108	USA:MN	NA	NA	Comminuted Turkey	NA	NA	NA	FSIS11926336	Salmonella enterica subsp. enterica	I 4,[5],12:i:-	NA	28901	USDA-FSIS	2019-12-18	FSIS11926336	2019-12-18	59201	AANZHE	AANZHE000000000.1	i4512i	GCA_010523495.1	5	NULL
PDT000852242.1	PDS000072935.1	31	PDT000852242.1|SAMN16338404|GCA_015191805.1|Salmonella enterica subsp. enterica serovar 4,[5],12:i:-|Salmonella enterica subsp. enterica serovar 4,[5],12:i:-|FSIS32003966|Pathogen: environmental/food/other	NA	0	NA	PAIRED	NA	NA	ILLUMINA	SRR12763014	GCA_015191805.1	Contig	72574	5003024	144	SKESA v. 2.2	Pathogen: environmental/food/other	PRJNA242847	FDA	SAMN16338404	FSIS32003966"""""""""""""""""""""""""""""""",""""""""""""""""""""""""""""""""SRS7467176""""""""""""""""""""""""""""""""	USDA-FSIS	2020	environmental/other	22860998	USA:WI	NA	NA	Comminuted Turkey	NA	NA	NA	FSIS32003966	Salmonella enterica subsp. enterica serovar 4,[5],12:i:-	Salmonella enterica subsp. enterica serovar 4,[5],12:i:-	NA	28901	USDA-FSIS	2020-10-01	FSIS32003966	2020-10-01	440524	AAWYVJ	AAWYVJ000000000.1	salmonellaentericasubspentericaserovar4512i	GCA_015191805.1	5	NULL
PDT000864292.1	PDS000073790.3	32	PDT000864292.1|SAMN16512407|GCA_016153535.1|Salmonella enterica||PNUSAS176354|Pathogen: clinical or host-associated	NA	0	NA	PAIRED	NA	NA	ILLUMINA	SRR12873457	GCA_016153535.1	Contig	53030	4861080	176	SKESA v. 2.2	Pathogen: clinical or host-associated	PRJNA230403	CDC	SAMN16512407	PNUSAS176354"""""""""""""""""""""""""""""""",""""""""""""""""""""""""""""""""SRS7561325""""""""""""""""""""""""""""""""	CDC	NA	clinical	24027258	USA	NA	NA	NA	NA	NA	NA	NA	Salmonella enterica	NA	NA	28901	PULSENET	2020-10-21	PNUSAS176354	2020-10-21	28901	AAXYGP	AAXYGP000000000.1	NA	GCA_016153535.1	2	NULL
PDT000838355.1	PDS000073790.3	32	PDT000838355.1|SAMN16198124|GCA_014632675.1|Salmonella enterica||PNUSAS166500|Pathogen: clinical or host-associated	NA	0	NA	PAIRED	NA	NA	ILLUMINA	SRR12660263	GCA_014632675.1	Contig	67239	4903509	134	SKESA v. 2.2	Pathogen: clinical or host-associated	PRJNA230403	CDC	SAMN16198124	PNUSAS166500"""""""""""""""""""""""""""""""",""""""""""""""""""""""""""""""""SRS7382684""""""""""""""""""""""""""""""""	CDC	NA	clinical	22175248	USA	NA	NA	NA	NA	NA	NA	NA	Salmonella enterica	NA	NA	28901	PULSENET	2020-09-17	PNUSAS166500	2020-09-17	28901	AAWEXF	AAWEXF000000000.1	NA	GCA_014632675.1	2	NULL
PDT000356108.1	PDS000074158.1	33	PDT000356108.1|SAMN09693258|GCA_006520975.1|Salmonella enterica subsp. enterica serovar 4,[5],12:i:-|4,[5],12:i:-|E2018009936|Pathogen: environmental/food/other	NA	0	veterinary clinical/research, pig	PAIRED	NA	NA	ILLUMINA	SRR7628928	GCA_006520975.1	Contig	98833	5305883	120	SKESA v. 2.2	Pathogen: environmental/food/other	PRJNA215333	FDA/CFSAN	SAMN09693258	CFSAN083794"""""""""""""""""""""""""""""""",""""""""""""""""""""""""""""""""E2018009936"""""""""""""""""""""""""""""""",""""""""""""""""""""""""""""""""SRS3615130""""""""""""""""""""""""""""""""	Minnesota Department of Health	2018-01-31	environmental/other	11574578	USA:MN	NA	NA	Porcine Tissue Pool	NA	swine:FOODON_03411136, tissue:UBERON_0000479, pool water:GENEPIO_0001014	NA	NA	Salmonella enterica subsp. enterica serovar 4,[5],12:i:-	4,[5],12:i:-	Animal	28901	CFSAN	2018-07-31	E2018009936	2018-07-31	440524	AAFNOK	AAFNOK000000000.1	4512i	GCA_006520975.1	22	NULL
PDT000297715.2	PDS000074584.1	34	PDT000297715.2|SAMN08784496|GCA_010573905.1|Salmonella enterica subsp. enterica serovar 4,[5],12:i:-|4,[5],12:i:-|PNUSAS036464|Pathogen: clinical or host-associated	NA	8	NA	PAIRED	NA	NA	ILLUMINA	SRR6885481	GCA_010573905.1	Contig	278184	5009179	56	SKESA v. 2.2	Pathogen: clinical or host-associated	PRJNA230403	CDC	SAMN08784496	PNUSAS036464"""""""""""""""""""""""""""""""",""""""""""""""""""""""""""""""""SRS3085001""""""""""""""""""""""""""""""""	CDC	2018-02	clinical	16719558	USA	NA	NA	stool	NA	NA	NA	NA	Salmonella enterica subsp. enterica serovar 4,[5],12:i:-	4,[5],12:i:-	NA	28901	EDLB-CDC	2018-03-23	PNUSAS036464	2018-03-23	440524	AAOCPF	AAOCPF000000000.1	4512i	GCA_010573905.1	29	NULL
PDT000871703.1	PDS000074584.1	34	PDT000871703.1|SAMN16588894|GCA_016153015.1|Salmonella enterica||PNUSAS135822|Pathogen: clinical or host-associated	NA	0	NA	PAIRED	NA	NA	ILLUMINA	SRR12931076	GCA_016153015.1	Contig	62369	5018691	141	SKESA v. 2.2	Pathogen: clinical or host-associated	PRJNA230403	CDC	SAMN16588894	PNUSAS135822"""""""""""""""""""""""""""""""",""""""""""""""""""""""""""""""""SRS7614364""""""""""""""""""""""""""""""""	CDC	NA	clinical	24026738	USA	NA	NA	NA	NA	NA	NA	NA	Salmonella enterica	NA	NA	28901	PULSENET	2020-10-29	PNUSAS135822	2020-10-29	28901	AAXYEW	AAXYEW000000000.1	NA	GCA_016153015.1	29	NULL
PDT000509340.2	PDS000076471.1	35	PDT000509340.2|SAMN11877184|GCA_006078175.2|Salmonella enterica||PNUSAS075612|Pathogen: clinical or host-associated	NA	0	NA	PAIRED	NA	NA	ILLUMINA	SRR9734236	GCA_006078175.2	Contig	48900	4922832	191	SKESA v. 2.2	Pathogen: clinical or host-associated	PRJNA230403	CDC	SAMN11877184	PNUSAS075612"""""""""""""""""""""""""""""""",""""""""""""""""""""""""""""""""SRS4831252""""""""""""""""""""""""""""""""	CDC	NA	clinical	22103428	USA	NA	NA	NA	NA	NA	NA	NA	Salmonella enterica	NA	NA	28901	PULSENET	2019-07-23	PNUSAS075612	2019-07-23	28901	AAENJF	AAENJF000000000.2	NA	GCA_006078175.2	16	NULL
PDT000040749.4	PDS000076471.1	35	PDT000040749.4|SAMN02867576|GCA_008957225.2|Salmonella enterica subsp. enterica serovar 4,[5],12:i:-|4,[5],12:i:-|2013K-0676|Pathogen: clinical or host-associated	NA	9	NA	PAIRED	NA	NA	ILLUMINA	SRR1503245	GCA_008957225.2	Contig	251221	4950825	59	SKESA v. 2.2	Pathogen: clinical or host-associated	PRJNA230403	CDC	SAMN02867576	2013K-0676"""""""""""""""""""""""""""""""",""""""""""""""""""""""""""""""""SRS651998""""""""""""""""""""""""""""""""	CDC	2013-04	clinical	22314798	USA	NA	NA	stool	NA	NA	NA	2013K-0676	Salmonella enterica subsp. enterica serovar 4,[5],12:i:-	4,[5],12:i:-	NA	28901	EDLB-CDC	2014-10-10	2013K-0676	2019-11-04	440524	AALQIX	AALQIX000000000.2	4512i	GCA_008957225.2	16	NULL
PDT000457892.1	PDS000076482.55	36	PDT000457892.1|SAMN08386838|GCA_006525955.1|Salmonella enterica subsp. enterica serovar 4,[5],12:i:-|4,[5],12:i:-|H1 - 135|Pathogen: environmental/food/other	NA	0	NA	PAIRED	NA	NA	ILLUMINA	SRR8523069	GCA_006525955.1	Contig	50367	4984139	203	SKESA v. 2.2	Pathogen: environmental/food/other	PRJNA183850	New York State Dept. of Health - Wadsworth Center	SAMN08386838	CFSAN074898"""""""""""""""""""""""""""""""",""""""""""""""""""""""""""""""""H1 - 135"""""""""""""""""""""""""""""""",""""""""""""""""""""""""""""""""SRS4320811""""""""""""""""""""""""""""""""	Department of Microbiology, Faculty of Science, Mahidol University	2010-06-10	environmental/other	11579558	Thailand	NA	NA	Frozen raw meat	NA	NA	NA	NA	Salmonella enterica subsp. enterica serovar 4,[5],12:i:-	4,[5],12:i:-	NA	28901	CFSAN	2019-02-01	H1 - 135	2019-02-01	440524	AAFNXM	AAFNXM000000000.1	4512i	GCA_006525955.1	0	2
PDT000911604.1	PDS000076482.55	36	PDT000911604.1|SAMEA7115303|GCA_016026455.1|Salmonella enterica||RK_Laos80|Generic	NA	0	NA	PAIRED	NA	NA	ILLUMINA	ERR4401809	GCA_016026455.1	Contig	279776	5094003	53	SKESA v. 2.2	Generic	PRJEB39546	M. Achtman, University Of Warwick	SAMEA7115303	ERS4875848"""""""""""""""""""""""""""""""",""""""""""""""""""""""""""""""""RK_Laos80"""""""""""""""""""""""""""""""",""""""""""""""""""""""""""""""""SAL_BB5403AA""""""""""""""""""""""""""""""""	R. Kingsley (Sanger)	NA	clinical	23870058	Laos	NA	NA	human	NA	NA	NA	NA	Salmonella enterica	NA	NA	28901	M. Achtman	2020-08-03	RK_Laos80	2020-12-12	28901	DACWRS	DACWRS000000000.1	NA	GCA_016026455.1	4	2
PDT000909622.1	PDS000076482.55	36	PDT000909622.1|SAMEA7113409|GCA_016030045.1|Salmonella enterica||MC_08-1064|Generic	NA	0	NA	PAIRED	NA	NA	ILLUMINA	ERR4399918	GCA_016030045.1	Contig	279776	5111443	56	SKESA v. 2.2	Generic	PRJEB39546	M. Achtman, University Of Warwick	SAMEA7113409	ERS4873957"""""""""""""""""""""""""""""""",""""""""""""""""""""""""""""""""MC_08-1064"""""""""""""""""""""""""""""""",""""""""""""""""""""""""""""""""SAL_BB6094AA""""""""""""""""""""""""""""""""	M. Cormican (NSRL, Galway)	2008	environmental/other	23873638	Ireland	NA	NA	Human, Faeces	NA	NA	NA	NA	Salmonella enterica	NA	NA	28901	M. Achtman	2020-08-03	MC_08-1064	2020-12-11	28901	DACWWB	DACWWB000000000.1	NA	GCA_016030045.1	0	2
PDT000911392.1	PDS000076482.55	36	PDT000911392.1|SAMEA7115091|GCA_016026955.1|Salmonella enterica||MC_07-0902|Generic	NA	0	NA	PAIRED	NA	NA	ILLUMINA	ERR4401597	GCA_016026955.1	Contig	238813	5054619	59	SKESA v. 2.2	Generic	PRJEB39546	M. Achtman, University Of Warwick	SAMEA7115091	ERS4875636"""""""""""""""""""""""""""""""",""""""""""""""""""""""""""""""""MC_07-0902"""""""""""""""""""""""""""""""",""""""""""""""""""""""""""""""""SAL_BB6192AA""""""""""""""""""""""""""""""""	M. Cormican (NSRL, Galway)	2007	environmental/other	23870538	Ireland	NA	NA	Human, Faeces	NA	NA	NA	NA	Salmonella enterica	NA	NA	28901	M. Achtman	2020-08-03	MC_07-0902	2020-12-12	28901	DACWRZ	DACWRZ000000000.1	NA	GCA_016026955.1	2	4
PDT000762911.1	PDS000077739.1	37	PDT000762911.1|SAMN15203230|GCA_013732035.1|Salmonella enterica subsp. enterica serovar 4,[5],12:i:-|4,[5],12:i:-|FSIS12031126|Pathogen: environmental/food/other	NA	0	NA	PAIRED	NA	NA	ILLUMINA	SRR11991510	GCA_013732035.1	Contig	80749	5142041	148	SKESA v. unknown	Pathogen: environmental/food/other	PRJNA242847	FDA	SAMN15203230	FSIS12031126"""""""""""""""""""""""""""""""",""""""""""""""""""""""""""""""""SRS6820881""""""""""""""""""""""""""""""""	USDA-FSIS	2020	environmental/other	20870438	USA:MI	NA	NA	Product-Raw-Ground, Comminuted or Otherwise Nonintact-Pork	NA	NA	NA	FSIS12031126	Salmonella enterica subsp. enterica serovar 4,[5],12:i:-	4,[5],12:i:-	NA	28901	USDA-FSIS	2020-06-10	FSIS12031126	2020-06-10	440524	AAUKVA	AAUKVA000000000.1	4512i	GCA_013732035.1	NULL	10
PDT000351667.1	PDS000078402.1	38	PDT000351667.1|SAMN09690799|GCA_007581265.1|Salmonella enterica subsp. enterica|Salmonella Typhimurium - monophasic|393969|Pathogen: environmental/food/other	NA	0	NA	PAIRED	NA	NA	ILLUMINA	SRR7538788	GCA_007581265.1	Contig	222767	4871014	83	SKESA v. 2.2	Pathogen: environmental/food/other	PRJNA248792	Public Health England	SAMN09690799	393969"""""""""""""""""""""""""""""""",""""""""""""""""""""""""""""""""393969.biosample"""""""""""""""""""""""""""""""",""""""""""""""""""""""""""""""""SRS3560282""""""""""""""""""""""""""""""""	PHE	2017-07	clinical	12709998	United Kingdom: United Kingdom	Homo sapiens	Not available	human	NA	NA	NA	NA	Salmonella enterica subsp. enterica	Salmonella Typhimurium - monophasic	NA	28901	PHE	2018-07-19	393969	2018-07-19	59201	AAIITZ	AAIITZ000000000.1	salmonellatyphimuriummonophasic	GCA_007581265.1	NULL	35
PDT000926542.1	PDS000078402.1	38	PDT000926542.1|SAMN16986830|GCA_016407465.1|Salmonella enterica subsp. enterica serovar Typhimurium|Typhimurium|SA1296|Pathogen: environmental/food/other	NA	0	NA	NA	NA	NA	NA	NA	GCA_016407465.1	Scaffold	279175	4909568	146	SPAdes v. v3.14.1	Pathogen: environmental/food/other	PRJNA682289	City university of Hong Kong	SAMN16986830	SA1296""""""""""""""""""""""""""""""""	Zhang Jinfei	2016	environmental/other	24291788	China: Shenzhen	NA	NA	Pork from supermarket	22.53 N 113.94 E	NA	NA	SA1296	Salmonella enterica subsp. enterica serovar Typhimurium	Typhimurium	NA	28901	NA	NA	SA1296	2020-12-27	90371	JAEKRL	JAEKRL000000000.1	typhimurium	GCA_016407465.1	NULL	35
PDT000488155.1	PDS000060996.20	39	PDT000488155.1|SAMN11392257|GCA_016268625.1|Salmonella enterica||PNUSAS070822|Pathogen: clinical or host-associated	NA	0	NA	PAIRED	NA	NA	ILLUMINA	SRR8878436	GCA_016268625.1	Contig	225541	4861544	57	SKESA v. 2.2	Pathogen: clinical or host-associated	PRJNA230403	CDC	SAMN11392257	PNUSAS070822"""""""""""""""""""""""""""""""",""""""""""""""""""""""""""""""""SRS4608769""""""""""""""""""""""""""""""""	CDC	NA	clinical	24148858	USA	NA	NA	NA	NA	NA	NA	NA	Salmonella enterica	NA	NA	28901	EDLB-CDC	2019-04-10	PNUSAS070822	2019-04-10	28901	AAYDCE	AAYDCE000000000.1	NA	GCA_016268625.1	9	40
PDT000392708.1	PDS000060996.20	39	PDT000392708.1|SAMN10257705|GCA_005550735.1|Salmonella enterica||PNUSAS054663|Pathogen: clinical or host-associated	NA	0	NA	PAIRED	NA	NA	ILLUMINA	SRR8076095	GCA_005550735.1	Contig	188588	4854297	57	SKESA v. 2.2	Pathogen: clinical or host-associated	PRJNA230403	CDC	SAMN10257705	PNUSAS054663"""""""""""""""""""""""""""""""",""""""""""""""""""""""""""""""""SRS3949666""""""""""""""""""""""""""""""""	CDC	NA	clinical	10189478	USA	NA	NA	NA	NA	NA	NA	NA	Salmonella enterica	NA	NA	28901	EDLB-CDC	2018-10-18	PNUSAS054663	2018-10-18	28901	AADEGY	AADEGY000000000.1	NA	GCA_005550735.1	7	38
PDT000334303.1	PDS000060996.20	39	PDT000334303.1|SAMN09474608|GCA_006649245.1|Salmonella enterica||PNUSAS041118|Pathogen: clinical or host-associated	NA	0	NA	PAIRED	NA	NA	ILLUMINA	SRR7414411	GCA_006649245.1	Contig	90609	4851319	90	SKESA v. 2.2	Pathogen: clinical or host-associated	PRJNA230403	CDC	SAMN09474608	PNUSAS041118"""""""""""""""""""""""""""""""",""""""""""""""""""""""""""""""""SRS3449512""""""""""""""""""""""""""""""""	CDC	NA	clinical	11711318	USA	NA	NA	NA	NA	NA	NA	NA	Salmonella enterica	NA	NA	28901	EDLB-CDC	2018-06-22	PNUSAS041118	2018-06-23	28901	AAFWKX	AAFWKX000000000.1	NA	GCA_006649245.1	5	35
PDT000544925.1	PDS000060996.20	39	PDT000544925.1|SAMN12288872|GCA_007469195.1|Salmonella enterica||PNUSAS079955|Pathogen: clinical or host-associated	NA	0	NA	PAIRED	NA	NA	ILLUMINA	SRR9696381	GCA_007469195.1	Contig	341379	4953093	51	SKESA v. 2.2	Pathogen: clinical or host-associated	PRJNA230403	CDC	SAMN12288872	PNUSAS079955"""""""""""""""""""""""""""""""",""""""""""""""""""""""""""""""""SRS5107647""""""""""""""""""""""""""""""""	CDC	NA	clinical	12596078	USA	NA	NA	NA	NA	NA	NA	NA	Salmonella enterica	NA	NA	28901	PULSENET	2019-07-17	PNUSAS079955	2019-07-17	28901	AAIAVG	AAIAVG000000000.1	NA	GCA_007469195.1	7	40
PDT000492311.1	PDS000060996.20	39	PDT000492311.1|SAMN11467670|GCA_005748695.1|Salmonella enterica||PNUSAS071871|Pathogen: clinical or host-associated	NA	0	NA	PAIRED	NA	NA	ILLUMINA	SRR8932729	GCA_005748695.1	Contig	58520	4946907	148	SKESA v. 2.2	Pathogen: clinical or host-associated	PRJNA230403	CDC	SAMN11467670	PNUSAS071871"""""""""""""""""""""""""""""""",""""""""""""""""""""""""""""""""SRS4652010""""""""""""""""""""""""""""""""	CDC	NA	clinical	10580368	USA	NA	NA	NA	NA	NA	NA	NA	Salmonella enterica	NA	NA	28901	EDLB-CDC	2019-04-19	PNUSAS071871	2019-04-19	28901	AADSTV	AADSTV000000000.1	NA	GCA_005748695.1	7	39
PDT000305825.2	PDS000026632.7	40	PDT000305825.2|SAMN08930223|GCA_016577125.1|Salmonella enterica||PNUSAS038655|Pathogen: clinical or host-associated	NA	4	NA	PAIRED	NA	NA	ILLUMINA	SRR7001456	GCA_016577125.1	Contig	161050	5045446	87	SKESA v. 2.2	Pathogen: clinical or host-associated	PRJNA230403	CDC	SAMN08930223	PNUSAS038655"""""""""""""""""""""""""""""""",""""""""""""""""""""""""""""""""SRS3166801""""""""""""""""""""""""""""""""	CDC	2018-01	clinical	24491198	USA	NA	NA	stool	NA	NA	NA	NA	Salmonella enterica	NA	NA	28901	EDLB-CDC	2018-04-13	PNUSAS038655	2018-04-13	28901	AAYQKP	AAYQKP000000000.1	NA	GCA_016577125.1	1	20
PDT000305830.2	PDS000026632.7	40	PDT000305830.2|SAMN08930240|GCA_016577085.1|Salmonella enterica||PNUSAS038675|Pathogen: clinical or host-associated	NA	0	NA	PAIRED	NA	NA	ILLUMINA	SRR7001469	GCA_016577085.1	Contig	223580	5040952	65	SKESA v. 2.2	Pathogen: clinical or host-associated	PRJNA230403	CDC	SAMN08930240	PNUSAS038675"""""""""""""""""""""""""""""""",""""""""""""""""""""""""""""""""SRS3166808""""""""""""""""""""""""""""""""	CDC	NA	clinical	24491118	USA	NA	NA	NA	NA	NA	NA	NA	Salmonella enterica	NA	NA	28901	EDLB-CDC	2018-04-13	PNUSAS038675	2018-04-13	28901	AAYQKQ	AAYQKQ000000000.1	NA	GCA_016577085.1	1	19
PDT000381156.1	PDS000026772.8	42	PDT000381156.1|SAMN10092238|GCA_005412615.1|Salmonella enterica||PNUSAS053605|Pathogen: clinical or host-associated	NA	0	NA	PAIRED	NA	NA	ILLUMINA	SRR7876461	GCA_005412615.1	Contig	67997	4992149	122	SKESA v. 2.2	Pathogen: clinical or host-associated	PRJNA230403	CDC	SAMN10092238	PNUSAS053605"""""""""""""""""""""""""""""""",""""""""""""""""""""""""""""""""SRS3800937""""""""""""""""""""""""""""""""	CDC	NA	clinical	10029448	USA	NA	NA	NA	NA	NA	NA	NA	Salmonella enterica	NA	NA	28901	EDLB-CDC	2018-09-19	PNUSAS053605	2018-09-19	28901	AACUPV	AACUPV000000000.1	NA	GCA_005412615.1	2	5
PDT000372433.1	PDS000026772.8	42	PDT000372433.1|SAMN09981046|GCA_006624425.1|Salmonella enterica||PNUSAS052631|Pathogen: clinical or host-associated	NA	0	NA	PAIRED	NA	NA	ILLUMINA	SRR7789751	GCA_006624425.1	Contig	48895	4979472	173	SKESA v. 2.2	Pathogen: clinical or host-associated	PRJNA230403	CDC	SAMN09981046	PNUSAS052631"""""""""""""""""""""""""""""""",""""""""""""""""""""""""""""""""SRS3742680""""""""""""""""""""""""""""""""	CDC	NA	clinical	11682598	USA	NA	NA	NA	NA	NA	NA	NA	Salmonella enterica	NA	NA	28901	EDLB-CDC	2018-09-05	PNUSAS052631	2018-09-05	28901	AAFUPA	AAFUPA000000000.1	NA	GCA_006624425.1	2	5
PDT000602068.1	PDS000026772.8	42	PDT000602068.1|SAMN12930408|GCA_008918545.1|Salmonella enterica||CVM N18S1151|Pathogen: environmental/food/other	NA	0	NA	PAIRED	NA	NA	ILLUMINA	SRR10237570	GCA_008918545.1	Contig	322706	4900306	46	SKESA v. 2.2	Pathogen: environmental/food/other	PRJNA292661	FDA	SAMN12930408	CVM N18S1151"""""""""""""""""""""""""""""""",""""""""""""""""""""""""""""""""SRS5483719""""""""""""""""""""""""""""""""	FDA	2018	environmental/other	14341958	USA:KS	NA	NA	Chicken Thighs	NA	NA	NA	CVM N18S1151	Salmonella enterica	NA	NA	28901	FDA-CVM	2019-10-07	CVM N18S1151	2019-10-07	28901	AALOKP	AALOKP000000000.1	NA	GCA_008918545.1	0	3
PDT000602067.1	PDS000026772.8	42	PDT000602067.1|SAMN12930409|GCA_008918265.1|Salmonella enterica||CVM N18S1152|Pathogen: environmental/food/other	NA	0	NA	PAIRED	NA	NA	ILLUMINA	SRR10237569	GCA_008918265.1	Contig	225555	4901234	44	SKESA v. 2.2	Pathogen: environmental/food/other	PRJNA292661	FDA	SAMN12930409	CVM N18S1152"""""""""""""""""""""""""""""""",""""""""""""""""""""""""""""""""SRS5483720""""""""""""""""""""""""""""""""	FDA	2018	environmental/other	14341678	USA:KS	NA	NA	Chicken Thighs	NA	NA	NA	CVM N18S1152	Salmonella enterica	NA	NA	28901	FDA-CVM	2019-10-07	CVM N18S1152	2019-10-07	28901	AALOKU	AALOKU000000000.1	NA	GCA_008918265.1	0	3
PDT000336096.1	PDS000026772.8	42	PDT000336096.1|SAMN09479531|GCA_016381625.1|Salmonella enterica||PNUSAS043636|Pathogen: clinical or host-associated	NA	0	NA	PAIRED	NA	NA	ILLUMINA	SRR7419912	GCA_016381625.1	Contig	149876	4901268	48	SKESA v. 2.2	Pathogen: clinical or host-associated	PRJNA230403	CDC	SAMN09479531	PNUSAS043636"""""""""""""""""""""""""""""""",""""""""""""""""""""""""""""""""SRS3454188""""""""""""""""""""""""""""""""	CDC	NA	clinical	24262748	USA	NA	NA	NA	NA	NA	NA	NA	Salmonella enterica	NA	NA	28901	EDLB-CDC	2018-06-25	PNUSAS043636	2018-06-25	28901	AAYJIH	AAYJIH000000000.1	NA	GCA_016381625.1	2	4
PDT000497042.1	PDS000026772.8	42	PDT000497042.1|SAMN11553397|GCA_005434055.1|Salmonella enterica||PNUSAS069239|Pathogen: clinical or host-associated	NA	0	NA	PAIRED	NA	NA	ILLUMINA	SRR8997334	GCA_005434055.1	Contig	178917	4899713	54	SKESA v. 2.2	Pathogen: clinical or host-associated	PRJNA230403	CDC	SAMN11553397	PNUSAS069239"""""""""""""""""""""""""""""""",""""""""""""""""""""""""""""""""SRS4709600""""""""""""""""""""""""""""""""	CDC	NA	clinical	10050908	USA	NA	NA	NA	NA	NA	NA	NA	Salmonella enterica	NA	NA	28901	EDLB-CDC	2019-05-01	PNUSAS069239	2019-05-01	28901	AACWDG	AACWDG000000000.1	NA	GCA_005434055.1	2	4
PDT000392268.1	PDS000026772.8	42	PDT000392268.1|SAMN10251319|GCA_005417655.1|Salmonella enterica||PNUSAS057602|Pathogen: clinical or host-associated	NA	0	NA	PAIRED	NA	NA	ILLUMINA	SRR8069524	GCA_005417655.1	Contig	225555	4900480	50	SKESA v. 2.2	Pathogen: clinical or host-associated	PRJNA230403	CDC	SAMN10251319	PNUSAS057602"""""""""""""""""""""""""""""""",""""""""""""""""""""""""""""""""SRS3944343""""""""""""""""""""""""""""""""	CDC	NA	clinical	10034488	USA	NA	NA	NA	NA	NA	NA	NA	Salmonella enterica	NA	NA	28901	EDLB-CDC	2018-10-17	PNUSAS057602	2018-10-17	28901	AACUWN	AACUWN000000000.1	NA	GCA_005417655.1	3	3
PDT000211605.2	PDS000026789.5	43	PDT000211605.2|SAMN07135103|GCA_006054815.1|Salmonella enterica||PNUSAS013778|Pathogen: clinical or host-associated	NA	0	NA	PAIRED	NA	NA	ILLUMINA	SRR5585092	GCA_006054815.1	Contig	223434	5120254	55	SKESA v. 2.2	Pathogen: clinical or host-associated	PRJNA230403	CDC	SAMN07135103	PNUSAS013778"""""""""""""""""""""""""""""""",""""""""""""""""""""""""""""""""SRS2216324""""""""""""""""""""""""""""""""	CDC	2017	clinical	10918878	USA:WI	NA	NA	bovine feces	NA	NA	NA	PNUSAS013778	Salmonella enterica	NA	NA	28901	EDLB-CDC	2017-05-22	PNUSAS013778	2017-05-22	28901	AAELPQ	AAELPQ000000000.1	NA	GCA_006054815.1	0	NULL
PDT000219515.2	PDS000026789.5	43	PDT000219515.2|SAMN07229844|GCA_007023385.1|Salmonella enterica|||Pathogen: clinical or host-associated	NA	0	NA	PAIRED	NA	NA	ILLUMINA	SRR5714284	GCA_007023385.1	Contig	138991	5032741	70	SKESA v. 2.2	Pathogen: clinical or host-associated	PRJNA230403	CDC	SAMN07229844	PNUSAS015074"""""""""""""""""""""""""""""""",""""""""""""""""""""""""""""""""SRS2296979""""""""""""""""""""""""""""""""	NA	NA	clinical	12118028	USA	NA	NA	NA	NA	NA	NA	PNUSAS015074	Salmonella enterica	NA	NA	28901	EDLB-CDC	2017-06-20	NA	2017-06-20	28901	AAGWOZ	AAGWOZ000000000.1	NA	GCA_007023385.1	1	NULL
PDT000230444.2	PDS000026789.5	43	PDT000230444.2|SAMN07414466|GCA_016362585.1|Salmonella enterica||PNUSAS019195|Pathogen: clinical or host-associated	NA	0	NA	PAIRED	NA	NA	ILLUMINA	SRR5888697	GCA_016362585.1	Contig	95413	5087697	130	SKESA v. 2.2	Pathogen: clinical or host-associated	PRJNA230403	CDC	SAMN07414466	PNUSAS019195"""""""""""""""""""""""""""""""",""""""""""""""""""""""""""""""""SRS2400764""""""""""""""""""""""""""""""""	CDC	NA	clinical	24243708	USA	NA	NA	NA	NA	NA	NA	PNUSAS019195	Salmonella enterica	NA	NA	28901	EDLB-CDC	2017-08-01	PNUSAS019195	2017-08-01	28901	AAYHYA	AAYHYA000000000.1	NA	GCA_016362585.1	1	NULL
PDT000206642.2	PDS000026789.5	43	PDT000206642.2|SAMN06847268|GCA_016367185.1|Salmonella enterica||PNUSAS012620|Pathogen: clinical or host-associated	NA	0	NA	PAIRED	NA	NA	ILLUMINA	SRR5500923	GCA_016367185.1	Contig	55098	5080168	183	SKESA v. 2.2	Pathogen: clinical or host-associated	PRJNA230403	CDC	SAMN06847268	PNUSAS012620"""""""""""""""""""""""""""""""",""""""""""""""""""""""""""""""""SRS2163475""""""""""""""""""""""""""""""""	CDC	NA	clinical	24248308	USA	NA	NA	NA	NA	NA	NA	PNUSAS012620	Salmonella enterica	NA	NA	28901	EDLB-CDC	2017-05-03	PNUSAS012620	2017-05-03	28901	AAYIIE	AAYIIE000000000.1	NA	GCA_016367185.1	1	NULL
PDT000214223.2	PDS000026789.5	43	PDT000214223.2|SAMN07180010|GCA_010001385.1|Salmonella enterica subsp. enterica|Salmonella Typhimurium - monophasic|361748|Pathogen: clinical or host-associated	NA	0	NA	PAIRED	NA	NA	ILLUMINA	SRR5631922	GCA_010001385.1	Contig	63656	5079817	167	SKESA v. 2.2	Pathogen: clinical or host-associated	PRJNA248792	Public Health England	SAMN07180010	361748"""""""""""""""""""""""""""""""",""""""""""""""""""""""""""""""""361748.biosample"""""""""""""""""""""""""""""""",""""""""""""""""""""""""""""""""SRS2241942""""""""""""""""""""""""""""""""	PHE	2017-04	clinical	16088048	United Kingdom: United Kingdom	Homo sapiens	Not available	human	NA	NA	NA	NA	Salmonella enterica subsp. enterica	Salmonella Typhimurium - monophasic	NA	28901	PHE	2017-06-01	361748	2017-06-01	59201	AANBQP	AANBQP000000000.1	salmonellatyphimuriummonophasic	GCA_010001385.1	0	NULL
PDT000304805.2	PDS000027047.4	44	PDT000304805.2|SAMN08874445|GCA_011539015.1|Salmonella enterica subsp. enterica serovar Typhimurium|Typhimurium|NC_STy13|Pathogen: environmental/food/other	NA	0	NA	PAIRED	NA	NA	ILLUMINA	SRR6967887	GCA_011539015.1	Contig	77744	5023883	132	SKESA v. 2.2	Pathogen: environmental/food/other	PRJNA293224	US Food and Drug Administration	SAMN08874445	CFSAN079334"""""""""""""""""""""""""""""""",""""""""""""""""""""""""""""""""NC_STy13"""""""""""""""""""""""""""""""",""""""""""""""""""""""""""""""""SRS3145415""""""""""""""""""""""""""""""""	Food Microbiology Lab/FCF/University of Sao Paulo	2013	environmental/other	17881058	Brazil	NA	NA	Pork	NA	NA	NA	NA	Salmonella enterica subsp. enterica serovar Typhimurium	Typhimurium	NA	28901	CFSAN	2018-04-09	NC_STy13	2018-04-09	90371	AAQHAP	AAQHAP000000000.1	typhimurium	GCA_011539015.1	7	26
PDT000268453.1	PDS000027047.4	44	PDT000268453.1|SAMN08016442|GCA_002798615.1|Salmonella enterica subsp. enterica serovar Typhimurium|Typhimurium|CFSAN068037|Pathogen: environmental/food/other	NA	0	pig	NA	NA	NA	NA	NA	GCA_002798615.1	Scaffold	195425	5016106	90	CLC Genomics Workbench 10 v. Nov-2017	Pathogen: environmental/food/other	PRJNA186035	Center for Food Safety and Applied Nutrition	SAMN08016442	CFSAN068037"""""""""""""""""""""""""""""""",""""""""""""""""""""""""""""""""PR0209_1207"""""""""""""""""""""""""""""""",""""""""""""""""""""""""""""""""SRS2681203""""""""""""""""""""""""""""""""	FDA	2012	environmental/other	5685428	Brazil	Sus scrofa domesticus	NA	swab swine carcass (Sus scrofa domesticus)	NA	sus scrofa domesticus:NCBITAXON_9825, swab:NCIT_C17627, swine carcass:FOODON_03311719	NA	NA	Salmonella enterica subsp. enterica serovar Typhimurium	Typhimurium	Animal	28901	NA	NA	CFSAN068037	2017-11-29	90371	PHIW	PHIW00000000.1	typhimurium	GCA_002798615.1	7	23
PDT000282548.2	PDS000027047.4	44	PDT000282548.2|SAMN08386758|GCA_011650975.1|Salmonella enterica subsp. enterica serovar Typhimurium|Typhimurium|NC_STy011|Pathogen: environmental/food/other	NA	0	NA	PAIRED	NA	NA	ILLUMINA	SRR6635767	GCA_011650975.1	Contig	100386	5103886	95	SKESA v. 2.2	Pathogen: environmental/food/other	PRJNA293224	US Food and Drug Administration	SAMN08386758	CFSAN074976"""""""""""""""""""""""""""""""",""""""""""""""""""""""""""""""""NC_STy011"""""""""""""""""""""""""""""""",""""""""""""""""""""""""""""""""SRS2890570""""""""""""""""""""""""""""""""	Food Microbiology Lab/FCF/University of Sao Paulo	2015	environmental/other	18001308	Brazil	NA	NA	broiler chicken	NA	NA	NA	NA	Salmonella enterica subsp. enterica serovar Typhimurium	Typhimurium	NA	28901	CFSAN	2018-01-29	NC_STy011	2018-01-29	90371	AAQOJT	AAQOJT000000000.1	typhimurium	GCA_011650975.1	11	26
PDT000282549.2	PDS000027047.4	44	PDT000282549.2|SAMN08386803|GCA_011596145.1|Salmonella enterica subsp. enterica serovar Typhimurium|Typhimurium|NC_STy05|Pathogen: environmental/food/other	NA	0	NA	PAIRED	NA	NA	ILLUMINA	SRR6635768	GCA_011596145.1	Contig	89865	5020477	108	SKESA v. 2.2	Pathogen: environmental/food/other	PRJNA293224	US Food and Drug Administration	SAMN08386803	CFSAN074973"""""""""""""""""""""""""""""""",""""""""""""""""""""""""""""""""NC_STy05"""""""""""""""""""""""""""""""",""""""""""""""""""""""""""""""""SRS2890571""""""""""""""""""""""""""""""""	Food Microbiology Lab/FCF/University of Sao Paulo	2015	environmental/other	17938598	Brazil	NA	NA	broiler chicken	NA	NA	NA	NA	Salmonella enterica subsp. enterica serovar Typhimurium	Typhimurium	NA	28901	CFSAN	2018-01-29	NC_STy05	2018-01-29	90371	AAQKYT	AAQKYT000000000.1	typhimurium	GCA_011596145.1	12	23
PDT000289851.2	PDS000027047.4	44	PDT000289851.2|SAMN08606818|GCA_010873325.1|Salmonella enterica subsp. enterica serovar Typhimurium|Typhimurium|NC_STy07|Pathogen: environmental/food/other	NA	0	NA	PAIRED	NA	NA	ILLUMINA	SRR6787040	GCA_010873325.1	Contig	127835	5122336	85	SKESA v. 2.2	Pathogen: environmental/food/other	PRJNA293224	US Food and Drug Administration	SAMN08606818	CFSAN076263"""""""""""""""""""""""""""""""",""""""""""""""""""""""""""""""""NC_STy07"""""""""""""""""""""""""""""""",""""""""""""""""""""""""""""""""SRS3002738""""""""""""""""""""""""""""""""	Food Microbiology Lab/FCF/University of Sao Paulo	2015	environmental/other	17022558	Brazil	NA	NA	broiler chicken	NA	NA	NA	NA	Salmonella enterica subsp. enterica serovar Typhimurium	Typhimurium	NA	28901	CFSAN	2018-02-27	NC_STy07	2018-02-27	90371	AAOVRD	AAOVRD000000000.1	typhimurium	GCA_010873325.1	12	27
PDT000690589.1	PDS000053710.54	45	PDT000690589.1|SAMN14146124|GCA_011665555.1|Salmonella enterica subsp. enterica serovar 4,[5],12:i:-|4,[5],12:i:-|PNCS014846|Pathogen: clinical or host-associated	NA	0	NA	PAIRED	NA	NA	ILLUMINA	SRR11180440	GCA_011665555.1	Contig	176665	5152545	67	SKESA v. 2.2	Pathogen: clinical or host-associated	PRJNA543337	Public Health Agency of Canada	SAMN14146124	PNCS014846"""""""""""""""""""""""""""""""",""""""""""""""""""""""""""""""""SRS6215834""""""""""""""""""""""""""""""""	PHAC	2008-06-30	clinical	18015928	Canada	Homo sapiens	Gastroenteritis	stool	NA	NA	NA	PNCS014846	Salmonella enterica subsp. enterica serovar 4,[5],12:i:-	4,[5],12:i:-	NA	28901	NML	2020-02-25	PNCS014846	2020-02-25	440524	AAQPNS	AAQPNS000000000.1	4512i	GCA_011665555.1	0	1
PDT000690646.1	PDS000053710.54	45	PDT000690646.1|SAMN14146137|GCA_011686035.1|Salmonella enterica subsp. enterica serovar 4,[5],12:i:-|4,[5],12:i:-|PNCS014895|Pathogen: clinical or host-associated	NA	0	NA	PAIRED	NA	NA	ILLUMINA	SRR11181436	GCA_011686035.1	Contig	154769	5125546	74	SKESA v. 2.2	Pathogen: clinical or host-associated	PRJNA543337	Public Health Agency of Canada	SAMN14146137	PNCS014895"""""""""""""""""""""""""""""""",""""""""""""""""""""""""""""""""SRS6216198""""""""""""""""""""""""""""""""	PHAC	2008-09-11	clinical	18037338	Canada	Homo sapiens	Gastroenteritis	stool	NA	NA	NA	PNCS014895	Salmonella enterica subsp. enterica serovar 4,[5],12:i:-	4,[5],12:i:-	NA	28901	NML	2020-02-25	PNCS014895	2020-02-25	440524	AAQQWU	AAQQWU000000000.1	4512i	GCA_011686035.1	3	2
PDT000046477.3	PDS000053710.54	45	PDT000046477.3|SAMN02918703|GCA_010647705.1|Salmonella enterica subsp. enterica serovar 4,[5],12:i:-|I 4,[5],12:i:-|FDA633670 1-2|Pathogen: environmental/food/other	633670 1-2	0	animal feed	PAIRED	JPXX01.1071	JPXA26.0332	ILLUMINA	SRR1735308	GCA_010647705.1	Contig	225555	5168582	65	SKESA v. 2.2	Pathogen: environmental/food/other	PRJNA186035	Center for Food Safety and Applied Nutrition	SAMN02918703	CFSAN019064"""""""""""""""""""""""""""""""",""""""""""""""""""""""""""""""""FDA00004654"""""""""""""""""""""""""""""""",""""""""""""""""""""""""""""""""FDA633670 1-2"""""""""""""""""""""""""""""""",""""""""""""""""""""""""""""""""SRS804080""""""""""""""""""""""""""""""""	FDA	2010-07-08	environmental/other	16793488	USA: GA	NA	NA	animal feed frozen adult mouse	NA	animal feed:envo_02000047, frozen:pato_0001985, adult:ncit_c17600, mouse:ncit_c14238	NA	FDA633670 1-2	Salmonella enterica subsp. enterica serovar 4,[5],12:i:-	I 4,[5],12:i:-	Animal feed	28901	CFSAN	2014-12-25	FDA633670 1-2	2015-02-10	440524	AAOGIC	AAOGIC000000000.1	i4512i	GCA_010647705.1	2	2
PDT000496348.1	PDS000053710.54	45	PDT000496348.1|SAMN11333140|GCA_004919165.1|Salmonella enterica subsp. enterica serovar 1,4,[5],12:i:-|1,4,[5],12:i:-|PNCS014846|Pathogen: clinical or host-associated	NA	0	NA	NA	NA	NA	NA	NA	GCA_004919165.1	Complete Genome	4783087	5123430	3	Unicycler v. 0.4.7; canu v. 1.8	Pathogen: clinical or host-associated	PRJNA316728	Laboratory for Foodborne Zoonoses	SAMN11333140	PNCS014846"""""""""""""""""""""""""""""""",""""""""""""""""""""""""""""""""SRS4628344""""""""""""""""""""""""""""""""	Cadham Provincial Laboratory	2008-06-30	clinical	9493838	Canada: MB	Homo sapiens	not collected	not collected	not collected	NA	NA	PNCS014846	Salmonella enterica subsp. enterica serovar 1,4,[5],12:i:-	1,4,[5],12:i:-	NA	28901	NA	NA	PNCS014846	2019-04-28	2583588	NA	NA	14512i	GCA_004919165.1	0	1
PDT000646841.1	PDS000053710.54	45	PDT000646841.1|SAMN10953953|GCA_009756555.1|Salmonella enterica subsp. enterica serovar 4,[5],12:i:-|4,[5],12:i:-|PNCS015054|Pathogen: clinical or host-associated	NA	0	NA	NA	NA	NA	NA	NA	GCA_009756555.1	Complete Genome	4786287	5130533	3	SPAdes v. DEC-2017; unicycler v. DEC-2017	Pathogen: clinical or host-associated	PRJNA522746	Public Health Agency of Canada	SAMN10953953	PNCS015054"""""""""""""""""""""""""""""""",""""""""""""""""""""""""""""""""SRS6226394""""""""""""""""""""""""""""""""	Cadham Provincial Laboratory	2010-12-23	clinical	15634508	Canada: Manitoba	Homo sapiens	salmonellosis	stool	49.89 N 97.13 W	NA	NA	PNCS015054	Salmonella enterica subsp. enterica serovar 4,[5],12:i:-	4,[5],12:i:-	NA	28901	NA	NA	PNCS015054	2019-12-16	440524	NA	NA	4512i	GCA_009756555.1	0	3
PDT000690657.1	PDS000053710.54	45	PDT000690657.1|SAMN14146128|GCA_011678015.1|Salmonella enterica subsp. enterica serovar 4,[5],12:i:-|4,[5],12:i:-|PNCS014887|Pathogen: clinical or host-associated	NA	0	NA	PAIRED	NA	NA	ILLUMINA	SRR11181447	GCA_011678015.1	Contig	88735	5139927	145	SKESA v. 2.2	Pathogen: clinical or host-associated	PRJNA543337	Public Health Agency of Canada	SAMN14146128	PNCS014887"""""""""""""""""""""""""""""""",""""""""""""""""""""""""""""""""SRS6216187""""""""""""""""""""""""""""""""	PHAC	2008-07-22	clinical	18028378	Canada	Homo sapiens	Gastroenteritis	stool	NA	NA	NA	PNCS014887	Salmonella enterica subsp. enterica serovar 4,[5],12:i:-	4,[5],12:i:-	NA	28901	NML	2020-02-25	PNCS014887	2020-02-25	440524	AAQQFH	AAQQFH000000000.1	4512i	GCA_011678015.1	2	3
PDT000909625.1	PDS000053710.54	45	PDT000909625.1|SAMEA7113412|GCA_016030075.1|Salmonella enterica||MC_08-0635|Generic	NA	0	NA	PAIRED	NA	NA	ILLUMINA	ERR4399921	GCA_016030075.1	Contig	324584	5231783	51	SKESA v. 2.2	Generic	PRJEB39546	M. Achtman, University Of Warwick	SAMEA7113412	ERS4873960"""""""""""""""""""""""""""""""",""""""""""""""""""""""""""""""""MC_08-0635"""""""""""""""""""""""""""""""",""""""""""""""""""""""""""""""""SAL_BB6098AA""""""""""""""""""""""""""""""""	M. Cormican (NSRL, Galway)	2008	environmental/other	23873658	Ireland	NA	NA	Human, Faeces	NA	NA	NA	NA	Salmonella enterica	NA	NA	28901	M. Achtman	2020-08-03	MC_08-0635	2020-12-11	28901	DACWWA	DACWWA000000000.1	NA	GCA_016030075.1	4	2
PDT000067370.2	PDS000053710.54	45	PDT000067370.2|SAMN03269412|GCA_007751695.1|Salmonella enterica subsp. enterica serovar 4,[5],12:i:-|I 4,5,12:i:-|FL-NRM167|Pathogen: environmental/food/other	NA	0	NA	PAIRED	NA	NA	ILLUMINA	SRR1773838	GCA_007751695.1	Contig	66316	4817915	148	SKESA v. 2.2	Pathogen: environmental/food/other	PRJNA183848	Florida Department of Health	SAMN03269412	CFSAN027763"""""""""""""""""""""""""""""""",""""""""""""""""""""""""""""""""CVM N7325"""""""""""""""""""""""""""""""",""""""""""""""""""""""""""""""""FL-NRM167"""""""""""""""""""""""""""""""",""""""""""""""""""""""""""""""""SAMN03272325"""""""""""""""""""""""""""""""",""""""""""""""""""""""""""""""""SRS966058""""""""""""""""""""""""""""""""	FDA	2005	environmental/other	12894328	USA:TN	NA	NA	chicken breast	NA	NA	NA	FL-NRM167	Salmonella enterica subsp. enterica serovar 4,[5],12:i:-	I 4,5,12:i:-	NA	28901	CFSAN	2015-06-19	FL-NRM167	2015-06-19	440524	AAITRG	AAITRG000000000.1	i4512i	GCA_007751695.1	3	1
PDT000751005.1	PDS000053710.54	45	PDT000751005.1|SAMN14219805|GCA_013784905.1|Salmonella enterica subsp. enterica serovar 4,[5],12:i:-|4,[5],12:i:-|PNCS014967|Pathogen: clinical or host-associated	NA	0	NA	PAIRED	NA	NA	ILLUMINA	SRR11880286	GCA_013784905.1	Contig	178496	5310345	61	SKESA v. 2.2	Pathogen: clinical or host-associated	PRJNA543337	Public Health Agency of Canada	SAMN14219805	PNCS014967"""""""""""""""""""""""""""""""",""""""""""""""""""""""""""""""""SRS6741166""""""""""""""""""""""""""""""""	PHAC	2009-03-01	clinical	20944758	Canada	Homo sapiens	gastroenteritis	stool	NA	NA	NA	PNCS014967	Salmonella enterica subsp. enterica serovar 4,[5],12:i:-	4,[5],12:i:-	NA	28901	NML	2020-05-29	PNCS014967	2020-05-29	440524	AAUOIR	AAUOIR000000000.1	4512i	GCA_013784905.1	1	1
PDT000750944.1	PDS000053710.54	45	PDT000750944.1|SAMN14219811|GCA_013786765.1|Salmonella enterica subsp. enterica serovar 4,[5],12:i:-|4,[5],12:i:-|PNCS014973|Pathogen: clinical or host-associated	NA	0	NA	PAIRED	NA	NA	ILLUMINA	SRR11879498	GCA_013786765.1	Contig	176850	5261438	65	SKESA v. 2.2	Pathogen: clinical or host-associated	PRJNA543337	Public Health Agency of Canada	SAMN14219811	PNCS014973"""""""""""""""""""""""""""""""",""""""""""""""""""""""""""""""""SRS6740319""""""""""""""""""""""""""""""""	PHAC	2009-04-11	clinical	20947618	Canada	Homo sapiens	gastroenteritis	stool	NA	NA	NA	PNCS014973	Salmonella enterica subsp. enterica serovar 4,[5],12:i:-	4,[5],12:i:-	NA	28901	NML	2020-05-29	PNCS014973	2020-05-29	440524	AAUOKV	AAUOKV000000000.1	4512i	GCA_013786765.1	0	1
PDT000690660.1	PDS000053710.54	45	PDT000690660.1|SAMN14146127|GCA_011657255.1|Salmonella enterica subsp. enterica serovar 4,[5],12:i:-|4,[5],12:i:-|PNCS014886|Pathogen: clinical or host-associated	NA	0	NA	PAIRED	NA	NA	ILLUMINA	SRR11181450	GCA_011657255.1	Contig	161278	5125436	67	SKESA v. 2.2	Pathogen: clinical or host-associated	PRJNA543337	Public Health Agency of Canada	SAMN14146127	PNCS014886"""""""""""""""""""""""""""""""",""""""""""""""""""""""""""""""""SRS6216184""""""""""""""""""""""""""""""""	PHAC	2008-07-18	clinical	18007618	Canada	Homo sapiens	Gastroenteritis	stool	NA	NA	NA	PNCS014886	Salmonella enterica subsp. enterica serovar 4,[5],12:i:-	4,[5],12:i:-	NA	28901	NML	2020-02-25	PNCS014886	2020-02-25	440524	AAQOZR	AAQOZR000000000.1	4512i	GCA_011657255.1	1	0
PDT000750931.1	PDS000053710.54	45	PDT000750931.1|SAMN14219848|GCA_013786845.1|Salmonella enterica subsp. enterica serovar 4,[5],12:i:-|4,[5],12:i:-|PNCS015000|Pathogen: clinical or host-associated	NA	0	NA	PAIRED	NA	NA	ILLUMINA	SRR11879485	GCA_013786845.1	Contig	217012	5138951	69	SKESA v. 2.2	Pathogen: clinical or host-associated	PRJNA543337	Public Health Agency of Canada	SAMN14219848	PNCS015000"""""""""""""""""""""""""""""""",""""""""""""""""""""""""""""""""SRS6740332""""""""""""""""""""""""""""""""	PHAC	2009-12-18	clinical	20947678	Canada	Homo sapiens	gastroenteritis	stool	NA	NA	NA	PNCS015000	Salmonella enterica subsp. enterica serovar 4,[5],12:i:-	4,[5],12:i:-	NA	28901	NML	2020-05-29	PNCS015000	2020-05-29	440524	AAUOLF	AAUOLF000000000.1	4512i	GCA_013786845.1	0	1
PDT000707901.1	PDS000053710.54	45	PDT000707901.1|SAMN14219991|GCA_011464695.1|Salmonella enterica subsp. enterica serovar 4,[5],12:i:-|4,[5],12:i:-|PNCS015054|Pathogen: clinical or host-associated	NA	0	NA	PAIRED	NA	NA	ILLUMINA	SRR11216634	GCA_011464695.1	Contig	341897	5110902	50	SKESA v. 2.2	Pathogen: clinical or host-associated	PRJNA543337	Public Health Agency of Canada	SAMN14219991	PNCS015054"""""""""""""""""""""""""""""""",""""""""""""""""""""""""""""""""SRS6239800""""""""""""""""""""""""""""""""	PHAC	2010-12-23	clinical	17805238	Canada	Homo sapiens	gastroenteritis	stool	NA	NA	NA	PNCS015054	Salmonella enterica subsp. enterica serovar 4,[5],12:i:-	4,[5],12:i:-	NA	28901	NML	2020-03-09	PNCS015054	2020-03-09	440524	AAQBXH	AAQBXH000000000.1	4512i	GCA_011464695.1	0	3
PDT000190171.3	PDS000053710.54	45	PDT000190171.3|SAMN02918631|GCA_007650475.1|Salmonella enterica subsp. enterica serovar 4,[5],12:i:-|I 4,[5],12:i:-|FDA607931-26|Pathogen: environmental/food/other	607931-26	0	environmental	PAIRED	JPXX01.1071	JPXA26.0332	ILLUMINA	SRR5289523	GCA_007650475.1	Contig	161439	5077066	70	SKESA v. 2.2	Pathogen: environmental/food/other	PRJNA186035	Center for Food Safety and Applied Nutrition	SAMN02918631	CFSAN018991"""""""""""""""""""""""""""""""",""""""""""""""""""""""""""""""""FDA00004581"""""""""""""""""""""""""""""""",""""""""""""""""""""""""""""""""FDA607931-26"""""""""""""""""""""""""""""""",""""""""""""""""""""""""""""""""SRS2004110""""""""""""""""""""""""""""""""	FDA	2010-07-07	environmental/other	12785848	USA: GA	NA	NA	environmental swab	NA	environmental (swab or sampling):GENEPIO_0001732	NA	FDA607931-26	Salmonella enterica subsp. enterica serovar 4,[5],12:i:-	I 4,[5],12:i:-	Environmental	28901	CFSAN	2018-09-10	FDA607931-26	2018-09-10	440524	AAINMO	AAINMO000000000.1	i4512i	GCA_007650475.1	4	1
PDT000403142.1	PDS000028056.10	46	PDT000403142.1|SAMN10378999|GCA_005457645.1|Salmonella enterica||PNUSAS060132|Pathogen: clinical or host-associated	NA	0	NA	PAIRED	NA	NA	ILLUMINA	SRR8157356	GCA_005457645.1	Contig	60680	4882269	156	SKESA v. 2.2	Pathogen: clinical or host-associated	PRJNA230403	CDC	SAMN10378999	PNUSAS060132"""""""""""""""""""""""""""""""",""""""""""""""""""""""""""""""""SRS4015902""""""""""""""""""""""""""""""""	CDC	NA	clinical	10074488	USA	NA	NA	NA	NA	NA	NA	NA	Salmonella enterica	NA	NA	28901	EDLB-CDC	2018-11-05	PNUSAS060132	2018-11-05	28901	AACXUR	AACXUR000000000.1	NA	GCA_005457645.1	5	NULL
PDT000382748.1	PDS000028056.10	46	PDT000382748.1|SAMN10102386|GCA_005542435.1|Salmonella enterica||PNUSAS053927|Pathogen: clinical or host-associated	NA	0	NA	PAIRED	NA	NA	ILLUMINA	SRR7888925	GCA_005542435.1	Contig	148909	4890234	87	SKESA v. 2.2	Pathogen: clinical or host-associated	PRJNA230403	CDC	SAMN10102386	PNUSAS053927"""""""""""""""""""""""""""""""",""""""""""""""""""""""""""""""""SRS3810236""""""""""""""""""""""""""""""""	CDC	NA	clinical	10180968	USA	NA	NA	NA	NA	NA	NA	NA	Salmonella enterica	NA	NA	28901	EDLB-CDC	2018-09-21	PNUSAS053927	2018-09-21	28901	AADDRI	AADDRI000000000.1	NA	GCA_005542435.1	5	NULL
PDT000703260.1	PDS000030119.2	47	PDT000703260.1|SAMN14220299|GCA_011325915.1|Salmonella enterica subsp. enterica serovar 4,[5],12:i:-|4,[5],12:i:-|PNCS015239|Pathogen: clinical or host-associated	NA	0	NA	PAIRED	NA	NA	ILLUMINA	SRR11230630	GCA_011325915.1	Contig	134669	5029876	83	SKESA v. 2.2	Pathogen: clinical or host-associated	PRJNA543337	Public Health Agency of Canada	SAMN14220299	PNCS015239"""""""""""""""""""""""""""""""",""""""""""""""""""""""""""""""""SRS6248789""""""""""""""""""""""""""""""""	PHAC	2014-01-21	clinical	17657808	Canada	Homo sapiens	gastroenteritis	stool	NA	NA	NA	PNCS015239	Salmonella enterica subsp. enterica serovar 4,[5],12:i:-	4,[5],12:i:-	NA	28901	NML	2020-03-03	PNCS015239	2020-03-03	440524	AAPUOT	AAPUOT000000000.1	4512i	GCA_011325915.1	1	4
PDT000703237.1	PDS000030119.2	47	PDT000703237.1|SAMN14220300|GCA_011376565.1|Salmonella enterica subsp. enterica serovar 4,[5],12:i:-|4,[5],12:i:-|PNCS015240|Pathogen: clinical or host-associated	NA	0	NA	PAIRED	NA	NA	ILLUMINA	SRR11230607	GCA_011376565.1	Contig	196783	5011643	68	SKESA v. 2.2	Pathogen: clinical or host-associated	PRJNA543337	Public Health Agency of Canada	SAMN14220300	PNCS015240"""""""""""""""""""""""""""""""",""""""""""""""""""""""""""""""""SRS6248812""""""""""""""""""""""""""""""""	PHAC	2014-01-22	clinical	17711818	Canada	Homo sapiens	gastroenteritis	stool	NA	NA	NA	PNCS015240	Salmonella enterica subsp. enterica serovar 4,[5],12:i:-	4,[5],12:i:-	NA	28901	NML	2020-03-03	PNCS015240	2020-03-03	440524	AAPUOJ	AAPUOJ000000000.1	4512i	GCA_011376565.1	1	5
PDT000053473.3	PDS000031245.4	48	PDT000053473.3|SAMN03466395|GCA_006756305.1|Salmonella enterica subsp. enterica serovar Typhimurium|Typhimurium|48207|Pathogen: clinical or host-associated	NA	0	NA	PAIRED	NA	NA	ILLUMINA	SRR1958502	GCA_006756305.1	Contig	119810	4975784	92	SKESA v. 2.2	Pathogen: clinical or host-associated	PRJNA248792	Public Health England	SAMN03466395	48207"""""""""""""""""""""""""""""""",""""""""""""""""""""""""""""""""48207.biosample"""""""""""""""""""""""""""""""",""""""""""""""""""""""""""""""""SRS898551""""""""""""""""""""""""""""""""	PHE	2014-09	clinical	11819148	United Kingdom: North of England	Homo sapiens	Not available	human	NA	NA	NA	NA	Salmonella enterica subsp. enterica serovar Typhimurium	Typhimurium	NA	28901	GBRU	2015-04-09	48207	2015-04-09	90371	AAGEKM	AAGEKM000000000.1	typhimurium	GCA_006756305.1	2	NULL
PDT000059908.2	PDS000031245.4	48	PDT000059908.2|SAMN03480372|GCA_008583415.1|Salmonella enterica subsp. enterica serovar Typhimurium|Typhimurium|42144|Pathogen: clinical or host-associated	NA	0	NA	PAIRED	NA	NA	ILLUMINA	SRR1970296	GCA_008583415.1	Contig	82414	4970106	132	SKESA v. 2.2	Pathogen: clinical or host-associated	PRJNA248792	Public Health England	SAMN03480372	42144"""""""""""""""""""""""""""""""",""""""""""""""""""""""""""""""""42144.biosample"""""""""""""""""""""""""""""""",""""""""""""""""""""""""""""""""SRS906869""""""""""""""""""""""""""""""""	PHE	2014-09	clinical	13943918	United Kingdom: North of England	Homo sapiens	Not available	human	NA	NA	NA	NA	Salmonella enterica subsp. enterica serovar Typhimurium	Typhimurium	NA	28901	GBRU	2015-04-13	42144	2015-04-13	90371	AAKUSD	AAKUSD000000000.1	typhimurium	GCA_008583415.1	2	NULL
PDT000047611.3	PDS000031699.3	49	PDT000047611.3|SAMN02894088|GCA_007818105.1|Salmonella enterica subsp. enterica serovar 4,[5],12:i:-|I 4,5,12:i:-|AZ-TG74688|Pathogen: environmental/food/other	NA	0	NA	PAIRED	NA	NA	ILLUMINA	SRR1752893	GCA_007818105.1	Contig	192085	4919725	49	SKESA v. 2.2	Pathogen: environmental/food/other	PRJNA183847	Arizona State Public Health Laboratory	SAMN02894088	AZ-TG74688"""""""""""""""""""""""""""""""",""""""""""""""""""""""""""""""""CVM N6308"""""""""""""""""""""""""""""""",""""""""""""""""""""""""""""""""SRS815599""""""""""""""""""""""""""""""""	FDA	2005	environmental/other	12974238	USA:MN	NA	NA	chicken breast	NA	NA	NA	AZ-TG74688	Salmonella enterica subsp. enterica serovar 4,[5],12:i:-	I 4,5,12:i:-	NA	28901	CFSAN	2015-01-12	AZ-TG74688	2015-02-10	440524	AAIYCO	AAIYCO000000000.1	i4512i	GCA_007818105.1	0	7
PDT000040590.3	PDS000031699.3	49	PDT000040590.3|SAMN02894061|GCA_004193015.1|Salmonella enterica subsp. enterica serovar Heidelberg|Heidelberg|AZ-TG74668|Pathogen: environmental/food/other	NA	0	NA	PAIRED	NA	NA	ILLUMINA	SRR1609685	GCA_004193015.1	Contig	257838	4918835	48	SKESA v. 2.2	Pathogen: environmental/food/other	PRJNA183847	Arizona State Public Health Laboratory	SAMN02894061	AZ-TG74668"""""""""""""""""""""""""""""""",""""""""""""""""""""""""""""""""CVM N6303"""""""""""""""""""""""""""""""",""""""""""""""""""""""""""""""""SRS719559""""""""""""""""""""""""""""""""	FDA	2005	environmental/other	8515488	USA:MN	NA	NA	ground turkey	NA	NA	NA	AZ-TG74668	Salmonella enterica subsp. enterica serovar Heidelberg	Heidelberg	NA	28901	CFSAN	2014-10-11	AZ-TG74668	2015-02-10	611	AAACLA	AAACLA000000000.1	heidelberg	GCA_004193015.1	1	8
PDT000035621.3	PDS000031699.3	49	PDT000035621.3|SAMN02849991|GCA_011413135.1|Salmonella enterica subsp. enterica serovar Typhimurium|Typhimurium|OSF018723|Pathogen: environmental/food/other	NA	0	other animal	PAIRED	NA	NA	ILLUMINA	SRR1521592	GCA_011413135.1	Contig	187390	4918976	57	SKESA v. 2.2	Pathogen: environmental/food/other	PRJNA186035	Center for Food Safety and Applied Nutrition	SAMN02849991	CFSAN018723"""""""""""""""""""""""""""""""",""""""""""""""""""""""""""""""""OSF018723"""""""""""""""""""""""""""""""",""""""""""""""""""""""""""""""""SRS663361""""""""""""""""""""""""""""""""	OSF	2007-02-02	environmental/other	17750678	USA:CA	NA	NA	hamster corpse	NA	hamster:NCIT_C14212	NA	CFSAN018723	Salmonella enterica subsp. enterica serovar Typhimurium	Typhimurium	Animal	28901	CFSAN	2014-07-21	OSF018723	2015-02-10	90371	AAPYKZ	AAPYKZ000000000.1	typhimurium	GCA_011413135.1	0	7
PDT000246356.2	PDS000032657.22	50	PDT000246356.2|SAMN07717938|GCA_010501235.1|Salmonella enterica subsp. enterica|Salmonella Typhimurium - monophasic|222591|Pathogen: clinical or host-associated	NA	0	NA	PAIRED	NA	NA	ILLUMINA	SRR6116899	GCA_010501235.1	Contig	104993	4881621	118	SKESA v. 2.2	Pathogen: clinical or host-associated	PRJNA248792	Public Health England	SAMN07717938	222591"""""""""""""""""""""""""""""""",""""""""""""""""""""""""""""""""222591.biosample"""""""""""""""""""""""""""""""",""""""""""""""""""""""""""""""""SRS2554197""""""""""""""""""""""""""""""""	PHE	2016-02	clinical	16646668	United Kingdom: United Kingdom	Homo sapiens	Not available	human	NA	NA	NA	NA	Salmonella enterica subsp. enterica	Salmonella Typhimurium - monophasic	NA	28901	PHE	2017-09-29	222591	2017-09-29	59201	AANXVC	AANXVC000000000.1	salmonellatyphimuriummonophasic	GCA_010501235.1	2	NULL
PDT000703058.1	PDS000032657.22	50	PDT000703058.1|SAMN14220164|GCA_011386735.1|Salmonella enterica subsp. enterica serovar 4,[5],12:i:-|4,[5],12:i:-|PNCS015170|Pathogen: clinical or host-associated	NA	0	NA	PAIRED	NA	NA	ILLUMINA	SRR11217020	GCA_011386735.1	Contig	192073	5029240	69	SKESA v. 2.2	Pathogen: clinical or host-associated	PRJNA543337	Public Health Agency of Canada	SAMN14220164	13-3076"""""""""""""""""""""""""""""""",""""""""""""""""""""""""""""""""PNCS015170"""""""""""""""""""""""""""""""",""""""""""""""""""""""""""""""""SRS6240046""""""""""""""""""""""""""""""""	PHAC	2013-05-21	clinical	17722208	Canada	Homo sapiens	gastroenteritis	stool	NA	NA	NA	PNCS015170	Salmonella enterica subsp. enterica serovar 4,[5],12:i:-	4,[5],12:i:-	NA	28901	NML	2020-03-03	PNCS015170	2020-03-03	440524	AAPXDW	AAPXDW000000000.1	4512i	GCA_011386735.1	2	NULL
PDT000703057.1	PDS000059947.2	51	PDT000703057.1|SAMN14220175|GCA_011280845.1|Salmonella enterica subsp. enterica serovar 4,[5],12:i:-|4,[5],12:i:-|PNCS015181|Pathogen: clinical or host-associated	NA	0	NA	PAIRED	NA	NA	ILLUMINA	SRR11217019	GCA_011280845.1	Contig	223055	4931507	65	SKESA v. 2.2	Pathogen: clinical or host-associated	PRJNA543337	Public Health Agency of Canada	SAMN14220175	13-4137"""""""""""""""""""""""""""""""",""""""""""""""""""""""""""""""""PNCS015181"""""""""""""""""""""""""""""""",""""""""""""""""""""""""""""""""SRS6240047""""""""""""""""""""""""""""""""	PHAC	2013-07-11	clinical	17609578	Canada	Homo sapiens	gastroenteritis	stool	NA	NA	NA	PNCS015181	Salmonella enterica subsp. enterica serovar 4,[5],12:i:-	4,[5],12:i:-	NA	28901	NML	2020-03-03	PNCS015181	2020-03-03	440524	AAPSXX	AAPSXX000000000.1	4512i	GCA_011280845.1	18	4
PDT000149844.2	PDS000026772.8	52	PDT000149844.2|SAMN05772740|GCA_008480385.1|Salmonella enterica|Serotype pending|PNUSAS003654|Pathogen: clinical or host-associated	NA	1	NA	PAIRED	NA	NA	ILLUMINA	SRR4291589	GCA_008480385.1	Contig	257842	4900750	43	SKESA v. 2.2	Pathogen: clinical or host-associated	PRJNA230403	CDC	SAMN05772740	PNUSAS003654"""""""""""""""""""""""""""""""",""""""""""""""""""""""""""""""""SRS1709926""""""""""""""""""""""""""""""""	NA	2016-07	clinical	13830318	USA	NA	NA	stool	NA	NA	NA	PNUSAS003654	Salmonella enterica	Serotype pending	NA	28901	EDLB-CDC	2016-09-22	PNUSAS003654	2016-09-22	28901	AAKNWQ	AAKNWQ000000000.1	serotypepending	GCA_008480385.1	0	10
PDT000149845.2	PDS000026772.8	52	PDT000149845.2|SAMN05772741|GCA_008974845.1|Salmonella enterica|Serotype pending|PNUSAS003655|Pathogen: clinical or host-associated	NA	1	NA	PAIRED	NA	NA	ILLUMINA	SRR4291590	GCA_008974845.1	Contig	96327	4884896	92	SKESA v. 2.2	Pathogen: clinical or host-associated	PRJNA230403	CDC	SAMN05772741	PNUSAS003655"""""""""""""""""""""""""""""""",""""""""""""""""""""""""""""""""SRS1709927""""""""""""""""""""""""""""""""	NA	2016-07	clinical	14411518	USA	NA	NA	stool	NA	NA	NA	PNUSAS003655	Salmonella enterica	Serotype pending	NA	28901	EDLB-CDC	2016-09-22	PNUSAS003655	2016-09-22	28901	AALRSF	AALRSF000000000.1	serotypepending	GCA_008974845.1	5	15
PDT000149848.2	PDS000026772.8	52	PDT000149848.2|SAMN05772736|GCA_008974465.1|Salmonella enterica|Serotype pending|PNUSAS003659|Pathogen: clinical or host-associated	NA	1	NA	PAIRED	NA	NA	ILLUMINA	SRR4291593	GCA_008974465.1	Contig	164089	4900314	67	SKESA v. 2.2	Pathogen: clinical or host-associated	PRJNA230403	CDC	SAMN05772736	PNUSAS003659"""""""""""""""""""""""""""""""",""""""""""""""""""""""""""""""""SRS1709930""""""""""""""""""""""""""""""""	NA	2016-08	clinical	14411148	USA	NA	NA	blood	NA	NA	NA	PNUSAS003659	Salmonella enterica	Serotype pending	NA	28901	EDLB-CDC	2016-09-22	PNUSAS003659	2016-09-22	28901	AALRSK	AALRSK000000000.1	serotypepending	GCA_008974465.1	0	10
PDT000808644.1	PDS000026775.47	53	PDT000808644.1|SAMN15803443|GCA_014175495.1|Salmonella enterica||PNUSAS160259|Pathogen: clinical or host-associated	NA	0	NA	PAIRED	NA	NA	ILLUMINA	SRR12437963	GCA_014175495.1	Contig	47789	5007041	165	SKESA v. 2.2	Pathogen: clinical or host-associated	PRJNA230403	CDC	SAMN15803443	PNUSAS160259"""""""""""""""""""""""""""""""",""""""""""""""""""""""""""""""""SRS7189970""""""""""""""""""""""""""""""""	CDC	NA	clinical	21571688	USA	NA	NA	NA	NA	NA	NA	NA	Salmonella enterica	NA	NA	28901	PULSENET	2020-08-12	PNUSAS160259	2020-08-12	28901	AAVKJC	AAVKJC000000000.1	NA	GCA_014175495.1	4	16
PDT000478857.1	PDS000026775.47	53	PDT000478857.1|SAMN11149751|GCA_005496185.1|Salmonella enterica||PNUSAS068916|Pathogen: clinical or host-associated	NA	0	NA	PAIRED	NA	NA	ILLUMINA	SRR8734096	GCA_005496185.1	Contig	377044	4966962	37	SKESA v. 2.2	Pathogen: clinical or host-associated	PRJNA230403	CDC	SAMN11149751	PNUSAS068916"""""""""""""""""""""""""""""""",""""""""""""""""""""""""""""""""SRS4493485""""""""""""""""""""""""""""""""	CDC	NA	clinical	10113028	USA	NA	NA	NA	NA	NA	NA	NA	Salmonella enterica	NA	NA	28901	EDLB-CDC	2019-03-15	PNUSAS068916	2019-03-18	28901	AADAPG	AADAPG000000000.1	NA	GCA_005496185.1	4	12
PDT000702926.1	PDS000032657.22	54	PDT000702926.1|SAMN14219672|GCA_011386155.1|Salmonella enterica subsp. enterica serovar 4,[5],12:i:-|4,[5],12:i:-|PNCS014868|Pathogen: clinical or host-associated	NA	0	NA	PAIRED	NA	NA	ILLUMINA	SRR11216237	GCA_011386155.1	Contig	210212	5082857	73	SKESA v. 2.2	Pathogen: clinical or host-associated	PRJNA543337	Public Health Agency of Canada	SAMN14219672	PNCS014868"""""""""""""""""""""""""""""""",""""""""""""""""""""""""""""""""SRS6239535""""""""""""""""""""""""""""""""	PHAC	2012	clinical	17721528	Canada	Homo sapiens	gastroenteritis	stool	NA	NA	NA	PNCS014868	Salmonella enterica subsp. enterica serovar 4,[5],12:i:-	4,[5],12:i:-	NA	28901	NML	2020-03-02	PNCS014868	2020-03-03	440524	AAPXCU	AAPXCU000000000.1	4512i	GCA_011386155.1	0	NULL
PDT000496362.1	PDS000032657.22	54	PDT000496362.1|SAMN11333165|GCA_004919445.1|Salmonella enterica subsp. enterica serovar 1,4,[5],12:i:-|1,4,[5],12:i:-|PNCS014868|Pathogen: clinical or host-associated	NA	0	NA	NA	NA	NA	NA	NA	GCA_004919445.1	Complete Genome	4819943	4954168	4	unicycler v. 0.4.7; canu v. 1.8	Pathogen: clinical or host-associated	PRJNA316728	Laboratory for Foodborne Zoonoses	SAMN11333165	PNCS014868"""""""""""""""""""""""""""""""",""""""""""""""""""""""""""""""""SRS4628356""""""""""""""""""""""""""""""""	Public Health Ontario Laboratories	2012-09-17	clinical	9494118	Canada: ON	Homo sapiens	not collected	not collected	not collected	NA	NA	PNCS014868	Salmonella enterica subsp. enterica serovar 1,4,[5],12:i:-	1,4,[5],12:i:-	NA	28901	NA	NA	PNCS014868	2019-04-28	2583588	NA	NA	14512i	GCA_004919445.1	0	NULL
PDT000703032.1	PDS000032657.22	54	PDT000703032.1|SAMN14220107|GCA_011387315.1|Salmonella enterica subsp. enterica serovar 4,[5],12:i:-|4,[5],12:i:-|PNCS015127|Pathogen: clinical or host-associated	NA	0	NA	PAIRED	NA	NA	ILLUMINA	SRR11216789	GCA_011387315.1	Contig	93560	4952032	131	SKESA v. 2.2	Pathogen: clinical or host-associated	PRJNA543337	Public Health Agency of Canada	SAMN14220107	PNCS015127"""""""""""""""""""""""""""""""",""""""""""""""""""""""""""""""""SRS6239887""""""""""""""""""""""""""""""""	PHAC	2012-10-27	clinical	17722768	Canada	Homo sapiens	gastroenteritis	stool	NA	NA	NA	PNCS015127	Salmonella enterica subsp. enterica serovar 4,[5],12:i:-	4,[5],12:i:-	NA	28901	NML	2020-03-03	PNCS015127	2020-03-03	440524	AAPXET	AAPXET000000000.1	4512i	GCA_011387315.1	2	NULL
PDT000703229.1	PDS000032657.22	54	PDT000703229.1|SAMN14220342|GCA_011278245.1|Salmonella enterica subsp. enterica serovar 4,[5],12:i:-|4,[5],12:i:-|PNCS015282|Pathogen: clinical or host-associated	NA	0	NA	PAIRED	NA	NA	ILLUMINA	SRR11230599	GCA_011278245.1	Contig	184996	4906627	85	SKESA v. 2.2	Pathogen: clinical or host-associated	PRJNA543337	Public Health Agency of Canada	SAMN14220342	PNCS015282"""""""""""""""""""""""""""""""",""""""""""""""""""""""""""""""""SRS6248820""""""""""""""""""""""""""""""""	PHAC	2014-10-09	clinical	17606968	Canada	Homo sapiens	gastroenteritis	stool	NA	NA	NA	PNCS015282	Salmonella enterica subsp. enterica serovar 4,[5],12:i:-	4,[5],12:i:-	NA	28901	NML	2020-03-03	PNCS015282	2020-03-03	440524	AAPSTJ	AAPSTJ000000000.1	4512i	GCA_011278245.1	0	NULL
PDT000355358.1	PDS000053751.9	56	PDT000355358.1|SAMN09739446|GCA_006605765.1|Salmonella enterica||PNUSAS047914|Pathogen: clinical or host-associated	NA	0	NA	PAIRED	NA	NA	ILLUMINA	SRR7620452	GCA_006605765.1	Contig	213969	5279864	105	SKESA v. 2.2	Pathogen: clinical or host-associated	PRJNA230403	CDC	SAMN09739446	PNUSAS047914"""""""""""""""""""""""""""""""",""""""""""""""""""""""""""""""""SRS3608922""""""""""""""""""""""""""""""""	CDC	NA	clinical	11663908	USA	NA	NA	NA	NA	NA	NA	NA	Salmonella enterica	NA	NA	28901	EDLB-CDC	2018-07-30	PNUSAS047914	2018-07-30	28901	AAFTFC	AAFTFC000000000.1	NA	GCA_006605765.1	7	4
PDT000353871.1	PDS000053751.9	56	PDT000353871.1|SAMN09722459|GCA_006551095.1|Salmonella enterica||PNUSAS047101|Pathogen: clinical or host-associated	NA	0	NA	PAIRED	NA	NA	ILLUMINA	SRR7601525	GCA_006551095.1	Contig	105983	5273986	125	SKESA v. 2.2	Pathogen: clinical or host-associated	PRJNA230403	CDC	SAMN09722459	PNUSAS047101"""""""""""""""""""""""""""""""",""""""""""""""""""""""""""""""""SRS3597588""""""""""""""""""""""""""""""""	CDC	NA	clinical	11606768	USA	NA	NA	NA	NA	NA	NA	NA	Salmonella enterica	NA	NA	28901	EDLB-CDC	2018-07-26	PNUSAS047101	2018-07-26	28901	AAFPER	AAFPER000000000.1	NA	GCA_006551095.1	7	5
PDT000838434.1	PDS000063550.3	57	PDT000838434.1|SAMN16200511|GCA_014632455.1|Salmonella enterica||PNUSAS167555|Pathogen: clinical or host-associated	NA	0	NA	PAIRED	NA	NA	ILLUMINA	SRR12660758	GCA_014632455.1	Contig	265479	4979817	46	SKESA v. 2.2	Pathogen: clinical or host-associated	PRJNA230403	CDC	SAMN16200511	PNUSAS167555"""""""""""""""""""""""""""""""",""""""""""""""""""""""""""""""""SRS7383122""""""""""""""""""""""""""""""""	CDC	NA	clinical	22175028	USA	NA	NA	NA	NA	NA	NA	NA	Salmonella enterica	NA	NA	28901	PULSENET	2020-09-17	PNUSAS167555	2020-09-17	28901	AAWEVY	AAWEVY000000000.1	NA	GCA_014632455.1	2	NULL
PDT000796974.1	PDS000063550.3	57	PDT000796974.1|SAMN15646865|GCA_013701965.1|Salmonella enterica||PNUSAS155622|Pathogen: clinical or host-associated	NA	0	NA	PAIRED	NA	NA	ILLUMINA	SRR12327356	GCA_013701965.1	Contig	257866	4989997	48	SKESA v. 2.2	Pathogen: clinical or host-associated	PRJNA230403	CDC	SAMN15646865	PNUSAS155622"""""""""""""""""""""""""""""""",""""""""""""""""""""""""""""""""SRS7092217""""""""""""""""""""""""""""""""	CDC	NA	clinical	20830998	USA	NA	NA	NA	NA	NA	NA	NA	Salmonella enterica	NA	NA	28901	PULSENET	2020-07-26	PNUSAS155622	2020-07-26	28901	AAUIWI	AAUIWI000000000.1	NA	GCA_013701965.1	2	NULL
PDT000179582.2	PDS000032657.22	58	PDT000179582.2|SAMN06247324|GCA_010748975.1|Salmonella enterica subsp. enterica|Salmonella Typhimurium - monophasic|287775|Pathogen: clinical or host-associated	NA	0	NA	PAIRED	NA	NA	ILLUMINA	SRR5193237	GCA_010748975.1	Contig	110392	4886810	94	SKESA v. 2.2	Pathogen: clinical or host-associated	PRJNA248792	Public Health England	SAMN06247324	287775"""""""""""""""""""""""""""""""",""""""""""""""""""""""""""""""""287775.biosample"""""""""""""""""""""""""""""""",""""""""""""""""""""""""""""""""SRS1932916""""""""""""""""""""""""""""""""	PHE	2016-08	clinical	16895898	United Kingdom: United Kingdom	Homo sapiens	Not available	human	NA	NA	NA	NA	Salmonella enterica subsp. enterica	Salmonella Typhimurium - monophasic	NA	28901	PHE	2017-01-22	287775	2017-01-22	59201	AAONHC	AAONHC000000000.1	salmonellatyphimuriummonophasic	GCA_010748975.1	4	NULL
PDT000748958.1	PDS000032657.22	58	PDT000748958.1|SAMN14220278|GCA_013797835.1|Salmonella enterica subsp. enterica serovar 4,[5],12:i:-|4,[5],12:i:-|PNCS015229|Pathogen: clinical or host-associated	NA	0	NA	PAIRED	NA	NA	ILLUMINA	SRR11860760	GCA_013797835.1	Contig	191426	5010392	65	SKESA v. 2.2	Pathogen: clinical or host-associated	PRJNA543337	Public Health Agency of Canada	SAMN14220278	PNCS015229"""""""""""""""""""""""""""""""",""""""""""""""""""""""""""""""""SRS6723210""""""""""""""""""""""""""""""""	PHAC	2013	clinical	20961918	Canada	Homo sapiens	gastroenteritis	stool	NA	NA	NA	PNCS015229	Salmonella enterica subsp. enterica serovar 4,[5],12:i:-	4,[5],12:i:-	NA	28901	NML	2020-05-27	PNCS015229	2020-05-28	440524	AAUPDH	AAUPDH000000000.1	4512i	GCA_013797835.1	3	NULL
PDT000703673.1	PDS000032657.22	58	PDT000703673.1|SAMN14220620|GCA_011387875.1|Salmonella enterica subsp. enterica serovar 4,[5],12:i:-|4,[5],12:i:-|PNCS015365|Pathogen: clinical or host-associated	NA	0	NA	PAIRED	NA	NA	ILLUMINA	SRR11232331	GCA_011387875.1	Contig	94026	4985979	135	SKESA v. 2.2	Pathogen: clinical or host-associated	PRJNA543337	Public Health Agency of Canada	SAMN14220620	PNCS015365"""""""""""""""""""""""""""""""",""""""""""""""""""""""""""""""""SRS6249553""""""""""""""""""""""""""""""""	PHAC	2015	clinical	17723378	Canada	Homo sapiens	gastroenteritis	stool	NA	NA	NA	PNCS015365	Salmonella enterica subsp. enterica serovar 4,[5],12:i:-	4,[5],12:i:-	NA	28901	NML	2020-03-03	PNCS015365	2020-03-03	440524	AAPXGJ	AAPXGJ000000000.1	4512i	GCA_011387875.1	3	NULL
PDT000748956.1	PDS000032657.22	58	PDT000748956.1|SAMN14220250|GCA_013797875.1|Salmonella enterica subsp. enterica serovar 4,[5],12:i:-|4,[5],12:i:-|PNCS015201|Pathogen: clinical or host-associated	NA	0	NA	PAIRED	NA	NA	ILLUMINA	SRR11860758	GCA_013797875.1	Contig	149645	4903035	109	SKESA v. 2.2	Pathogen: clinical or host-associated	PRJNA543337	Public Health Agency of Canada	SAMN14220250	PNCS015201"""""""""""""""""""""""""""""""",""""""""""""""""""""""""""""""""SRS6723212""""""""""""""""""""""""""""""""	PHAC	2013-08-19	clinical	20961948	Canada	Homo sapiens	NA	blood	NA	NA	NA	PNCS015201	Salmonella enterica subsp. enterica serovar 4,[5],12:i:-	4,[5],12:i:-	NA	28901	NML	2020-05-27	PNCS015201	2020-05-28	440524	AAUPDI	AAUPDI000000000.1	4512i	GCA_013797875.1	3	NULL
PDT000423330.1	PDS000042257.3	60	PDT000423330.1|SAMN10645013|GCA_007583325.1|Salmonella enterica subsp. enterica|Salmonella Typhimurium - monophasic|579091|Pathogen: environmental/food/other	NA	0	NA	PAIRED	NA	NA	ILLUMINA	SRR8370538	GCA_007583325.1	Contig	148956	4975289	83	SKESA v. 2.2	Pathogen: environmental/food/other	PRJNA248792	Public Health England	SAMN10645013	579091"""""""""""""""""""""""""""""""",""""""""""""""""""""""""""""""""579091.biosample"""""""""""""""""""""""""""""""",""""""""""""""""""""""""""""""""SRS4187507""""""""""""""""""""""""""""""""	PHE	2018-07	clinical	12712098	United Kingdom: United Kingdom	Homo sapiens	Not available	human	NA	NA	NA	NA	Salmonella enterica subsp. enterica	Salmonella Typhimurium - monophasic	NA	28901	PHE	2018-12-27	579091	2018-12-27	59201	AAIIXU	AAIIXU000000000.1	salmonellatyphimuriummonophasic	GCA_007583325.1	55	20
PDT000901247.1	PDS000053751.9	61	PDT000901247.1|SAMN16961607|GCA_015707155.1|Salmonella enterica||PNUSAS182916|Pathogen: clinical or host-associated	NA	0	NA	PAIRED	NA	NA	ILLUMINA	SRR13168939	GCA_015707155.1	Contig	268589	5370475	84	SKESA v. 2.2	Pathogen: clinical or host-associated	PRJNA230403	CDC	SAMN16961607	PNUSAS182916"""""""""""""""""""""""""""""""",""""""""""""""""""""""""""""""""SRS7810906""""""""""""""""""""""""""""""""	CDC	NA	clinical	23480018	USA	NA	NA	NA	NA	NA	NA	NA	Salmonella enterica	NA	NA	28901	PULSENET	2020-11-30	PNUSAS182916	2020-11-30	28901	AAXMAW	AAXMAW000000000.1	NA	GCA_015707155.1	0	9
PDT000893617.1	PDS000053751.9	61	PDT000893617.1|SAMN16842605|GCA_015623245.1|Salmonella enterica||PNUSAS181558|Pathogen: clinical or host-associated	NA	0	NA	PAIRED	NA	NA	ILLUMINA	SRR13088113	GCA_015623245.1	Contig	260283	5341187	89	SKESA v. 2.2	Pathogen: clinical or host-associated	PRJNA230403	CDC	SAMN16842605	PNUSAS181558"""""""""""""""""""""""""""""""",""""""""""""""""""""""""""""""""SRS7740673""""""""""""""""""""""""""""""""	CDC	NA	clinical	23364628	USA	NA	NA	NA	NA	NA	NA	NA	Salmonella enterica	NA	NA	28901	PULSENET	2020-11-19	PNUSAS181558	2020-11-19	28901	AAXKBB	AAXKBB000000000.1	NA	GCA_015623245.1	0	9
PDT000841419.1	PDS000053751.9	61	PDT000841419.1|SAMN16231934|GCA_014681985.1|Salmonella enterica||PNUSAS168133|Pathogen: clinical or host-associated	NA	0	NA	PAIRED	NA	NA	ILLUMINA	SRR12682718	GCA_014681985.1	Contig	182492	5480178	106	SKESA v. 2.2	Pathogen: clinical or host-associated	PRJNA230403	CDC	SAMN16231934	PNUSAS168133"""""""""""""""""""""""""""""""",""""""""""""""""""""""""""""""""SRS7401660""""""""""""""""""""""""""""""""	CDC	NA	clinical	22238698	USA	NA	NA	NA	NA	NA	NA	NA	Salmonella enterica	NA	NA	28901	PULSENET	2020-09-21	PNUSAS168133	2020-09-21	28901	AAWGIW	AAWGIW000000000.1	NA	GCA_014681985.1	7	12
PDT000702900.1	PDS000059958.1	62	PDT000702900.1|SAMN14219674|GCA_011254975.1|Salmonella enterica subsp. enterica serovar 4,[5],12:i:-|4,[5],12:i:-|PNCS014870|Pathogen: clinical or host-associated	NA	0	NA	PAIRED	NA	NA	ILLUMINA	SRR11216208	GCA_011254975.1	Contig	227337	4896446	66	SKESA v. 2.2	Pathogen: clinical or host-associated	PRJNA543337	Public Health Agency of Canada	SAMN14219674	PNCS014870"""""""""""""""""""""""""""""""",""""""""""""""""""""""""""""""""SRS6239564""""""""""""""""""""""""""""""""	PHAC	2012	clinical	17582988	Canada	Homo sapiens	gastroenteritis	stool	NA	NA	NA	PNCS014870	Salmonella enterica subsp. enterica serovar 4,[5],12:i:-	4,[5],12:i:-	NA	28901	NML	2020-03-02	PNCS014870	2020-03-03	440524	AAPRCL	AAPRCL000000000.1	4512i	GCA_011254975.1	2	NULL
PDT000703577.1	PDS000059958.1	62	PDT000703577.1|SAMN14220454|GCA_011255575.1|Salmonella enterica subsp. enterica serovar 4,[5],12:i:-|4,[5],12:i:-|PNCS015329|Pathogen: clinical or host-associated	NA	0	NA	PAIRED	NA	NA	ILLUMINA	SRR11232028	GCA_011255575.1	Contig	225317	4884648	81	SKESA v. 2.2	Pathogen: clinical or host-associated	PRJNA543337	Public Health Agency of Canada	SAMN14220454	PNCS015329"""""""""""""""""""""""""""""""",""""""""""""""""""""""""""""""""SRS6249395""""""""""""""""""""""""""""""""	PHAC	2015-07-28	clinical	17583588	Canada	Homo sapiens	gastroenteritis	stool	NA	NA	NA	PNCS015329	Salmonella enterica subsp. enterica serovar 4,[5],12:i:-	4,[5],12:i:-	NA	28901	NML	2020-03-03	PNCS015329	2020-03-03	440524	AAPRDL	AAPRDL000000000.1	4512i	GCA_011255575.1	2	NULL
PDT000703628.1	PDS000059958.1	62	PDT000703628.1|SAMN14220598|GCA_011255295.1|Salmonella enterica subsp. enterica serovar 4,[5],12:i:-|4,[5],12:i:-|PNCS015343|Pathogen: clinical or host-associated	NA	0	NA	PAIRED	NA	NA	ILLUMINA	SRR11232286	GCA_011255295.1	Contig	219254	4876779	76	SKESA v. 2.2	Pathogen: clinical or host-associated	PRJNA543337	Public Health Agency of Canada	SAMN14220598	PNCS015343"""""""""""""""""""""""""""""""",""""""""""""""""""""""""""""""""SRS6249598""""""""""""""""""""""""""""""""	PHAC	2015	clinical	17583308	Canada	Homo sapiens	gastroenteritis	stool	NA	NA	NA	PNCS015343	Salmonella enterica subsp. enterica serovar 4,[5],12:i:-	4,[5],12:i:-	NA	28901	NML	2020-03-03	PNCS015343	2020-03-03	440524	AAPRCX	AAPRCX000000000.1	4512i	GCA_011255295.1	2	NULL
PDT000178478.1	PDS000004605.21	64	PDT000178478.1|SAMN02887275|GCA_001951595.1|Salmonella enterica subsp. arizonae serovar 18:z4,z23:- str. CVM N7307|18:z4,z23:-|CVM N7307|Pathogen: environmental/food/other	NA	0	NA	NA	NA	NA	NA	NA	GCA_001951595.1	Scaffold	281207	4859139	84	CLC Genomics Workbench v. 6.0.2	Pathogen: environmental/food/other	PRJNA292661	FDA	SAMN02887275	CVM N7307"""""""""""""""""""""""""""""""",""""""""""""""""""""""""""""""""N7307""""""""""""""""""""""""""""""""	FDA	2005-12-13	environmental/other	3974198	USA: CA	NA	NA	ground turkey	NA	NA	NA	CVM N7307	Salmonella enterica subsp. arizonae serovar 18:z4,z23:- str. CVM N7307	18:z4,z23:-	NA	28901	NA	NA	CVM N7307	2017-01-13	1395109	AWRM	AWRM00000000.1	18z4z23	GCA_001951595.1	0	26
PDT000067356.2	PDS000004605.21	64	PDT000067356.2|SAMN03269409|GCA_007474135.1|Salmonella enterica subsp. enterica serovar 4,[5],12:i:-|I 4,5,12:i:-|FL-NRM146|Pathogen: environmental/food/other	NA	0	NA	PAIRED	NA	NA	ILLUMINA	SRR1767814	GCA_007474135.1	Contig	151890	4844198	94	SKESA v. 2.2	Pathogen: environmental/food/other	PRJNA183848	Florida Department of Health	SAMN03269409	CFSAN027760"""""""""""""""""""""""""""""""",""""""""""""""""""""""""""""""""CVM N7303"""""""""""""""""""""""""""""""",""""""""""""""""""""""""""""""""FL-NRM146"""""""""""""""""""""""""""""""",""""""""""""""""""""""""""""""""SAMN03272322"""""""""""""""""""""""""""""""",""""""""""""""""""""""""""""""""SRS966061""""""""""""""""""""""""""""""""	FDA	2005	environmental/other	12601038	USA:CA	NA	NA	chicken breast	NA	NA	NA	FL-NRM146	Salmonella enterica subsp. enterica serovar 4,[5],12:i:-	I 4,5,12:i:-	NA	28901	CFSAN	2015-06-19	FL-NRM146	2015-06-19	440524	AAIBEQ	AAIBEQ000000000.1	i4512i	GCA_007474135.1	0	26
PDT000435006.1	PDS000028056.10	65	PDT000435006.1|SAMN10734262|GCA_006143955.1|Salmonella enterica subsp. enterica serovar Typhimurium|Typhimurium|AHD72|Pathogen: clinical or host-associated	NA	0	NA	PAIRED	NA	NA	ILLUMINA	SRR8435379	GCA_006143955.1	Contig	84904	5002504	127	SKESA v. 2.2	Pathogen: clinical or host-associated	PRJNA280335	US Food and Drug Administration	SAMN10734262	AHD72"""""""""""""""""""""""""""""""",""""""""""""""""""""""""""""""""CFSAN090324"""""""""""""""""""""""""""""""",""""""""""""""""""""""""""""""""SRS4245642""""""""""""""""""""""""""""""""	CDPHE	2009-06	clinical	11011508	USA:CO	Homo sapiens	NA	biological fluid and/or tissue	NA	NA	NA	NA	Salmonella enterica subsp. enterica serovar Typhimurium	Typhimurium	NA	28901	CFSAN	2019-01-11	AHD72	2019-01-11	90371	AAESAX	AAESAX000000000.1	typhimurium	GCA_006143955.1	6	NULL
PDT000434987.1	PDS000028056.10	65	PDT000434987.1|SAMN10734121|GCA_006075925.1|Salmonella enterica subsp. enterica serovar Typhimurium|Typhimurium|AHD82|Pathogen: clinical or host-associated	NA	0	NA	PAIRED	NA	NA	ILLUMINA	SRR8435361	GCA_006075925.1	Contig	81999	4887027	112	SKESA v. 2.2	Pathogen: clinical or host-associated	PRJNA280335	US Food and Drug Administration	SAMN10734121	AHD82"""""""""""""""""""""""""""""""",""""""""""""""""""""""""""""""""CFSAN090334"""""""""""""""""""""""""""""""",""""""""""""""""""""""""""""""""SRS4245624""""""""""""""""""""""""""""""""	CDPHE	2010-08	clinical	10939998	USA:CO	Homo sapiens	NA	biological fluid and/or tissue	NA	NA	NA	NA	Salmonella enterica subsp. enterica serovar Typhimurium	Typhimurium	NA	28901	CFSAN	2019-01-11	AHD82	2019-01-11	90371	AAENDZ	AAENDZ000000000.1	typhimurium	GCA_006075925.1	6	NULL
PDT000434989.1	PDS000028056.10	65	PDT000434989.1|SAMN10734134|GCA_006001025.1|Salmonella enterica subsp. enterica serovar Typhimurium|Typhimurium|AHD75|Pathogen: clinical or host-associated	NA	0	NA	PAIRED	NA	NA	ILLUMINA	SRR8435363	GCA_006001025.1	Contig	96875	4885140	120	SKESA v. 2.2	Pathogen: clinical or host-associated	PRJNA280335	US Food and Drug Administration	SAMN10734134	AHD75"""""""""""""""""""""""""""""""",""""""""""""""""""""""""""""""""CFSAN090327"""""""""""""""""""""""""""""""",""""""""""""""""""""""""""""""""SRS4245626""""""""""""""""""""""""""""""""	CDPHE	2010-01	clinical	10862508	USA:CO	Homo sapiens	NA	biological fluid and/or tissue	NA	NA	NA	NA	Salmonella enterica subsp. enterica serovar Typhimurium	Typhimurium	NA	28901	CFSAN	2019-01-11	AHD75	2019-01-11	90371	AAEHQY	AAEHQY000000000.1	typhimurium	GCA_006001025.1	3	NULL
PDT000826926.1	PDS000053751.9	68	PDT000826926.1|SAMN15949716|GCA_014351875.1|Salmonella enterica||PNUSAS164326|Pathogen: clinical or host-associated	NA	0	NA	PAIRED	NA	NA	ILLUMINA	SRR12554712	GCA_014351875.1	Contig	223805	5413145	99	SKESA v. 2.2	Pathogen: clinical or host-associated	PRJNA230403	CDC	SAMN15949716	PNUSAS164326"""""""""""""""""""""""""""""""",""""""""""""""""""""""""""""""""SRS7294001""""""""""""""""""""""""""""""""	CDC	NA	clinical	21858758	USA	NA	NA	NA	NA	NA	NA	NA	Salmonella enterica	NA	NA	28901	PULSENET	2020-08-31	PNUSAS164326	2020-08-31	28901	AAVQHT	AAVQHT000000000.1	NA	GCA_014351875.1	11	8
PDT000933442.1	PDS000053751.9	68	PDT000933442.1|SAMN17339620|GCA_016689515.1|Salmonella enterica||SAL-19-VL-OH-IN-0070|Pathogen: environmental/food/other	NA	0	NA	PAIRED	NA	NA	ILLUMINA	SRR13444208	GCA_016689515.1	Contig	267029	5299515	100	SKESA v. 2.2	Pathogen: environmental/food/other	PRJNA316452	Vet-LIRN-CVM-FDA	SAMN17339620	SAL-19-VL-OH-IN-0070"""""""""""""""""""""""""""""""",""""""""""""""""""""""""""""""""SRS8038700""""""""""""""""""""""""""""""""	IN	2019-12-10	environmental/other	24636508	USA:IN	NA	NA	Intestine (Bos taurus)	not collected	NA	NA	SAL-19-VL-OH-IN-0070	Salmonella enterica	NA	NA	28901	VET-LIRN-OH	2021-01-15	SAL-19-VL-OH-IN-0070	2021-01-15	28901	AAYTKZ	AAYTKZ000000000.1	NA	GCA_016689515.1	0	8
PDT000459724.1	PDS000026775.47	69	PDT000459724.1|SAMN10881452|GCA_005733355.1|Salmonella enterica||PNUSAS066071|Pathogen: clinical or host-associated	NA	0	NA	PAIRED	NA	NA	ILLUMINA	SRR8540139	GCA_005733355.1	Contig	68558	5040335	142	SKESA v. 2.2	Pathogen: clinical or host-associated	PRJNA230403	CDC	SAMN10881452	PNUSAS066071"""""""""""""""""""""""""""""""",""""""""""""""""""""""""""""""""SRS4335298""""""""""""""""""""""""""""""""	CDC	NA	clinical	10533838	USA	NA	NA	NA	NA	NA	NA	NA	Salmonella enterica	NA	NA	28901	EDLB-CDC	2019-02-06	PNUSAS066071	2019-02-06	28901	AADRFV	AADRFV000000000.1	NA	GCA_005733355.1	0	6
PDT000479030.1	PDS000026775.47	69	PDT000479030.1|SAMN11150071|GCA_005664595.1|Salmonella enterica||PNUSAS069875|Pathogen: clinical or host-associated	NA	0	NA	PAIRED	NA	NA	ILLUMINA	SRR8734269	GCA_005664595.1	Contig	255909	4966849	44	SKESA v. 2.2	Pathogen: clinical or host-associated	PRJNA230403	CDC	SAMN11150071	PNUSAS069875"""""""""""""""""""""""""""""""",""""""""""""""""""""""""""""""""SRS4493658""""""""""""""""""""""""""""""""	CDC	NA	clinical	10426598	USA	NA	NA	NA	NA	NA	NA	NA	Salmonella enterica	NA	NA	28901	EDLB-CDC	2019-03-15	PNUSAS069875	2019-03-18	28901	AADMHQ	AADMHQ000000000.1	NA	GCA_005664595.1	3	5
PDT000871663.1	PDS000026785.4	70	PDT000871663.1|SAMN16588793|GCA_015120055.1|Salmonella enterica||PNUSAS177761|Pathogen: clinical or host-associated	NA	0	NA	PAIRED	NA	NA	ILLUMINA	SRR12931007	GCA_015120055.1	Contig	82510	5159563	116	SKESA v. 2.2	Pathogen: clinical or host-associated	PRJNA230403	CDC	SAMN16588793	PNUSAS177761"""""""""""""""""""""""""""""""",""""""""""""""""""""""""""""""""SRS7614296""""""""""""""""""""""""""""""""	CDC	NA	clinical	22782078	USA	NA	NA	NA	NA	NA	NA	NA	Salmonella enterica	NA	NA	28901	PULSENET	2020-10-29	PNUSAS177761	2020-10-29	28901	AAWVKP	AAWVKP000000000.1	NA	GCA_015120055.1	1	10
PDT000750919.1	PDS000066898.25	71	PDT000750919.1|SAMN14219815|GCA_013786605.1|Salmonella enterica subsp. enterica serovar 4,[5],12:i:-|4,[5],12:i:-|PNCS014977|Pathogen: clinical or host-associated	NA	0	NA	PAIRED	NA	NA	ILLUMINA	SRR11879472	GCA_013786605.1	Contig	347438	4956783	40	SKESA v. 2.2	Pathogen: clinical or host-associated	PRJNA543337	Public Health Agency of Canada	SAMN14219815	PNCS014977"""""""""""""""""""""""""""""""",""""""""""""""""""""""""""""""""SRS6740344""""""""""""""""""""""""""""""""	PHAC	2009-06-13	clinical	20947398	Canada	Homo sapiens	gastroenteritis	stool	NA	NA	NA	PNCS014977	Salmonella enterica subsp. enterica serovar 4,[5],12:i:-	4,[5],12:i:-	NA	28901	NML	2020-05-29	PNCS014977	2020-05-29	440524	AAUOLW	AAUOLW000000000.1	4512i	GCA_013786605.1	1	3
PDT000690627.1	PDS000066898.25	71	PDT000690627.1|SAMN14146149|GCA_011649475.1|Salmonella enterica subsp. enterica serovar 4,[5],12:i:-|4,[5],12:i:-|PNCS014907|Pathogen: clinical or host-associated	NA	0	NA	PAIRED	NA	NA	ILLUMINA	SRR11181417	GCA_011649475.1	Contig	178523	4914542	62	SKESA v. 2.2	Pathogen: clinical or host-associated	PRJNA543337	Public Health Agency of Canada	SAMN14146149	PNCS014907"""""""""""""""""""""""""""""""",""""""""""""""""""""""""""""""""SRS6216217""""""""""""""""""""""""""""""""	PHAC	2008-10-16	clinical	17999798	Canada	Homo sapiens	Gastroenteritis	stool	NA	NA	NA	PNCS014907	Salmonella enterica subsp. enterica serovar 4,[5],12:i:-	4,[5],12:i:-	NA	28901	NML	2020-02-25	PNCS014907	2020-02-25	440524	AAQOMW	AAQOMW000000000.1	4512i	GCA_011649475.1	0	2
PDT000690651.1	PDS000066898.25	71	PDT000690651.1|SAMN14146170|GCA_011657495.1|Salmonella enterica subsp. enterica serovar 4,[5],12:i:-|4,[5],12:i:-|PNCS014926|Pathogen: clinical or host-associated	NA	0	NA	PAIRED	NA	NA	ILLUMINA	SRR11181441	GCA_011657495.1	Contig	222985	5070937	57	SKESA v. 2.2	Pathogen: clinical or host-associated	PRJNA543337	Public Health Agency of Canada	SAMN14146170	PNCS014926"""""""""""""""""""""""""""""""",""""""""""""""""""""""""""""""""SRS6216193""""""""""""""""""""""""""""""""	PHAC	2008-11-19	clinical	18007878	Canada	Homo sapiens	Gastroenteritis	stool	NA	NA	NA	PNCS014926	Salmonella enterica subsp. enterica serovar 4,[5],12:i:-	4,[5],12:i:-	NA	28901	NML	2020-02-25	PNCS014926	2020-02-25	440524	AAQPBH	AAQPBH000000000.1	4512i	GCA_011657495.1	0	2
PDT000690656.1	PDS000066898.25	71	PDT000690656.1|SAMN14146144|GCA_011659315.1|Salmonella enterica subsp. enterica serovar 4,[5],12:i:-|4,[5],12:i:-|PNCS014902|Pathogen: clinical or host-associated	NA	0	NA	PAIRED	NA	NA	ILLUMINA	SRR11181446	GCA_011659315.1	Contig	246985	4919335	54	SKESA v. 2.2	Pathogen: clinical or host-associated	PRJNA543337	Public Health Agency of Canada	SAMN14146144	PNCS014902"""""""""""""""""""""""""""""""",""""""""""""""""""""""""""""""""SRS6216188""""""""""""""""""""""""""""""""	PHAC	2008-09-26	clinical	18009678	Canada	Homo sapiens	Gastroenteritis	stool	NA	NA	NA	PNCS014902	Salmonella enterica subsp. enterica serovar 4,[5],12:i:-	4,[5],12:i:-	NA	28901	NML	2020-02-25	PNCS014902	2020-02-25	440524	AAQPCP	AAQPCP000000000.1	4512i	GCA_011659315.1	0	2
PDT000690635.1	PDS000066898.25	71	PDT000690635.1|SAMN14146150|GCA_011651705.1|Salmonella enterica subsp. enterica serovar 4,[5],12:i:-|4,[5],12:i:-|PNCS014908|Pathogen: clinical or host-associated	NA	0	NA	PAIRED	NA	NA	ILLUMINA	SRR11181425	GCA_011651705.1	Contig	220538	4918866	59	SKESA v. 2.2	Pathogen: clinical or host-associated	PRJNA543337	Public Health Agency of Canada	SAMN14146150	PNCS014908"""""""""""""""""""""""""""""""",""""""""""""""""""""""""""""""""SRS6216209""""""""""""""""""""""""""""""""	PHAC	2008-10-21	clinical	18002058	Canada	Homo sapiens	Gastroenteritis	stool	NA	NA	NA	PNCS014908	Salmonella enterica subsp. enterica serovar 4,[5],12:i:-	4,[5],12:i:-	NA	28901	NML	2020-02-25	PNCS014908	2020-02-25	440524	AAQONE	AAQONE000000000.1	4512i	GCA_011651705.1	0	2
PDT000750999.1	PDS000066898.25	71	PDT000750999.1|SAMN14219798|GCA_013784985.1|Salmonella enterica subsp. enterica serovar 4,[5],12:i:-|4,[5],12:i:-|PNCS014960|Pathogen: clinical or host-associated	NA	0	NA	PAIRED	NA	NA	ILLUMINA	SRR11880280	GCA_013784985.1	Contig	225555	4922308	58	SKESA v. 2.2	Pathogen: clinical or host-associated	PRJNA543337	Public Health Agency of Canada	SAMN14219798	PNCS014960"""""""""""""""""""""""""""""""",""""""""""""""""""""""""""""""""SRS6741172""""""""""""""""""""""""""""""""	PHAC	2009-02-18	clinical	20944908	Canada	Homo sapiens	gastroenteritis	stool	NA	NA	NA	PNCS014960	Salmonella enterica subsp. enterica serovar 4,[5],12:i:-	4,[5],12:i:-	NA	28901	NML	2020-05-29	PNCS014960	2020-05-29	440524	AAUOIU	AAUOIU000000000.1	4512i	GCA_013784985.1	0	2
PDT000703731.1	PDS000066898.25	71	PDT000703731.1|SAMN14247301|GCA_011278195.1|Salmonella enterica subsp. enterica serovar 4,[5],12:i:-|4,[5],12:i:-|PNCS015517|Pathogen: clinical or host-associated	NA	0	NA	PAIRED	NA	NA	ILLUMINA	SRR11233683	GCA_011278195.1	Contig	196607	4974639	59	SKESA v. 2.2	Pathogen: clinical or host-associated	PRJNA543337	Public Health Agency of Canada	SAMN14247301	PNCS015517"""""""""""""""""""""""""""""""",""""""""""""""""""""""""""""""""SRS6251048""""""""""""""""""""""""""""""""	PHAC	2011-09-12	clinical	17606928	Canada	Bovine	NA	feces	NA	NA	NA	PNCS015517	Salmonella enterica subsp. enterica serovar 4,[5],12:i:-	4,[5],12:i:-	NA	28901	NML	2020-03-03	PNCS015517	2020-03-03	440524	AAPSTL	AAPSTL000000000.1	4512i	GCA_011278195.1	0	2
PDT000703767.1	PDS000066898.25	71	PDT000703767.1|SAMN14247300|GCA_011281115.1|Salmonella enterica subsp. enterica serovar 4,[5],12:i:-|4,[5],12:i:-|PNCS015516|Pathogen: clinical or host-associated	NA	0	NA	PAIRED	NA	NA	ILLUMINA	SRR11233719	GCA_011281115.1	Contig	217084	4984078	59	SKESA v. 2.2	Pathogen: clinical or host-associated	PRJNA543337	Public Health Agency of Canada	SAMN14247300	PNCS015516"""""""""""""""""""""""""""""""",""""""""""""""""""""""""""""""""SRS6251012""""""""""""""""""""""""""""""""	PHAC	2011-09-12	clinical	17609858	Canada	Bovine	NA	feces	NA	NA	NA	PNCS015516	Salmonella enterica subsp. enterica serovar 4,[5],12:i:-	4,[5],12:i:-	NA	28901	NML	2020-03-03	PNCS015516	2020-03-03	440524	AAPSXF	AAPSXF000000000.1	4512i	GCA_011281115.1	0	2
PDT000690633.1	PDS000066898.25	71	PDT000690633.1|SAMN14146147|GCA_011651405.1|Salmonella enterica subsp. enterica serovar 4,[5],12:i:-|4,[5],12:i:-|PNCS014905|Pathogen: clinical or host-associated	NA	0	NA	PAIRED	NA	NA	ILLUMINA	SRR11181423	GCA_011651405.1	Contig	225555	4921463	52	SKESA v. 2.2	Pathogen: clinical or host-associated	PRJNA543337	Public Health Agency of Canada	SAMN14146147	PNCS014905"""""""""""""""""""""""""""""""",""""""""""""""""""""""""""""""""SRS6216211""""""""""""""""""""""""""""""""	PHAC	2008-09-28	clinical	18001758	Canada	Homo sapiens	Gastroenteritis	stool	NA	NA	NA	PNCS014905	Salmonella enterica subsp. enterica serovar 4,[5],12:i:-	4,[5],12:i:-	NA	28901	NML	2020-02-25	PNCS014905	2020-02-25	440524	AAQONC	AAQONC000000000.1	4512i	GCA_011651405.1	0	2
PDT000702918.1	PDS000066898.25	71	PDT000702918.1|SAMN14219689|GCA_011314375.1|Salmonella enterica subsp. enterica serovar 4,[5],12:i:-|4,[5],12:i:-|PNCS014930|Pathogen: clinical or host-associated	NA	0	NA	PAIRED	NA	NA	ILLUMINA	SRR11216228	GCA_011314375.1	Contig	217147	4909180	67	SKESA v. 2.2	Pathogen: clinical or host-associated	PRJNA543337	Public Health Agency of Canada	SAMN14219689	PNCS014930"""""""""""""""""""""""""""""""",""""""""""""""""""""""""""""""""SRS6239544""""""""""""""""""""""""""""""""	PHAC	2008-12-16	clinical	17646218	Canada	Homo sapiens	NA	blood	NA	NA	NA	PNCS014930	Salmonella enterica subsp. enterica serovar 4,[5],12:i:-	4,[5],12:i:-	NA	28901	NML	2020-03-02	PNCS014930	2020-03-03	440524	AAPUKJ	AAPUKJ000000000.1	4512i	GCA_011314375.1	1	3
PDT000100746.2	PDS000026633.8	73	PDT000100746.2|SAMN04370490|GCA_010797435.1|Salmonella enterica subsp. enterica serovar 4,[5],12:i:-|4,[5],12:i:-|FSIS1503567|Pathogen: environmental/food/other	NA	0	NA	PAIRED	JPXX01.3567	NA	ILLUMINA	SRR3056916	GCA_010797435.1	Contig	225972	4918851	69	SKESA v. 2.2	Pathogen: environmental/food/other	PRJNA292666	FDA	SAMN04370490	FSIS1503567"""""""""""""""""""""""""""""""",""""""""""""""""""""""""""""""""SRS1223824""""""""""""""""""""""""""""""""	USDA-FSIS	2015	environmental/other	16944708	USA:MI	NA	NA	animal-swine-market swine	NA	NA	NA	FSIS1503567	Salmonella enterica subsp. enterica serovar 4,[5],12:i:-	4,[5],12:i:-	NA	28901	USDA-FSIS	2015-12-28	FSIS1503567	2015-12-28	440524	AAOPWD	AAOPWD000000000.1	4512i	GCA_010797435.1	4	4
PDT000121377.2	PDS000026633.8	73	PDT000121377.2|SAMN04577314|GCA_008410125.1|Salmonella enterica subsp. enterica serovar 4,[5],12:i:-|4,[5],12:i:-|CVM N57359F|Pathogen: environmental/food/other	NA	0	NA	PAIRED	NA	NA	ILLUMINA	SRR3295767	GCA_008410125.1	Contig	90741	4944542	103	SKESA v. 2.2	Pathogen: environmental/food/other	PRJNA292666	FDA	SAMN04577314	CVM N57359F"""""""""""""""""""""""""""""""",""""""""""""""""""""""""""""""""SRS1362195""""""""""""""""""""""""""""""""	FDA	2014	environmental/other	13751688	USA:IL	NA	NA	animal-swine-sow	NA	NA	NA	CVM N57359F	Salmonella enterica subsp. enterica serovar 4,[5],12:i:-	4,[5],12:i:-	NA	28901	FDA	2016-03-25	CVM N57359F	2016-03-25	440524	AAKJFV	AAKJFV000000000.1	4512i	GCA_008410125.1	6	6
PDT000050450.2	PDS000026633.8	73	PDT000050450.2|SAMN03378118|GCA_011412855.1|Salmonella enterica subsp. enterica serovar 4,[5],12:i:-|4,[5],12:i:-|PNUSAS000166|Pathogen: clinical or host-associated	NA	3	NA	PAIRED	NA	NA	ILLUMINA	SRR1822482	GCA_011412855.1	Contig	181047	4949551	67	SKESA v. 2.2	Pathogen: clinical or host-associated	PRJNA230403	CDC	SAMN03378118	PNUSAS000166"""""""""""""""""""""""""""""""",""""""""""""""""""""""""""""""""SRS860050""""""""""""""""""""""""""""""""	CDC	2014-12	clinical	17750418	USA	NA	NA	stool	NA	NA	NA	PNUSAS000166	Salmonella enterica subsp. enterica serovar 4,[5],12:i:-	4,[5],12:i:-	NA	28901	EDLB-CDC	2015-03-02	PNUSAS000166	2015-03-02	440524	AAPYLN	AAPYLN000000000.1	4512i	GCA_011412855.1	9	4
PDT000143108.2	PDS000026633.8	73	PDT000143108.2|SAMN05509066|GCA_010568865.1|Salmonella enterica subsp. enterica serovar 4,[5],12:i:-|4,[5],12:i:-|FSIS1607303|Pathogen: environmental/food/other	NA	0	NA	PAIRED	NA	NA	ILLUMINA	SRR3996614	GCA_010568865.1	Contig	178141	4923375	68	SKESA v. 2.2	Pathogen: environmental/food/other	PRJNA242847	FDA	SAMN05509066	FSIS1607303"""""""""""""""""""""""""""""""",""""""""""""""""""""""""""""""""SRS1598942""""""""""""""""""""""""""""""""	USDA-FSIS	2016	environmental/other	16714518	USA:PA	NA	NA	Product-Raw-Ground, Comminuted or Otherwise Nonintact-Pork	NA	NA	NA	FSIS1607303	Salmonella enterica subsp. enterica serovar 4,[5],12:i:-	4,[5],12:i:-	NA	28901	USDA-FSIS	2016-08-03	FSIS1607303	2016-08-03	440524	AAOCHY	AAOCHY000000000.1	4512i	GCA_010568865.1	8	8
PDT000135408.3	PDS000026633.8	73	PDT000135408.3|SAMN05274309|GCA_008523845.1|Salmonella enterica subsp. enterica serovar 4,[5],12:i:-|4,[5],12:i:-|FSIS1606873|Pathogen: environmental/food/other	NA	0	NA	PAIRED	NA	NA	ILLUMINA	SRR3710268	GCA_008523845.1	Contig	174889	4906598	64	SKESA v. 2.2	Pathogen: environmental/food/other	PRJNA242847	FDA	SAMN05274309	FSIS1606873"""""""""""""""""""""""""""""""",""""""""""""""""""""""""""""""""SRS1520706""""""""""""""""""""""""""""""""	USDA-FSIS	2016	environmental/other	13875908	USA:KY	NA	NA	Product-Raw-Ground, Comminuted or Otherwise Nonintact-Pork	NA	NA	NA	FSIS1606873	Salmonella enterica subsp. enterica serovar 4,[5],12:i:-	4,[5],12:i:-	NA	28901	USDA-FSIS	2016-06-22	FSIS1606873	2016-06-22	440524	AAKQYQ	AAKQYQ000000000.1	4512i	GCA_008523845.1	4	11
PDT000267516.2	PDS000026633.8	73	PDT000267516.2|SAMN08040059|GCA_010630445.1|Salmonella enterica subsp. enterica serovar 4,5,12:i-|4,5,12:i-|PNUSAS028224|Pathogen: clinical or host-associated	NA	3	NA	PAIRED	NA	NA	ILLUMINA	SRR6326958	GCA_010630445.1	Contig	178027	4969799	71	SKESA v. 2.2	Pathogen: clinical or host-associated	PRJNA230403	CDC	SAMN08040059	PNUSAS028224"""""""""""""""""""""""""""""""",""""""""""""""""""""""""""""""""SRS2718144""""""""""""""""""""""""""""""""	NA	2017-11	clinical	16776288	USA	NA	NA	urine	NA	NA	NA	PNUSAS028224	Salmonella enterica subsp. enterica serovar 4,5,12:i-	4,5,12:i-	NA	28901	EDLB-CDC	2017-11-28	PNUSAS028224	2017-11-28	1697389	AAOFEG	AAOFEG000000000.1	4512i	GCA_010630445.1	10	10
PDT000224901.2	PDS000026633.8	73	PDT000224901.2|SAMN07338493|GCA_006122115.1|Salmonella enterica||PNUSAS016580|Pathogen: clinical or host-associated	NA	0	NA	PAIRED	NA	NA	ILLUMINA	SRR5820875	GCA_006122115.1	Contig	174889	4916439	79	SKESA v. 2.2	Pathogen: clinical or host-associated	PRJNA230403	CDC	SAMN07338493	PNUSAS016580"""""""""""""""""""""""""""""""",""""""""""""""""""""""""""""""""SRS2349688""""""""""""""""""""""""""""""""	NA	NA	clinical	10987518	USA	NA	NA	NA	NA	NA	NA	PNUSAS016580	Salmonella enterica	NA	NA	28901	EDLB-CDC	2017-07-12	PNUSAS016580	2017-07-12	28901	AAEQMF	AAEQMF000000000.1	NA	GCA_006122115.1	9	9
PDT000137297.2	PDS000026633.8	73	PDT000137297.2|SAMN05366773|GCA_008480145.1|Salmonella enterica subsp. enterica serovar 4,[5],12:i:-|4,[5],12:i:-|FSIS1606975|Pathogen: environmental/food/other	NA	0	NA	PAIRED	NA	NA	ILLUMINA	SRR3771469	GCA_008480145.1	Contig	214034	4912349	53	SKESA v. 2.2	Pathogen: environmental/food/other	PRJNA242847	FDA	SAMN05366773	FSIS1606975"""""""""""""""""""""""""""""""",""""""""""""""""""""""""""""""""SRS1548207""""""""""""""""""""""""""""""""	USDA-FSIS	2016	environmental/other	13830078	USA:MN	NA	NA	Product-Raw-Intact-Pork	NA	NA	NA	FSIS1606975	Salmonella enterica subsp. enterica serovar 4,[5],12:i:-	4,[5],12:i:-	NA	28901	USDA-FSIS	2016-07-08	FSIS1606975	2016-07-08	440524	AAKNUI	AAKNUI000000000.1	4512i	GCA_008480145.1	5	5
PDT000131218.2	PDS000026633.8	73	PDT000131218.2|SAMN05150603|GCA_008414065.1|Salmonella enterica subsp. enterica serovar 4,[5],12:i:-|4,[5],12:i:-|FSIS1606634|Pathogen: environmental/food/other	NA	0	NA	PAIRED	NA	NA	ILLUMINA	SRR3555081	GCA_008414065.1	Contig	187058	4891747	74	SKESA v. 2.2	Pathogen: environmental/food/other	PRJNA292666	FDA	SAMN05150603	FSIS1606634"""""""""""""""""""""""""""""""",""""""""""""""""""""""""""""""""SRS1452894""""""""""""""""""""""""""""""""	USDA-FSIS	2016	environmental/other	13756588	USA:KY	NA	NA	animal-swine-market swine	NA	NA	NA	FSIS1606634	Salmonella enterica subsp. enterica serovar 4,[5],12:i:-	4,[5],12:i:-	NA	28901	USDA-FSIS	2016-05-20	FSIS1606634	2016-05-20	440524	AAKJMG	AAKJMG000000000.1	4512i	GCA_008414065.1	0	7
PDT000121323.2	PDS000026633.8	73	PDT000121323.2|SAMN04577260|GCA_008472325.1|Salmonella enterica subsp. enterica serovar 4,[5],12:i:-|4,[5],12:i:-|CVM N57193F|Pathogen: environmental/food/other	NA	0	NA	PAIRED	NA	NA	ILLUMINA	SRR3295713	GCA_008472325.1	Contig	121636	4928456	90	SKESA v. 2.2	Pathogen: environmental/food/other	PRJNA292666	FDA	SAMN04577260	CVM N57193F"""""""""""""""""""""""""""""""",""""""""""""""""""""""""""""""""SRS1362249""""""""""""""""""""""""""""""""	FDA	2014	environmental/other	13822238	USA:MI	NA	NA	Hogs	NA	NA	NA	CVM N57193F	Salmonella enterica subsp. enterica serovar 4,[5],12:i:-	4,[5],12:i:-	NA	28901	FDA	2016-03-25	CVM N57193F	2016-03-25	440524	AAKNFK	AAKNFK000000000.1	4512i	GCA_008472325.1	8	8
PDT000103322.2	PDS000026633.8	73	PDT000103322.2|SAMN04437780|GCA_010794735.1|Salmonella enterica subsp. enterica serovar 4,[5],12:i:-|4,[5],12:i:-|FSIS1500741|Pathogen: environmental/food/other	NA	0	NA	PAIRED	JPXX01.3567	NA	ILLUMINA	SRR3115429	GCA_010794735.1	Contig	222757	4914216	79	SKESA v. 2.2	Pathogen: environmental/food/other	PRJNA292666	FDA	SAMN04437780	FSIS1500741"""""""""""""""""""""""""""""""",""""""""""""""""""""""""""""""""SRS1259815""""""""""""""""""""""""""""""""	USDA-FSIS	2015	environmental/other	16942018	USA:MI	NA	NA	animal-swine-market swine	NA	NA	NA	FSIS1500741	Salmonella enterica subsp. enterica serovar 4,[5],12:i:-	4,[5],12:i:-	NA	28901	USDA-FSIS	2016-01-25	FSIS1500741	2016-01-25	440524	AAOPVK	AAOPVK000000000.1	4512i	GCA_010794735.1	4	4
PDT000143178.2	PDS000026633.8	73	PDT000143178.2|SAMN05509065|GCA_010547885.1|Salmonella enterica subsp. enterica serovar 4,[5],12:i:-|4,[5],12:i:-|FSIS1607302|Pathogen: environmental/food/other	NA	0	NA	PAIRED	NA	NA	ILLUMINA	SRR3996791	GCA_010547885.1	Contig	174889	4918082	77	SKESA v. 2.2	Pathogen: environmental/food/other	PRJNA242847	FDA	SAMN05509065	FSIS1607302"""""""""""""""""""""""""""""""",""""""""""""""""""""""""""""""""SRS1599116""""""""""""""""""""""""""""""""	USDA-FSIS	2016	environmental/other	16693568	USA:MI	NA	NA	Product-Raw-Ground, Comminuted or Otherwise Nonintact-Pork	NA	NA	NA	FSIS1607302	Salmonella enterica subsp. enterica serovar 4,[5],12:i:-	4,[5],12:i:-	NA	28901	USDA-FSIS	2016-08-03	FSIS1607302	2016-08-03	440524	AAOAYT	AAOAYT000000000.1	4512i	GCA_010547885.1	9	9
PDT000221279.2	PDS000026633.8	73	PDT000221279.2|SAMN07271020|GCA_010620805.1|Salmonella enterica subsp. enterica serovar 4,[5],12:i:-|4,[5],12:i:-||Pathogen: clinical or host-associated	NA	5	NA	PAIRED	NA	NA	ILLUMINA	SRR5761316	GCA_010620805.1	Contig	70034	4908782	119	SKESA v. 2.2	Pathogen: clinical or host-associated	PRJNA230403	CDC	SAMN07271020	PNUSAS016305"""""""""""""""""""""""""""""""",""""""""""""""""""""""""""""""""SRS2317962""""""""""""""""""""""""""""""""	NA	2017-05	clinical	16766578	USA	NA	NA	stool	NA	NA	NA	PNUSAS016305	Salmonella enterica subsp. enterica serovar 4,[5],12:i:-	4,[5],12:i:-	NA	28901	EDLB-CDC	2017-06-27	NA	2017-06-27	440524	AAOEQG	AAOEQG000000000.1	4512i	GCA_010620805.1	9	7
PDT000209420.2	PDS000026633.8	73	PDT000209420.2|SAMN07141753|GCA_011116535.1|Salmonella enterica subsp. enterica serovar 4,[5],12:i:-|4,[5],12:i:-|FSIS1701147|Pathogen: environmental/food/other	NA	0	NA	PAIRED	NA	NA	ILLUMINA	SRR5576045	GCA_011116535.1	Contig	149812	4918997	66	SKESA v. 2.2	Pathogen: environmental/food/other	PRJNA242847	FDA	SAMN07141753	FSIS1701147"""""""""""""""""""""""""""""""",""""""""""""""""""""""""""""""""SRS2208675""""""""""""""""""""""""""""""""	USDA-FSIS	2017	environmental/other	17424468	USA:MA	NA	NA	Product-Raw-Ground, Comminuted or Otherwise Nonintact-Pork	NA	NA	NA	FSIS1701147	Salmonella enterica subsp. enterica serovar 4,[5],12:i:-	4,[5],12:i:-	NA	28901	USDA-FSIS	2017-05-18	FSIS1701147	2017-05-18	440524	AAPHYF	AAPHYF000000000.1	4512i	GCA_011116535.1	8	6
PDT000704870.1	PDS000026633.8	76	PDT000704870.1|SAMN14247672|GCA_011383705.1|Salmonella enterica subsp. enterica serovar 4,[5],12:i:-|4,[5],12:i:-|PNCS015610|Pathogen: clinical or host-associated	NA	0	NA	PAIRED	NA	NA	ILLUMINA	SRR11234048	GCA_011383705.1	Contig	142193	5036431	82	SKESA v. 2.2	Pathogen: clinical or host-associated	PRJNA543337	Public Health Agency of Canada	SAMN14247672	PNCS015610"""""""""""""""""""""""""""""""",""""""""""""""""""""""""""""""""SRS6251553""""""""""""""""""""""""""""""""	PHAC	2016-03-10	clinical	17719018	Canada	Pig	NA	feces	NA	NA	NA	PNCS015610	Salmonella enterica subsp. enterica serovar 4,[5],12:i:-	4,[5],12:i:-	NA	28901	NML	2020-03-03	PNCS015610	2020-03-04	440524	AAPWYQ	AAPWYQ000000000.1	4512i	GCA_011383705.1	11	15
PDT000704852.1	PDS000026633.8	76	PDT000704852.1|SAMN14247673|GCA_011382545.1|Salmonella enterica subsp. enterica serovar 4,[5],12:i:-|4,[5],12:i:-|PNCS015611|Pathogen: clinical or host-associated	NA	0	NA	PAIRED	NA	NA	ILLUMINA	SRR11234030	GCA_011382545.1	Contig	163157	5028328	78	SKESA v. 2.2	Pathogen: clinical or host-associated	PRJNA543337	Public Health Agency of Canada	SAMN14247673	PNCS015611"""""""""""""""""""""""""""""""",""""""""""""""""""""""""""""""""SRS6251571""""""""""""""""""""""""""""""""	PHAC	2016-03-10	clinical	17717858	Canada	Pig	NA	feces	NA	NA	NA	PNCS015611	Salmonella enterica subsp. enterica serovar 4,[5],12:i:-	4,[5],12:i:-	NA	28901	NML	2020-03-03	PNCS015611	2020-03-04	440524	AAPWXA	AAPWXA000000000.1	4512i	GCA_011382545.1	11	18
PDT000503192.1	PDS000029526.20	77	PDT000503192.1|SAMN11773533|GCA_007914845.1|Salmonella enterica subsp. enterica|Salmonella Typhimurium - monophasic|741040|Pathogen: environmental/food/other	NA	0	NA	PAIRED	NA	NA	ILLUMINA	SRR9088926	GCA_007914845.1	Contig	132016	4843458	96	SKESA v. 2.2	Pathogen: environmental/food/other	PRJNA248792	Public Health England	SAMN11773533	741040"""""""""""""""""""""""""""""""",""""""""""""""""""""""""""""""""741040.biosample"""""""""""""""""""""""""""""""",""""""""""""""""""""""""""""""""SRS4787513""""""""""""""""""""""""""""""""	PHE	2019-05	clinical	13105858	United Kingdom: United Kingdom	Homo sapiens	Not available	human	NA	NA	NA	NA	Salmonella enterica subsp. enterica	Salmonella Typhimurium - monophasic	NA	28901	PHE	2019-05-19	741040	2019-05-19	59201	AAJEDZ	AAJEDZ000000000.1	salmonellatyphimuriummonophasic	GCA_007914845.1	0	19
PDT000488231.1	PDS000029526.20	77	PDT000488231.1|SAMN11392310|GCA_005738155.1|Salmonella enterica||PNUSAS071856|Pathogen: clinical or host-associated	NA	0	NA	PAIRED	NA	NA	ILLUMINA	SRR8878904	GCA_005738155.1	Contig	225541	4862561	40	SKESA v. 2.2	Pathogen: clinical or host-associated	PRJNA230403	CDC	SAMN11392310	PNUSAS071856"""""""""""""""""""""""""""""""",""""""""""""""""""""""""""""""""SRS4608806""""""""""""""""""""""""""""""""	CDC	NA	clinical	10539948	USA	NA	NA	NA	NA	NA	NA	NA	Salmonella enterica	NA	NA	28901	EDLB-CDC	2019-04-10	PNUSAS071856	2019-04-10	28901	AADSNL	AADSNL000000000.1	NA	GCA_005738155.1	0	19
PDT000285318.1	PDS000013832.177	80	PDT000285318.1|SAMN07710568|GCA_002915395.1|Salmonella enterica subsp. enterica serovar Heidelberg|Heidelberg|SA_074|Pathogen: environmental/food/other	NA	0	NA	NA	NA	NA	NA	NA	GCA_002915395.1	Contig	225813	4937741	151	SPAdes v. 3.11	Pathogen: environmental/food/other	PRJNA412373	UFRGS	SAMN07710568	SA_074"""""""""""""""""""""""""""""""",""""""""""""""""""""""""""""""""S_035""""""""""""""""""""""""""""""""	Preventive Veterinary Medicine Department	2015	environmental/other	5987978	Brazil: Lajeado	Swine	NA	intestinal content	29 S 51 W	NA	NA	S_035	Salmonella enterica subsp. enterica serovar Heidelberg	Heidelberg	NA	28901	NA	NA	SA_074	2018-02-04	611	PQDL	PQDL00000000.1	heidelberg	GCA_002915395.1	0	29
PDT000227184.2	PDS000014038.18	81	PDT000227184.2|SAMN07415505|GCA_006759985.1|Salmonella enterica||2015AM-0422|Pathogen: clinical or host-associated	NA	0	NA	PAIRED	NA	NA	ILLUMINA	SRR5868188	GCA_006759985.1	Contig	324110	5005344	44	SKESA v. 2.2	Pathogen: clinical or host-associated	PRJNA230403	CDC	SAMN07415505	2015AM-0422"""""""""""""""""""""""""""""""",""""""""""""""""""""""""""""""""SRS2384275""""""""""""""""""""""""""""""""	CDC	NA	clinical	11822828	USA	NA	NA	NA	NA	NA	NA	NA	Salmonella enterica	NA	NA	28901	EDLB-CDC	2017-07-26	2015AM-0422	2017-07-26	28901	AAGESB	AAGESB000000000.1	NA	GCA_006759985.1	23	13
PDT000058199.2	PDS000026642.4	82	PDT000058199.2|SAMN03478269|GCA_010725705.1|Salmonella enterica subsp. enterica|Unnamed|45597|Pathogen: clinical or host-associated	NA	0	NA	PAIRED	NA	NA	ILLUMINA	SRR1968178	GCA_010725705.1	Contig	104348	4982142	123	SKESA v. 2.2	Pathogen: clinical or host-associated	PRJNA248792	Public Health England	SAMN03478269	45597"""""""""""""""""""""""""""""""",""""""""""""""""""""""""""""""""45597.biosample"""""""""""""""""""""""""""""""",""""""""""""""""""""""""""""""""SRS904774""""""""""""""""""""""""""""""""	PHE	2014-09	clinical	16872498	United Kingdom: Midlands and East of England	Homo sapiens	Not available	human	NA	NA	NA	NA	Salmonella enterica subsp. enterica	Unnamed	NA	28901	GBRU	2015-04-12	45597	2015-04-12	59201	AAOLGQ	AAOLGQ000000000.1	unnamed	GCA_010725705.1	2	NULL
PDT000099389.2	PDS000026642.4	82	PDT000099389.2|SAMN04363517|GCA_010396605.1|Salmonella enterica subsp. enterica|Salmonella Unnamed|58555|Pathogen: clinical or host-associated	NA	0	NA	PAIRED	NA	NA	ILLUMINA	SRR3049231	GCA_010396605.1	Contig	108150	4982383	124	SKESA v. 2.2	Pathogen: clinical or host-associated	PRJNA248792	Public Health England	SAMN04363517	58555"""""""""""""""""""""""""""""""",""""""""""""""""""""""""""""""""58555.biosample"""""""""""""""""""""""""""""""",""""""""""""""""""""""""""""""""SRS1219843""""""""""""""""""""""""""""""""	PHE	missing	clinical	16541338	United Kingdom: None	Homo sapiens	Not available	human	NA	NA	NA	NA	Salmonella enterica subsp. enterica	Salmonella Unnamed	NA	28901	PHE	2015-12-22	58555	2015-12-22	59201	AANQVM	AANQVM000000000.1	salmonellaunnamed	GCA_010396605.1	0	NULL
PDT000243935.2	PDS000026642.4	82	PDT000243935.2|SAMN07695425|GCA_009553115.1|Salmonella enterica subsp. enterica serovar Typhimurium|Typhimurium|224031|Pathogen: clinical or host-associated	NA	0	NA	PAIRED	NA	NA	ILLUMINA	SRR6074691	GCA_009553115.1	Contig	169684	4979554	100	SKESA v. 2.2	Pathogen: clinical or host-associated	PRJNA248792	Public Health England	SAMN07695425	224031"""""""""""""""""""""""""""""""",""""""""""""""""""""""""""""""""224031.biosample"""""""""""""""""""""""""""""""",""""""""""""""""""""""""""""""""SRS2540414""""""""""""""""""""""""""""""""	PHE	2014-10	clinical	15087768	United Kingdom: United Kingdom	Homo sapiens	Not available	human	NA	NA	NA	NA	Salmonella enterica subsp. enterica serovar Typhimurium	Typhimurium	NA	28901	PHE	2017-09-26	224031	2017-09-26	90371	AAMXNN	AAMXNN000000000.1	typhimurium	GCA_009553115.1	0	NULL
PDT000487380.1	PDS000004605.21	83	PDT000487380.1|SAMN11360403|GCA_005431735.1|Salmonella enterica||PNUSAS071834|Pathogen: clinical or host-associated	NA	0	NA	PAIRED	NA	NA	ILLUMINA	SRR8866728	GCA_005431735.1	Contig	149056	4968909	75	SKESA v. 2.2	Pathogen: clinical or host-associated	PRJNA230403	CDC	SAMN11360403	PNUSAS071834"""""""""""""""""""""""""""""""",""""""""""""""""""""""""""""""""SRS4598983""""""""""""""""""""""""""""""""	CDC	NA	clinical	10048568	USA	NA	NA	NA	NA	NA	NA	NA	Salmonella enterica	NA	NA	28901	EDLB-CDC	2019-04-08	PNUSAS071834	2019-04-09	28901	AACVYH	AACVYH000000000.1	NA	GCA_005431735.1	3	34
PDT000221208.2	PDS000026789.5	84	PDT000221208.2|SAMN07281129|GCA_008434085.1|Salmonella enterica subsp. enterica serovar 4,[5],12:i:-|4,[5],12:i:-|2015AM-1696|Pathogen: clinical or host-associated	NA	5	NA	PAIRED	NA	NA	ILLUMINA	SRR5760410	GCA_008434085.1	Contig	351544	4978638	36	SKESA v. 2.2	Pathogen: clinical or host-associated	PRJNA230403	CDC	SAMN07281129	2015AM-1696"""""""""""""""""""""""""""""""",""""""""""""""""""""""""""""""""SRS2317149""""""""""""""""""""""""""""""""	CDC	2015-06	clinical	13784058	USA	NA	NA	stool	NA	NA	NA	NA	Salmonella enterica subsp. enterica serovar 4,[5],12:i:-	4,[5],12:i:-	NA	28901	EDLB-CDC	2017-06-27	2015AM-1696	2017-06-27	440524	AAKKML	AAKKML000000000.1	4512i	GCA_008434085.1	1	NULL
PDT000054615.2	PDS000026789.5	84	PDT000054615.2|SAMN03469897|GCA_008037845.1|Salmonella enterica subsp. enterica serovar Typhimurium|Typhimurium|69765|Pathogen: clinical or host-associated	NA	0	NA	PAIRED	NA	NA	ILLUMINA	SRR1963451	GCA_008037845.1	Contig	149481	4822989	85	SKESA v. 2.2	Pathogen: clinical or host-associated	PRJNA248792	Public Health England	SAMN03469897	69765"""""""""""""""""""""""""""""""",""""""""""""""""""""""""""""""""69765.biosample"""""""""""""""""""""""""""""""",""""""""""""""""""""""""""""""""SRS900843""""""""""""""""""""""""""""""""	PHE	2014-11	clinical	13285678	United Kingdom: London	Homo sapiens	Not available	human	NA	NA	NA	NA	Salmonella enterica subsp. enterica serovar Typhimurium	Typhimurium	NA	28901	GBRU	2015-04-10	69765	2015-04-10	90371	AAJLTY	AAJLTY000000000.1	typhimurium	GCA_008037845.1	1	NULL
PDT000244321.2	PDS000026792.7	85	PDT000244321.2|SAMN07687805|GCA_006244145.1|Salmonella enterica||PNUSAS021623|Pathogen: clinical or host-associated	NA	0	NA	PAIRED	NA	NA	ILLUMINA	SRR6107358	GCA_006244145.1	Contig	200514	4838157	61	SKESA v. 2.2	Pathogen: clinical or host-associated	PRJNA230403	CDC	SAMN07687805	PNUSAS021623"""""""""""""""""""""""""""""""",""""""""""""""""""""""""""""""""SRS2546990""""""""""""""""""""""""""""""""	NA	NA	clinical	11114918	USA	NA	NA	NA	NA	NA	NA	PNUSAS021623	Salmonella enterica	NA	NA	28901	EDLB-CDC	2017-09-27	PNUSAS021623	2017-09-27	28901	AAEYEU	AAEYEU000000000.1	NA	GCA_006244145.1	0	2
PDT000241508.2	PDS000026792.7	85	PDT000241508.2|SAMN07646309|GCA_008699905.1|Salmonella enterica||PNUSAS023090|Pathogen: clinical or host-associated	NA	0	NA	PAIRED	NA	NA	ILLUMINA	SRR6051362	GCA_008699905.1	Contig	236250	4844900	46	SKESA v. 2.2	Pathogen: clinical or host-associated	PRJNA230403	CDC	SAMN07646309	PNUSAS023090"""""""""""""""""""""""""""""""",""""""""""""""""""""""""""""""""SRS2525386""""""""""""""""""""""""""""""""	CDC	2015-10-10	clinical	14073838	USA	Homo sapiens	gastroenteritis	NA	NA	NA	NA	PNUSAS023090	Salmonella enterica	NA	NA	28901	EDLB-CDC	2017-09-19	PNUSAS023090	2017-09-19	28901	AALBAB	AALBAB000000000.1	NA	GCA_008699905.1	1	3
PDT000233543.2	PDS000026792.7	85	PDT000233543.2|SAMN07490580|GCA_011398535.1|Salmonella enterica subsp. enterica serovar 4,[5],12:i:-|4,[5],12:i:-|PNUSAS019361|Pathogen: clinical or host-associated	NA	2	NA	PAIRED	NA	NA	ILLUMINA	SRR5932692	GCA_011398535.1	Contig	216942	4841837	50	SKESA v. 2.2	Pathogen: clinical or host-associated	PRJNA230403	CDC	SAMN07490580	PNUSAS019361"""""""""""""""""""""""""""""""",""""""""""""""""""""""""""""""""SRS2430177""""""""""""""""""""""""""""""""	NA	2017-07	clinical	17735838	USA	NA	NA	stool	NA	NA	NA	PNUSAS019361	Salmonella enterica subsp. enterica serovar 4,[5],12:i:-	4,[5],12:i:-	NA	28901	EDLB-CDC	2017-08-14	PNUSAS019361	2017-08-14	440524	AAPXNG	AAPXNG000000000.1	4512i	GCA_011398535.1	0	2
PDT000842308.1	PDS000026792.7	85	PDT000842308.1|SAMN16240649|GCA_016157335.1|Salmonella enterica||PNUSAS169254|Pathogen: clinical or host-associated	NA	0	NA	PAIRED	NA	NA	ILLUMINA	SRR12694449	GCA_016157335.1	Contig	277902	4995706	39	SKESA v. 2.2	Pathogen: clinical or host-associated	PRJNA230403	CDC	SAMN16240649	PNUSAS169254"""""""""""""""""""""""""""""""",""""""""""""""""""""""""""""""""SRS7411786""""""""""""""""""""""""""""""""	CDC	NA	clinical	24031138	USA	NA	NA	NA	NA	NA	NA	NA	Salmonella enterica	NA	NA	28901	PULSENET	2020-09-22	PNUSAS169254	2020-09-22	28901	AAXYMV	AAXYMV000000000.1	NA	GCA_016157335.1	1	3
PDT000095367.2	PDS000028763.4	86	PDT000095367.2|SAMN03938866|GCA_007756115.1|Salmonella enterica subsp. enterica serovar 4,[5],12:i:-|I 4,5,12:i:-|VA-WGS-00564|Pathogen: environmental/food/other	NA	0	NA	PAIRED	NA	NA	ILLUMINA	SRR2962397	GCA_007756115.1	Contig	164456	4847305	74	SKESA v. 2.2	Pathogen: environmental/food/other	PRJNA219491	FDA/CFSAN	SAMN03938866	CFSAN036292"""""""""""""""""""""""""""""""",""""""""""""""""""""""""""""""""CVM N18472"""""""""""""""""""""""""""""""",""""""""""""""""""""""""""""""""SRS1181056"""""""""""""""""""""""""""""""",""""""""""""""""""""""""""""""""VA-WGS-00564""""""""""""""""""""""""""""""""	FDA	2008	environmental/other	12898798	USA:NM	NA	NA	chicken breast	NA	NA	NA	VA-WGS-00564	Salmonella enterica subsp. enterica serovar 4,[5],12:i:-	I 4,5,12:i:-	NA	28901	CFSAN	2015-11-27	VA-WGS-00564	2015-11-27	440524	AAITZK	AAITZK000000000.1	i4512i	GCA_007756115.1	1	32
PDT000086519.2	PDS000028763.4	86	PDT000086519.2|SAMN03938868|GCA_007628435.1|Salmonella enterica subsp. enterica serovar 4,12:i:-|I 4,12:i:-|VA-WGS-00566|Pathogen: environmental/food/other	NA	0	NA	PAIRED	NA	NA	ILLUMINA	SRR2584317	GCA_007628435.1	Contig	159614	4847707	64	SKESA v. 2.2	Pathogen: environmental/food/other	PRJNA219491	FDA/CFSAN	SAMN03938868	CFSAN036294"""""""""""""""""""""""""""""""",""""""""""""""""""""""""""""""""CVM N18474"""""""""""""""""""""""""""""""",""""""""""""""""""""""""""""""""SRS1107978"""""""""""""""""""""""""""""""",""""""""""""""""""""""""""""""""VA-WGS-00566""""""""""""""""""""""""""""""""	FDA	2008	environmental/other	12763278	USA:NM	NA	NA	chicken breast	NA	NA	NA	VA-WGS-00566	Salmonella enterica subsp. enterica serovar 4,12:i:-	I 4,12:i:-	NA	28901	FDA	2015-10-09	VA-WGS-00566	2015-10-09	353569	AAIMBZ	AAIMBZ000000000.1	i412i	GCA_007628435.1	1	33
PDT000273162.2	PDS000051343.281	88	PDT000273162.2|SAMN08177574|GCA_007105125.1|Salmonella enterica||PNUSAS029225|Pathogen: clinical or host-associated	NA	0	NA	PAIRED	NA	NA	ILLUMINA	SRR6386425	GCA_007105125.1	Contig	225216	4901016	49	SKESA v. 2.2	Pathogen: clinical or host-associated	PRJNA230403	CDC	SAMN08177574	PNUSAS029225"""""""""""""""""""""""""""""""",""""""""""""""""""""""""""""""""SRS2765914""""""""""""""""""""""""""""""""	CDC	2017	clinical	12217158	USA	NA	NA	NA	NA	NA	NA	PNUSAS029225	Salmonella enterica	NA	NA	28901	EDLB-CDC	2017-12-18	PNUSAS029225	2017-12-18	28901	AAHCDI	AAHCDI000000000.1	NA	GCA_007105125.1	0	20
PDT000509656.1	PDS000051343.281	88	PDT000509656.1|SAMN11877200|GCA_016264085.1|Salmonella enterica||PNUSAS074503|Pathogen: clinical or host-associated	NA	0	NA	PAIRED	NA	NA	ILLUMINA	SRR9151689	GCA_016264085.1	Contig	376532	4902443	33	SKESA v. 2.2	Pathogen: clinical or host-associated	PRJNA230403	CDC	SAMN11877200	PNUSAS074503"""""""""""""""""""""""""""""""",""""""""""""""""""""""""""""""""SRS4838565""""""""""""""""""""""""""""""""	CDC	NA	clinical	24144318	USA	NA	NA	NA	NA	NA	NA	NA	Salmonella enterica	NA	NA	28901	PULSENET	2019-05-29	PNUSAS074503	2019-05-29	28901	AAYCTG	AAYCTG000000000.1	NA	GCA_016264085.1	0	20
PDT000669225.1	PDS000004605.21	89	PDT000669225.1|SAMN13915787|GCA_011308535.1|Salmonella enterica||PNUSAS130727|Pathogen: clinical or host-associated	NA	0	NA	PAIRED	NA	NA	ILLUMINA	SRR10960465	GCA_011308535.1	Contig	152265	4924985	78	SKESA v. 2.2	Pathogen: clinical or host-associated	PRJNA230403	CDC	SAMN13915787	PNUSAS130727"""""""""""""""""""""""""""""""",""""""""""""""""""""""""""""""""SRS6057999""""""""""""""""""""""""""""""""	CDC	NA	clinical	17639668	USA	NA	NA	NA	NA	NA	NA	NA	Salmonella enterica	NA	NA	28901	PULSENET	2020-01-24	PNUSAS130727	2020-01-24	28901	AAPTZJ	AAPTZJ000000000.1	NA	GCA_011308535.1	2	36
PDT000678208.1	PDS000004605.21	89	PDT000678208.1|SAMN14003205|GCA_011237355.1|Salmonella enterica||PNUSAS133290|Pathogen: clinical or host-associated	NA	0	NA	PAIRED	NA	NA	ILLUMINA	SRR11027314	GCA_011237355.1	Contig	75219	4970151	136	SKESA v. 2.2	Pathogen: clinical or host-associated	PRJNA230403	CDC	SAMN14003205	PNUSAS133290"""""""""""""""""""""""""""""""",""""""""""""""""""""""""""""""""SRS6106961""""""""""""""""""""""""""""""""	CDC	NA	clinical	17565268	USA	NA	NA	NA	NA	NA	NA	NA	Salmonella enterica	NA	NA	28901	PULSENET	2020-02-05	PNUSAS133290	2020-02-05	28901	AAPQBZ	AAPQBZ000000000.1	NA	GCA_011237355.1	5	39
PDT000659754.1	PDS000004605.21	89	PDT000659754.1|SAMN13830183|GCA_011264115.1|Salmonella enterica||PNUSAS128191|Pathogen: clinical or host-associated	NA	0	NA	PAIRED	NA	NA	ILLUMINA	SRR10874052	GCA_011264115.1	Contig	73592	4913042	144	SKESA v. 2.2	Pathogen: clinical or host-associated	PRJNA230403	CDC	SAMN13830183	PNUSAS128191"""""""""""""""""""""""""""""""",""""""""""""""""""""""""""""""""SRS5981855""""""""""""""""""""""""""""""""	CDC	NA	clinical	17592858	USA	NA	NA	NA	NA	NA	NA	NA	Salmonella enterica	NA	NA	28901	PULSENET	2020-01-12	PNUSAS128191	2020-01-12	28901	AAPRSI	AAPRSI000000000.1	NA	GCA_011264115.1	2	36
PDT000789366.1	PDS000026786.9	90	PDT000789366.1|SAMN15565563|GCA_013586435.1|Salmonella enterica||PNUSAS153661|Pathogen: clinical or host-associated	NA	0	NA	PAIRED	NA	NA	ILLUMINA	SRR12244483	GCA_013586435.1	Contig	257839	4892391	45	SKESA v. 2.2	Pathogen: clinical or host-associated	PRJNA230403	CDC	SAMN15565563	PNUSAS153661"""""""""""""""""""""""""""""""",""""""""""""""""""""""""""""""""SRS7024607""""""""""""""""""""""""""""""""	CDC	NA	clinical	20613548	USA	NA	NA	NA	NA	NA	NA	NA	Salmonella enterica	NA	NA	28901	PULSENET	2020-07-16	PNUSAS153661	2020-07-16	28901	AATYMH	AATYMH000000000.1	NA	GCA_013586435.1	14	10
PDT000703635.1	PDS000026786.9	91	PDT000703635.1|SAMN14220595|GCA_011387805.1|Salmonella enterica subsp. enterica serovar 4,[5],12:i:-|4,[5],12:i:-|PNCS015340|Pathogen: clinical or host-associated	NA	0	NA	PAIRED	NA	NA	ILLUMINA	SRR11232293	GCA_011387805.1	Contig	216955	4946621	58	SKESA v. 2.2	Pathogen: clinical or host-associated	PRJNA543337	Public Health Agency of Canada	SAMN14220595	PNCS015340"""""""""""""""""""""""""""""""",""""""""""""""""""""""""""""""""SRS6249591""""""""""""""""""""""""""""""""	PHAC	2015-08-11	clinical	17723308	Canada	Homo sapiens	gastroenteritis	stool	NA	NA	NA	PNCS015340	Salmonella enterica subsp. enterica serovar 4,[5],12:i:-	4,[5],12:i:-	NA	28901	NML	2020-03-03	PNCS015340	2020-03-03	440524	AAPXFX	AAPXFX000000000.1	4512i	GCA_011387805.1	6	4
PDT000282868.2	PDS000026786.9	91	PDT000282868.2|SAMN08386987|GCA_011396535.1|Salmonella enterica subsp. enterica serovar 4,[5],12:i:-|4,[5],12:i:-|FSIS11705258|Pathogen: environmental/food/other	NA	0	NA	PAIRED	NA	NA	ILLUMINA	SRR6650942	GCA_011396535.1	Contig	114042	4855863	87	SKESA v. 2.2	Pathogen: environmental/food/other	PRJNA242847	FDA	SAMN08386987	CFSAN074998"""""""""""""""""""""""""""""""",""""""""""""""""""""""""""""""""FSIS11705258"""""""""""""""""""""""""""""""",""""""""""""""""""""""""""""""""SRS2895275""""""""""""""""""""""""""""""""	USDA-FSIS	2014	environmental/other	17733828	USA:IL	NA	NA	NRTE (Not-Ready-to-Eat) Comminuted Poultry Exploratory Sampling - Chickens	NA	NA	NA	NA	Salmonella enterica subsp. enterica serovar 4,[5],12:i:-	4,[5],12:i:-	NA	28901	CFSAN	2018-01-30	FSIS11705258	2018-01-30	440524	AAPXJU	AAPXJU000000000.1	4512i	GCA_011396535.1	6	4
PDT000580983.1	PDS000026786.9	91	PDT000580983.1|SAMN12700507|GCA_008352785.1|Salmonella enterica||PNUSAS095865|Pathogen: clinical or host-associated	NA	0	NA	PAIRED	NA	NA	ILLUMINA	SRR10072551	GCA_008352785.1	Contig	376531	4863869	32	SKESA v. 2.2	Pathogen: clinical or host-associated	PRJNA230403	CDC	SAMN12700507	PNUSAS095865"""""""""""""""""""""""""""""""",""""""""""""""""""""""""""""""""SRS5350384""""""""""""""""""""""""""""""""	CDC	NA	clinical	13688528	USA	NA	NA	NA	NA	NA	NA	NA	Salmonella enterica	NA	NA	28901	PULSENET	2019-09-05	PNUSAS095865	2019-09-05	28901	AAKGAD	AAKGAD000000000.1	NA	GCA_008352785.1	6	4
PDT000495645.1	PDS000026789.5	92	PDT000495645.1|SAMN11514820|GCA_005750575.1|Salmonella enterica||PNUSAS072930|Pathogen: clinical or host-associated	NA	0	NA	PAIRED	NA	NA	ILLUMINA	SRR8962295	GCA_005750575.1	Contig	101809	5030559	101	SKESA v. 2.2	Pathogen: clinical or host-associated	PRJNA230403	CDC	SAMN11514820	PNUSAS072930"""""""""""""""""""""""""""""""",""""""""""""""""""""""""""""""""SRS4677332""""""""""""""""""""""""""""""""	CDC	NA	clinical	10582848	USA	NA	NA	NA	NA	NA	NA	NA	Salmonella enterica	NA	NA	28901	PULSENET	2019-04-26	PNUSAS072930	2019-04-26	28901	AADSWX	AADSWX000000000.1	NA	GCA_005750575.1	2	NULL
PDT000222392.2	PDS000028056.10	94	PDT000222392.2|SAMN07286161|GCA_006119645.1|Salmonella enterica||PNUSAS016956|Pathogen: clinical or host-associated	NA	0	NA	PAIRED	NA	NA	ILLUMINA	SRR5799606	GCA_006119645.1	Contig	114654	4890156	106	SKESA v. 2.2	Pathogen: clinical or host-associated	PRJNA230403	CDC	SAMN07286161	PNUSAS016956"""""""""""""""""""""""""""""""",""""""""""""""""""""""""""""""""SRS2332967""""""""""""""""""""""""""""""""	CDC	NA	clinical	10985018	USA	NA	NA	NA	NA	NA	NA	PNUSAS016956	Salmonella enterica	NA	NA	28901	EDLB-CDC	2017-07-03	PNUSAS016956	2017-07-03	28901	AAEQIH	AAEQIH000000000.1	NA	GCA_006119645.1	6	NULL
PDT000434986.1	PDS000028056.10	94	PDT000434986.1|SAMN10734116|GCA_006076075.1|Salmonella enterica subsp. enterica serovar Typhimurium|Typhimurium|AHD74|Pathogen: clinical or host-associated	NA	0	NA	PAIRED	NA	NA	ILLUMINA	SRR8435360	GCA_006076075.1	Contig	94929	4890041	102	SKESA v. 2.2	Pathogen: clinical or host-associated	PRJNA280335	US Food and Drug Administration	SAMN10734116	AHD74"""""""""""""""""""""""""""""""",""""""""""""""""""""""""""""""""CFSAN090326"""""""""""""""""""""""""""""""",""""""""""""""""""""""""""""""""SRS4245623""""""""""""""""""""""""""""""""	CDPHE	2009-08	clinical	10940148	USA:CO	Homo sapiens	NA	biological fluid and/or tissue	NA	NA	NA	NA	Salmonella enterica subsp. enterica serovar Typhimurium	Typhimurium	NA	28901	CFSAN	2019-01-11	AHD74	2019-01-11	90371	AAENEH	AAENEH000000000.1	typhimurium	GCA_006076075.1	6	NULL
PDT000392728.1	PDS000026775.47	95	PDT000392728.1|SAMN10257941|GCA_005417695.1|Salmonella enterica||PNUSAS048736|Pathogen: clinical or host-associated	NA	0	NA	PAIRED	NA	NA	ILLUMINA	SRR8076115	GCA_005417695.1	Contig	164098	4963429	53	SKESA v. 2.2	Pathogen: clinical or host-associated	PRJNA230403	CDC	SAMN10257941	PNUSAS048736"""""""""""""""""""""""""""""""",""""""""""""""""""""""""""""""""SRS3949687""""""""""""""""""""""""""""""""	CDC	NA	clinical	10034528	USA	NA	NA	NA	NA	NA	NA	NA	Salmonella enterica	NA	NA	28901	EDLB-CDC	2018-10-18	PNUSAS048736	2018-10-18	28901	AACUWR	AACUWR000000000.1	NA	GCA_005417695.1	1	7
PDT000316343.1	PDS000026775.47	95	PDT000316343.1|SAMN09223369|GCA_006762855.1|Salmonella enterica||PNUSAS039647|Pathogen: clinical or host-associated	NA	0	NA	PAIRED	NA	NA	ILLUMINA	SRR7182321	GCA_006762855.1	Contig	160774	4963492	67	SKESA v. 2.0	Pathogen: clinical or host-associated	PRJNA230403	CDC	SAMN09223369	PNUSAS039647"""""""""""""""""""""""""""""""",""""""""""""""""""""""""""""""""SRS3315321""""""""""""""""""""""""""""""""	CDC	NA	clinical	11825708	USA	NA	NA	NA	NA	NA	NA	NA	Salmonella enterica	NA	NA	28901	EDLB-CDC	2018-05-18	PNUSAS039647	2018-05-21	28901	AAGEXP	AAGEXP000000000.1	NA	GCA_006762855.1	1	6
PDT000632269.1	PDS000051347.5	96	PDT000632269.1|SAMN13348322|GCA_011520895.1|Salmonella enterica||PNUSAS118099|Pathogen: clinical or host-associated	NA	0	NA	PAIRED	NA	NA	ILLUMINA	SRR10506449	GCA_011520895.1	Contig	80489	4981066	127	SKESA v. 2.2	Pathogen: clinical or host-associated	PRJNA230403	CDC	SAMN13348322	PNUSAS118099"""""""""""""""""""""""""""""""",""""""""""""""""""""""""""""""""SRS5701162""""""""""""""""""""""""""""""""	CDC	NA	clinical	17862468	USA	NA	NA	NA	NA	NA	NA	NA	Salmonella enterica	NA	NA	28901	PULSENET	2019-11-22	PNUSAS118099	2019-11-22	28901	AAQFXR	AAQFXR000000000.1	NA	GCA_011520895.1	0	32
PDT000510698.1	PDS000029526.20	97	PDT000510698.1|SAMN11912900|GCA_016263265.1|Salmonella enterica||PNUSAS076608|Pathogen: clinical or host-associated	NA	0	NA	PAIRED	NA	NA	ILLUMINA	SRR9166882	GCA_016263265.1	Contig	74502	4851648	115	SKESA v. 2.2	Pathogen: clinical or host-associated	PRJNA230403	CDC	SAMN11912900	PNUSAS076608"""""""""""""""""""""""""""""""",""""""""""""""""""""""""""""""""SRS4852577""""""""""""""""""""""""""""""""	CDC	NA	clinical	24143498	USA	NA	NA	NA	NA	NA	NA	NA	Salmonella enterica	NA	NA	28901	EDLB-CDC	2019-05-31	PNUSAS076608	2019-05-31	28901	AAYCSX	AAYCSX000000000.1	NA	GCA_016263265.1	0	20
PDT000499649.1	PDS000029526.20	97	PDT000499649.1|SAMN11613324|GCA_005904705.1|Salmonella enterica||PNUSAS074770|Pathogen: clinical or host-associated	NA	0	NA	PAIRED	NA	NA	ILLUMINA	SRR9036503	GCA_005904705.1	Contig	200577	4863194	40	SKESA v. 2.2	Pathogen: clinical or host-associated	PRJNA230403	CDC	SAMN11613324	PNUSAS074770"""""""""""""""""""""""""""""""",""""""""""""""""""""""""""""""""SRS4742811""""""""""""""""""""""""""""""""	CDC	NA	clinical	10765638	USA	NA	NA	NA	NA	NA	NA	NA	Salmonella enterica	NA	NA	28901	PULSENET	2019-05-09	PNUSAS074770	2019-05-09	28901	AAEATK	AAEATK000000000.1	NA	GCA_005904705.1	0	20
PDT000520348.1	PDS000029526.20	97	PDT000520348.1|SAMN12023353|GCA_006417695.1|Salmonella enterica||PNUSAS078683|Pathogen: clinical or host-associated	NA	0	NA	PAIRED	NA	NA	ILLUMINA	SRR9273512	GCA_006417695.1	Contig	257839	4862517	43	SKESA v. 2.2	Pathogen: clinical or host-associated	PRJNA230403	CDC	SAMN12023353	PNUSAS078683"""""""""""""""""""""""""""""""",""""""""""""""""""""""""""""""""SRS4946779""""""""""""""""""""""""""""""""	CDC	NA	clinical	11423728	USA	NA	NA	NA	NA	NA	NA	NA	Salmonella enterica	NA	NA	28901	PULSENET	2019-06-11	PNUSAS078683	2019-06-11	28901	AAFIDQ	AAFIDQ000000000.1	NA	GCA_006417695.1	0	20
PDT000246143.2	PDS000037027.106	98	PDT000246143.2|SAMN07714568|GCA_009508755.1|Salmonella enterica subsp. enterica serovar Typhimurium|Typhimurium|142267|Pathogen: clinical or host-associated	NA	0	NA	PAIRED	NA	NA	ILLUMINA	SRR6111200	GCA_009508755.1	Contig	164040	4937788	95	SKESA v. 2.2	Pathogen: clinical or host-associated	PRJNA248792	Public Health England	SAMN07714568	142267"""""""""""""""""""""""""""""""",""""""""""""""""""""""""""""""""142267.biosample"""""""""""""""""""""""""""""""",""""""""""""""""""""""""""""""""SRS2550643""""""""""""""""""""""""""""""""	PHE	2015-08	clinical	15022858	United Kingdom: United Kingdom	Homo sapiens	Not available	human	NA	NA	NA	NA	Salmonella enterica subsp. enterica serovar Typhimurium	Typhimurium	NA	28901	PHE	2017-09-29	142267	2017-09-29	90371	AAMUIE	AAMUIE000000000.1	typhimurium	GCA_009508755.1	1	7
PDT000246279.2	PDS000037027.106	98	PDT000246279.2|SAMN07716021|GCA_009555895.1|Salmonella enterica subsp. enterica serovar Typhimurium|Typhimurium|142211|Pathogen: clinical or host-associated	NA	0	NA	PAIRED	NA	NA	ILLUMINA	SRR6114062	GCA_009555895.1	Contig	134970	4938258	102	SKESA v. 2.2	Pathogen: clinical or host-associated	PRJNA248792	Public Health England	SAMN07716021	142211"""""""""""""""""""""""""""""""",""""""""""""""""""""""""""""""""142211.biosample"""""""""""""""""""""""""""""""",""""""""""""""""""""""""""""""""SRS2553010""""""""""""""""""""""""""""""""	PHE	2015-08	clinical	15090538	United Kingdom: United Kingdom	Homo sapiens	Not available	human	NA	NA	NA	NA	Salmonella enterica subsp. enterica serovar Typhimurium	Typhimurium	NA	28901	PHE	2017-09-29	142211	2017-09-29	90371	AAMXSG	AAMXSG000000000.1	typhimurium	GCA_009555895.1	0	6
PDT000246048.2	PDS000037027.106	98	PDT000246048.2|SAMN07714405|GCA_009554365.1|Salmonella enterica subsp. enterica serovar Typhimurium|Typhimurium|152372|Pathogen: clinical or host-associated	NA	0	NA	PAIRED	NA	NA	ILLUMINA	SRR6111027	GCA_009554365.1	Contig	104837	4933754	120	SKESA v. 2.2	Pathogen: clinical or host-associated	PRJNA248792	Public Health England	SAMN07714405	152372"""""""""""""""""""""""""""""""",""""""""""""""""""""""""""""""""152372.biosample"""""""""""""""""""""""""""""""",""""""""""""""""""""""""""""""""SRS2550497""""""""""""""""""""""""""""""""	PHE	2015-08	clinical	15089028	United Kingdom: United Kingdom	Homo sapiens	Not available	human	NA	NA	NA	NA	Salmonella enterica subsp. enterica serovar Typhimurium	Typhimurium	NA	28901	PHE	2017-09-29	152372	2017-09-29	90371	AAMXQH	AAMXQH000000000.1	typhimurium	GCA_009554365.1	1	7
PDT000246078.2	PDS000037027.106	98	PDT000246078.2|SAMN07714449|GCA_009509375.1|Salmonella enterica subsp. enterica serovar Typhimurium|Typhimurium|140686|Pathogen: clinical or host-associated	NA	0	NA	PAIRED	NA	NA	ILLUMINA	SRR6111059	GCA_009509375.1	Contig	134953	4935561	97	SKESA v. 2.2	Pathogen: clinical or host-associated	PRJNA248792	Public Health England	SAMN07714449	140686"""""""""""""""""""""""""""""""",""""""""""""""""""""""""""""""""140686.biosample"""""""""""""""""""""""""""""""",""""""""""""""""""""""""""""""""SRS2550527""""""""""""""""""""""""""""""""	PHE	2015-07	clinical	15023638	United Kingdom: United Kingdom	Homo sapiens	Not available	human	NA	NA	NA	NA	Salmonella enterica subsp. enterica serovar Typhimurium	Typhimurium	NA	28901	PHE	2017-09-29	140686	2017-09-29	90371	AAMUHL	AAMUHL000000000.1	typhimurium	GCA_009509375.1	0	6
PDT000120264.2	PDS000037027.106	98	PDT000120264.2|SAMN04574746|GCA_008870425.1|Salmonella enterica subsp. enterica serovar Typhimurium|Typhimurium|140701|Pathogen: clinical or host-associated	NA	0	NA	PAIRED	NA	NA	ILLUMINA	SRR3284818	GCA_008870425.1	Contig	143272	4937652	100	SKESA v. 2.2	Pathogen: clinical or host-associated	PRJNA248792	Public Health England	SAMN04574746	140701"""""""""""""""""""""""""""""""",""""""""""""""""""""""""""""""""140701.biosample"""""""""""""""""""""""""""""""",""""""""""""""""""""""""""""""""SRS1356249""""""""""""""""""""""""""""""""	PHE	2015-07	clinical	14291208	United Kingdom: United Kingdom	Homo sapiens	Not available	human	NA	NA	NA	NA	Salmonella enterica subsp. enterica serovar Typhimurium	Typhimurium	NA	28901	PHE	2016-03-24	140701	2016-03-24	90371	AALKYB	AALKYB000000000.1	typhimurium	GCA_008870425.1	0	6
PDT000120452.2	PDS000037027.106	98	PDT000120452.2|SAMN04575164|GCA_008833835.1|Salmonella enterica subsp. enterica serovar Typhimurium|Typhimurium|142696|Pathogen: clinical or host-associated	NA	0	NA	PAIRED	NA	NA	ILLUMINA	SRR3285468	GCA_008833835.1	Contig	83613	4934571	126	SKESA v. 2.2	Pathogen: clinical or host-associated	PRJNA248792	Public Health England	SAMN04575164	142696"""""""""""""""""""""""""""""""",""""""""""""""""""""""""""""""""142696.biosample"""""""""""""""""""""""""""""""",""""""""""""""""""""""""""""""""SRS1356670""""""""""""""""""""""""""""""""	PHE	2015-08	clinical	14246868	United Kingdom: United Kingdom	Homo sapiens	Not available	human	NA	NA	NA	NA	Salmonella enterica subsp. enterica serovar Typhimurium	Typhimurium	NA	28901	PHE	2016-03-24	142696	2016-03-24	90371	AALIIF	AALIIF000000000.1	typhimurium	GCA_008833835.1	0	6
PDT000246366.2	PDS000037027.106	98	PDT000246366.2|SAMN07717933|GCA_009556135.1|Salmonella enterica subsp. enterica serovar Typhimurium|Typhimurium|142265|Pathogen: clinical or host-associated	NA	0	NA	PAIRED	NA	NA	ILLUMINA	SRR6116909	GCA_009556135.1	Contig	163952	5008285	87	SKESA v. 2.2	Pathogen: clinical or host-associated	PRJNA248792	Public Health England	SAMN07717933	142265"""""""""""""""""""""""""""""""",""""""""""""""""""""""""""""""""142265.biosample"""""""""""""""""""""""""""""""",""""""""""""""""""""""""""""""""SRS2554206""""""""""""""""""""""""""""""""	PHE	2015-08	clinical	15090788	United Kingdom: United Kingdom	Homo sapiens	Not available	human	NA	NA	NA	NA	Salmonella enterica subsp. enterica serovar Typhimurium	Typhimurium	NA	28901	PHE	2017-09-29	142265	2017-09-29	90371	AAMXTE	AAMXTE000000000.1	typhimurium	GCA_009556135.1	0	6
PDT000043056.4	PDS000037027.106	98	PDT000043056.4|SAMN03168831|GCA_011596485.1|Salmonella enterica subsp. enterica serovar Typhimurium|Typhimurium|H121260545|Pathogen: clinical or host-associated	NA	0	NA	PAIRED	NA	NA	ILLUMINA	SRR1645530	GCA_011596485.1	Contig	84010	4851431	119	SKESA v. 2.2	Pathogen: clinical or host-associated	PRJNA248792	Public Health England	SAMN03168831	H121260545"""""""""""""""""""""""""""""""",""""""""""""""""""""""""""""""""H121260545.biosample"""""""""""""""""""""""""""""""",""""""""""""""""""""""""""""""""SRS740205""""""""""""""""""""""""""""""""	PHE	2012-03	clinical	17938938	United Kingdom: Midlands and East of England	Homo sapiens	Not available	human	NA	NA	NA	NA	Salmonella enterica subsp. enterica serovar Typhimurium	Typhimurium	NA	28901	GBRU	2014-11-16	H121260545	2015-02-10	90371	AAQKZH	AAQKZH000000000.1	typhimurium	GCA_011596485.1	2	7
PDT000246023.2	PDS000037027.106	98	PDT000246023.2|SAMN07714373|GCA_009508695.1|Salmonella enterica subsp. enterica serovar Typhimurium|Typhimurium|146087|Pathogen: clinical or host-associated	NA	0	NA	PAIRED	NA	NA	ILLUMINA	SRR6111000	GCA_009508695.1	Contig	90498	4936701	130	SKESA v. 2.2	Pathogen: clinical or host-associated	PRJNA248792	Public Health England	SAMN07714373	146087"""""""""""""""""""""""""""""""",""""""""""""""""""""""""""""""""146087.biosample"""""""""""""""""""""""""""""""",""""""""""""""""""""""""""""""""SRS2550472""""""""""""""""""""""""""""""""	PHE	2015-08	clinical	15022788	United Kingdom: United Kingdom	Homo sapiens	Not available	human	NA	NA	NA	NA	Salmonella enterica subsp. enterica serovar Typhimurium	Typhimurium	NA	28901	PHE	2017-09-29	146087	2017-09-29	90371	AAMUHC	AAMUHC000000000.1	typhimurium	GCA_009508695.1	0	6
PDT000447608.1	PDS000037027.106	98	PDT000447608.1|SAMN10788322|GCA_006076655.1|Salmonella enterica subsp. enterica serovar Typhimurium|Typhimurium|NC_WHO_S074|Pathogen: clinical or host-associated	NA	0	clinical/research, human	PAIRED	NA	NA	ILLUMINA	SRR8471100	GCA_006076655.1	Contig	315827	4944291	53	SKESA v. 2.2	Pathogen: clinical or host-associated	PRJNA293224	US Food and Drug Administration	SAMN10788322	CFSAN082884"""""""""""""""""""""""""""""""",""""""""""""""""""""""""""""""""NC_WHO_S074"""""""""""""""""""""""""""""""",""""""""""""""""""""""""""""""""SRS4276930""""""""""""""""""""""""""""""""	Bhannes Hospital Center	2012-10-19	clinical	10940718	Lebanon	Homo sapiens	NA	stool	NA	feces:UBERON_0001988	NA	NA	Salmonella enterica subsp. enterica serovar Typhimurium	Typhimurium	Human	28901	CFSAN	2019-01-22	NC_WHO_S074	2019-01-22	90371	AAENFA	AAENFA000000000.1	typhimurium	GCA_006076655.1	0	7
PDT000463977.1	PDS000037027.106	98	PDT000463977.1|SAMN10883362|GCA_006077115.1|Salmonella enterica subsp. enterica serovar Typhimurium|Typhimurium|NC_WHO_S073|Pathogen: clinical or host-associated	NA	0	clinical/research, human	PAIRED	NA	NA	ILLUMINA	SRR8544231	GCA_006077115.1	Contig	268298	4941913	61	SKESA v. 2.2	Pathogen: clinical or host-associated	PRJNA293224	US Food and Drug Administration	SAMN10883362	CFSAN082883"""""""""""""""""""""""""""""""",""""""""""""""""""""""""""""""""NC_WHO_S073"""""""""""""""""""""""""""""""",""""""""""""""""""""""""""""""""SRS4338256""""""""""""""""""""""""""""""""	Bhannes Hospital Center	2012-10-19	clinical	10941168	Lebanon	Homo sapiens	NA	stool	NA	feces:UBERON_0001988	NA	NA	Salmonella enterica subsp. enterica serovar Typhimurium	Typhimurium	Human	28901	CFSAN	2019-02-07	NC_WHO_S073	2019-02-15	90371	AAENGR	AAENGR000000000.1	typhimurium	GCA_006077115.1	0	7
PDT000243955.2	PDS000037027.106	98	PDT000243955.2|SAMN07695465|GCA_009507685.1|Salmonella enterica subsp. enterica serovar Typhimurium|Typhimurium|143557|Pathogen: clinical or host-associated	NA	0	NA	PAIRED	NA	NA	ILLUMINA	SRR6074711	GCA_009507685.1	Contig	163950	4936531	97	SKESA v. 2.2	Pathogen: clinical or host-associated	PRJNA248792	Public Health England	SAMN07695465	143557"""""""""""""""""""""""""""""""",""""""""""""""""""""""""""""""""143557.biosample"""""""""""""""""""""""""""""""",""""""""""""""""""""""""""""""""SRS2540436""""""""""""""""""""""""""""""""	PHE	2015-08	clinical	15021528	United Kingdom: United Kingdom	Homo sapiens	Not available	human	NA	NA	NA	NA	Salmonella enterica subsp. enterica serovar Typhimurium	Typhimurium	NA	28901	PHE	2017-09-26	143557	2017-09-26	90371	AAMUEI	AAMUEI000000000.1	typhimurium	GCA_009507685.1	0	6
PDT000848976.1	PDS000026788.9	99	PDT000848976.1|SAMN16282618|GCA_014790445.1|Salmonella enterica||PNUSAS170786|Pathogen: clinical or host-associated	NA	0	NA	PAIRED	NA	NA	ILLUMINA	SRR12730676	GCA_014790445.1	Contig	225555	4942399	57	SKESA v. 2.2	Pathogen: clinical or host-associated	PRJNA230403	CDC	SAMN16282618	PNUSAS170786"""""""""""""""""""""""""""""""",""""""""""""""""""""""""""""""""SRS7438965""""""""""""""""""""""""""""""""	CDC	NA	clinical	22362228	USA	NA	NA	NA	NA	NA	NA	NA	Salmonella enterica	NA	NA	28901	PULSENET	2020-09-28	PNUSAS170786	2020-09-28	28901	AAWKBP	AAWKBP000000000.1	NA	GCA_014790445.1	3	10
PDT000381922.1	PDS000026788.9	99	PDT000381922.1|SAMN10095929|GCA_004243055.1|Salmonella enterica||PNUSAS054394|Pathogen: clinical or host-associated	NA	0	NA	PAIRED	NA	NA	ILLUMINA	SRR7881941	GCA_004243055.1	Contig	76914	4980737	147	SKESA v. 2.2	Pathogen: clinical or host-associated	PRJNA230403	CDC	SAMN10095929	PNUSAS054394"""""""""""""""""""""""""""""""",""""""""""""""""""""""""""""""""SRS3805737""""""""""""""""""""""""""""""""	CDC	NA	clinical	8585518	USA	NA	NA	NA	NA	NA	NA	NA	Salmonella enterica	NA	NA	28901	EDLB-CDC	2018-09-20	PNUSAS054394	2018-09-20	28901	AAAEIF	AAAEIF000000000.1	NA	GCA_004243055.1	3	11
PDT000617640.1	PDS000026788.9	99	PDT000617640.1|SAMN13109000|GCA_009357875.1|Salmonella enterica||PNUSAS111319|Pathogen: clinical or host-associated	NA	0	NA	PAIRED	NA	NA	ILLUMINA	SRR10342340	GCA_009357875.1	Contig	341379	4996597	37	SKESA v. 2.2	Pathogen: clinical or host-associated	PRJNA230403	CDC	SAMN13109000	PNUSAS111319"""""""""""""""""""""""""""""""",""""""""""""""""""""""""""""""""SRS5569205""""""""""""""""""""""""""""""""	CDC	NA	clinical	14831188	USA	NA	NA	NA	NA	NA	NA	NA	Salmonella enterica	NA	NA	28901	PULSENET	2019-10-24	PNUSAS111319	2019-10-24	28901	AAMNLU	AAMNLU000000000.1	NA	GCA_009357875.1	3	11
PDT000487675.1	PDS000028056.10	100	PDT000487675.1|SAMN11375071|GCA_005739375.1|Salmonella enterica||PNUSAS071715|Pathogen: clinical or host-associated	NA	0	NA	PAIRED	NA	NA	ILLUMINA	SRR8871924	GCA_005739375.1	Contig	65090	4936391	164	SKESA v. 2.2	Pathogen: clinical or host-associated	PRJNA230403	CDC	SAMN11375071	PNUSAS071715"""""""""""""""""""""""""""""""",""""""""""""""""""""""""""""""""SRS4603460""""""""""""""""""""""""""""""""	CDC	NA	clinical	10541458	USA	NA	NA	NA	NA	NA	NA	NA	Salmonella enterica	NA	NA	28901	EDLB-CDC	2019-04-09	PNUSAS071715	2019-04-09	28901	AADSLZ	AADSLZ000000000.1	NA	GCA_005739375.1	6	NULL
PDT000851103.1	PDS000028056.10	100	PDT000851103.1|SAMN16319646|GCA_014886235.1|Salmonella enterica||PNUSAS166542|Pathogen: clinical or host-associated	NA	0	NA	PAIRED	NA	NA	ILLUMINA	SRR12748488	GCA_014886235.1	Contig	317694	4951087	51	SKESA v. 2.2	Pathogen: clinical or host-associated	PRJNA230403	CDC	SAMN16319646	PNUSAS166542"""""""""""""""""""""""""""""""",""""""""""""""""""""""""""""""""SRS7454451""""""""""""""""""""""""""""""""	CDC	NA	clinical	22520998	USA	NA	NA	NA	NA	NA	NA	NA	Salmonella enterica	NA	NA	28901	PULSENET	2020-09-30	PNUSAS166542	2020-09-30	28901	AAWLDT	AAWLDT000000000.1	NA	GCA_014886235.1	1	NULL
PDT000394624.1	PDS000028056.10	100	PDT000394624.1|SAMN10279078|GCA_005625295.1|Salmonella enterica||PNUSAS058405|Pathogen: clinical or host-associated	NA	0	NA	PAIRED	NA	NA	ILLUMINA	SRR8093150	GCA_005625295.1	Contig	75254	4883554	142	SKESA v. 2.2	Pathogen: clinical or host-associated	PRJNA230403	CDC	SAMN10279078	PNUSAS058405"""""""""""""""""""""""""""""""",""""""""""""""""""""""""""""""""SRS3965344""""""""""""""""""""""""""""""""	CDC	NA	clinical	10353368	USA	NA	NA	NA	NA	NA	NA	NA	Salmonella enterica	NA	NA	28901	EDLB-CDC	2018-10-23	PNUSAS058405	2018-10-23	28901	AADJRB	AADJRB000000000.1	NA	GCA_005625295.1	4	NULL
PDT000437508.1	PDS000037027.106	101	PDT000437508.1|SAMEA4349318|GCA_010193705.1|Salmonella enterica subsp. enterica serovar Typhimurium|O:4,5,12; H:i:-||Generic	NA	0	NA	PAIRED	NA	NA	ILLUMINA	ERR1540277	GCA_010193705.1	Contig	160306	5037375	68	SKESA v. 2.2	Generic	PRJEB14853	STATENS SERUM INSTITUT	SAMEA4349318	ERS1260767"""""""""""""""""""""""""""""""",""""""""""""""""""""""""""""""""SSI_AA321""""""""""""""""""""""""""""""""	NA	2013	clinical	16291438	Denmark	Homo sapiens	NA	human	NA	NA	NA	NA	Salmonella enterica subsp. enterica serovar Typhimurium	O:4,5,12; H:i:-	NA	28901	STATENS SERUM INSTITUT	2017-11-01	NA	2019-01-14	90371	DAANLV	DAANLV000000000.1	o4512hi	GCA_010193705.1	1	10
PDT000043507.5	PDS000037027.106	101	PDT000043507.5|SAMN03169455|GCA_008020495.1|Salmonella enterica subsp. enterica serovar Typhimurium|Typhimurium|H122120425|Pathogen: clinical or host-associated	NA	0	NA	PAIRED	NA	NA	ILLUMINA	SRR1646105	GCA_008020495.1	Contig	134971	4892286	88	SKESA v. 2.2	Pathogen: clinical or host-associated	PRJNA248792	Public Health England	SAMN03169455	H122120425"""""""""""""""""""""""""""""""",""""""""""""""""""""""""""""""""H122120425.biosample"""""""""""""""""""""""""""""""",""""""""""""""""""""""""""""""""SRS740752""""""""""""""""""""""""""""""""	PHE	2012-05	clinical	13268198	United Kingdom: Midlands and East of England	Homo sapiens	Not available	human	NA	NA	NA	NA	Salmonella enterica subsp. enterica serovar Typhimurium	Typhimurium	NA	28901	GBRU	2014-11-16	H122120425	2015-02-10	90371	AAJKQG	AAJKQG000000000.1	typhimurium	GCA_008020495.1	5	10
PDT000437591.1	PDS000037027.106	101	PDT000437591.1|SAMEA4349401|GCA_010195965.1|Salmonella enterica subsp. enterica serovar Typhimurium|O:4,5,12; H:i:-||Generic	NA	0	NA	PAIRED	NA	NA	ILLUMINA	ERR1540360	GCA_010195965.1	Contig	225955	5043130	73	SKESA v. 2.2	Generic	PRJEB14853	STATENS SERUM INSTITUT	SAMEA4349401	ERS1260850"""""""""""""""""""""""""""""""",""""""""""""""""""""""""""""""""SSI_AA411""""""""""""""""""""""""""""""""	NA	2013	clinical	16293708	Denmark	Homo sapiens	NA	human	NA	NA	NA	NA	Salmonella enterica subsp. enterica serovar Typhimurium	O:4,5,12; H:i:-	NA	28901	STATENS SERUM INSTITUT	2017-11-01	NA	2019-01-14	90371	DAANOH	DAANOH000000000.1	o4512hi	GCA_010195965.1	1	9
PDT000246360.2	PDS000073630.4	102	PDT000246360.2|SAMN07717945|GCA_009556235.1|Salmonella enterica subsp. enterica serovar Typhimurium|Typhimurium|149208|Pathogen: clinical or host-associated	NA	0	NA	PAIRED	NA	NA	ILLUMINA	SRR6116903	GCA_009556235.1	Contig	51033	4903710	178	SKESA v. 2.2	Pathogen: clinical or host-associated	PRJNA248792	Public Health England	SAMN07717945	149208"""""""""""""""""""""""""""""""",""""""""""""""""""""""""""""""""149208.biosample"""""""""""""""""""""""""""""""",""""""""""""""""""""""""""""""""SRS2554282""""""""""""""""""""""""""""""""	PHE	2015-08	clinical	15090898	United Kingdom: United Kingdom	Homo sapiens	Not available	human	NA	NA	NA	NA	Salmonella enterica subsp. enterica serovar Typhimurium	Typhimurium	NA	28901	PHE	2017-09-29	149208	2017-09-29	90371	AAMXSY	AAMXSY000000000.1	typhimurium	GCA_009556235.1	8	25
PDT000377663.1	PDS000073630.4	104	PDT000377663.1|SAMN10067845|GCA_007650295.1|Salmonella enterica subsp. enterica|Salmonella Typhimurium - monophasic|600707|Pathogen: environmental/food/other	NA	0	NA	PAIRED	NA	NA	ILLUMINA	SRR7841603	GCA_007650295.1	Contig	169575	4880089	89	SKESA v. 2.2	Pathogen: environmental/food/other	PRJNA248792	Public Health England	SAMN10067845	600707"""""""""""""""""""""""""""""""",""""""""""""""""""""""""""""""""600707.biosample"""""""""""""""""""""""""""""""",""""""""""""""""""""""""""""""""SRS3785750""""""""""""""""""""""""""""""""	PHE	2018-08	clinical	12785668	United Kingdom: United Kingdom	Homo sapiens	Not available	human	NA	NA	NA	NA	Salmonella enterica subsp. enterica	Salmonella Typhimurium - monophasic	NA	28901	PHE	2018-09-15	600707	2018-09-15	59201	AAINMJ	AAINMJ000000000.1	salmonellatyphimuriummonophasic	GCA_007650295.1	0	19
PDT000384776.1	PDS000073630.4	104	PDT000384776.1|SAMN10129827|GCA_007579825.1|Salmonella enterica subsp. enterica|Salmonella Typhimurium - monophasic|599492|Pathogen: environmental/food/other	NA	0	NA	PAIRED	NA	NA	ILLUMINA	SRR7903062	GCA_007579825.1	Contig	222898	4880095	84	SKESA v. 2.2	Pathogen: environmental/food/other	PRJNA248792	Public Health England	SAMN10129827	599492"""""""""""""""""""""""""""""""",""""""""""""""""""""""""""""""""599492.biosample"""""""""""""""""""""""""""""""",""""""""""""""""""""""""""""""""SRS3821107""""""""""""""""""""""""""""""""	PHE	2018-08	clinical	12708528	United Kingdom: United Kingdom	Homo sapiens	Not available	human	NA	NA	NA	NA	Salmonella enterica subsp. enterica	Salmonella Typhimurium - monophasic	NA	28901	PHE	2018-09-26	599492	2018-09-26	59201	AAIIUW	AAIIUW000000000.1	salmonellatyphimuriummonophasic	GCA_007579825.1	0	19
PDT000921939.1	PDS000029526.20	105	PDT000921939.1|SAMN17138026|GCA_016309985.1|Salmonella enterica||PNUSAS186438|Pathogen: clinical or host-associated	NA	0	NA	PAIRED	NA	NA	ILLUMINA	SRR13289438	GCA_016309985.1	Contig	301734	4894188	38	SKESA v. 2.2	Pathogen: clinical or host-associated	PRJNA230403	CDC	SAMN17138026	PNUSAS186438"""""""""""""""""""""""""""""""",""""""""""""""""""""""""""""""""SRS7912788""""""""""""""""""""""""""""""""	CDC	NA	clinical	24190268	USA	NA	NA	NA	NA	NA	NA	NA	Salmonella enterica	NA	NA	28901	PULSENET	2020-12-22	PNUSAS186438	2020-12-23	28901	AAYEPX	AAYEPX000000000.1	NA	GCA_016309985.1	0	21
PDT000340256.1	PDS000067043.6	106	PDT000340256.1|SAMN09531057|GCA_007580305.1|Salmonella enterica subsp. enterica|Salmonella Typhimurium - monophasic|467164|Pathogen: environmental/food/other	NA	0	NA	PAIRED	NA	NA	ILLUMINA	SRR7458700	GCA_007580305.1	Contig	108151	4983087	99	SKESA v. 2.2	Pathogen: environmental/food/other	PRJNA248792	Public Health England	SAMN09531057	467164"""""""""""""""""""""""""""""""",""""""""""""""""""""""""""""""""467164.biosample"""""""""""""""""""""""""""""""",""""""""""""""""""""""""""""""""SRS3491225""""""""""""""""""""""""""""""""	PHE	2018-01	clinical	12709018	United Kingdom: United Kingdom	Homo sapiens	Not available	human	NA	NA	NA	NA	Salmonella enterica subsp. enterica	Salmonella Typhimurium - monophasic	NA	28901	PHE	2018-07-02	467164	2018-07-02	59201	AAIIRR	AAIIRR000000000.1	salmonellatyphimuriummonophasic	GCA_007580305.1	0	15
PDT000329725.1	PDS000067043.6	106	PDT000329725.1|SAMN09426961|GCA_007771185.1|Salmonella enterica subsp. enterica|Salmonella Typhimurium - monophasic|475801|Pathogen: environmental/food/other	NA	0	NA	PAIRED	NA	NA	ILLUMINA	SRR7344592	GCA_007771185.1	Contig	108152	4999187	128	SKESA v. 2.2	Pathogen: environmental/food/other	PRJNA248792	Public Health England	SAMN09426961	475801"""""""""""""""""""""""""""""""",""""""""""""""""""""""""""""""""475801.biosample"""""""""""""""""""""""""""""""",""""""""""""""""""""""""""""""""SRS3419299""""""""""""""""""""""""""""""""	PHE	2018-01	clinical	12916458	United Kingdom: United Kingdom	Homo sapiens	Not available	human	NA	NA	NA	NA	Salmonella enterica subsp. enterica	Salmonella Typhimurium - monophasic	NA	28901	PHE	2018-06-15	475801	2018-06-15	59201	AAIVCD	AAIVCD000000000.1	salmonellatyphimuriummonophasic	GCA_007771185.1	0	15
PDT000339104.1	PDS000067043.6	106	PDT000339104.1|SAMN09520728|GCA_007775765.1|Salmonella enterica subsp. enterica|Salmonella Typhimurium - monophasic|451983|Pathogen: environmental/food/other	NA	0	NA	PAIRED	NA	NA	ILLUMINA	SRR7456889	GCA_007775765.1	Contig	149577	4981993	104	SKESA v. 2.2	Pathogen: environmental/food/other	PRJNA248792	Public Health England	SAMN09520728	451983"""""""""""""""""""""""""""""""",""""""""""""""""""""""""""""""""451983.biosample"""""""""""""""""""""""""""""""",""""""""""""""""""""""""""""""""SRS3489514""""""""""""""""""""""""""""""""	PHE	2017-11	clinical	12922378	United Kingdom: United Kingdom	Homo sapiens	Not available	human	NA	NA	NA	NA	Salmonella enterica subsp. enterica	Salmonella Typhimurium - monophasic	NA	28901	PHE	2018-06-30	451983	2018-06-30	59201	AAIVHD	AAIVHD000000000.1	salmonellatyphimuriummonophasic	GCA_007775765.1	0	15
PDT000327656.1	PDS000067043.6	106	PDT000327656.1|SAMN09388961|GCA_004176955.1|Salmonella enterica subsp. enterica|Salmonella Typhimurium - monophasic|393934|Pathogen: environmental/food/other	NA	0	NA	PAIRED	NA	NA	ILLUMINA	SRR7286974	GCA_004176955.1	Contig	191993	4978321	80	SKESA v. 2.2	Pathogen: environmental/food/other	PRJNA248792	Public Health England	SAMN09388961	393934"""""""""""""""""""""""""""""""",""""""""""""""""""""""""""""""""393934.biosample"""""""""""""""""""""""""""""""",""""""""""""""""""""""""""""""""SRS3401740""""""""""""""""""""""""""""""""	PHE	2017-07	clinical	8491658	United Kingdom: United Kingdom	Homo sapiens	Not available	human	NA	NA	NA	NA	Salmonella enterica subsp. enterica	Salmonella Typhimurium - monophasic	NA	28901	PHE	2018-06-11	393934	2018-06-11	59201	AAABEF	AAABEF000000000.1	salmonellatyphimuriummonophasic	GCA_004176955.1	0	15
PDT000458555.1	PDS000067043.6	106	PDT000458555.1|SAMN10867931|GCA_007509625.1|Salmonella enterica subsp. enterica|Salmonella Typhimurium - monophasic|448252|Pathogen: environmental/food/other	NA	0	NA	PAIRED	NA	NA	ILLUMINA	SRR8525963	GCA_007509625.1	Contig	99651	4968587	129	SKESA v. 2.2	Pathogen: environmental/food/other	PRJNA248792	Public Health England	SAMN10867931	448252"""""""""""""""""""""""""""""""",""""""""""""""""""""""""""""""""448252.biosample"""""""""""""""""""""""""""""""",""""""""""""""""""""""""""""""""SRS4323504""""""""""""""""""""""""""""""""	PHE	2017-11	clinical	12636578	United Kingdom: United Kingdom	Homo sapiens	Not available	human	NA	NA	NA	NA	Salmonella enterica subsp. enterica	Salmonella Typhimurium - monophasic	NA	28901	PHE	2019-02-04	448252	2019-02-04	59201	AAIDVV	AAIDVV000000000.1	salmonellatyphimuriummonophasic	GCA_007509625.1	0	15
PDT000326362.1	PDS000067043.6	106	PDT000326362.1|SAMN09387909|GCA_007577305.1|Salmonella enterica subsp. enterica|Salmonella Typhimurium - monophasic|427427|Pathogen: environmental/food/other	NA	0	NA	PAIRED	NA	NA	ILLUMINA	SRR7285769	GCA_007577305.1	Contig	110497	4981130	106	SKESA v. 2.2	Pathogen: environmental/food/other	PRJNA248792	Public Health England	SAMN09387909	427427"""""""""""""""""""""""""""""""",""""""""""""""""""""""""""""""""427427.biosample"""""""""""""""""""""""""""""""",""""""""""""""""""""""""""""""""SRS3400551""""""""""""""""""""""""""""""""	PHE	2017-09	clinical	12706008	United Kingdom: United Kingdom	Homo sapiens	Not available	human	NA	NA	NA	NA	Salmonella enterica subsp. enterica	Salmonella Typhimurium - monophasic	NA	28901	PHE	2018-06-10	427427	2018-06-10	59201	AAIINM	AAIINM000000000.1	salmonellatyphimuriummonophasic	GCA_007577305.1	0	15
PDT000321022.1	PDS000067043.6	106	PDT000321022.1|SAMN09277839|GCA_007577735.1|Salmonella enterica subsp. enterica|Salmonella Typhimurium - monophasic|392970|Pathogen: environmental/food/other	NA	0	NA	PAIRED	NA	NA	ILLUMINA	SRR7230755	GCA_007577735.1	Contig	149567	4984005	95	SKESA v. 2.2	Pathogen: environmental/food/other	PRJNA248792	Public Health England	SAMN09277839	392970"""""""""""""""""""""""""""""""",""""""""""""""""""""""""""""""""392970.biosample"""""""""""""""""""""""""""""""",""""""""""""""""""""""""""""""""SRS3351056""""""""""""""""""""""""""""""""	PHE	2017-07	clinical	12706448	United Kingdom: United Kingdom	Homo sapiens	Not available	human	NA	NA	NA	NA	Salmonella enterica subsp. enterica	Salmonella Typhimurium - monophasic	NA	28901	PHE	2018-05-30	392970	2018-05-30	59201	AAIIND	AAIIND000000000.1	salmonellatyphimuriummonophasic	GCA_007577735.1	0	15
PDT000331737.1	PDS000067043.6	106	PDT000331737.1|SAMN09435024|GCA_003906535.1|Salmonella enterica subsp. enterica|Salmonella Typhimurium - monophasic|443565|Pathogen: environmental/food/other	NA	0	NA	PAIRED	NA	NA	ILLUMINA	SRR7351536	GCA_003906535.1	Contig	149413	4984400	86	SKESA v. 2.2	Pathogen: environmental/food/other	PRJNA248792	Public Health England	SAMN09435024	443565"""""""""""""""""""""""""""""""",""""""""""""""""""""""""""""""""443565.biosample"""""""""""""""""""""""""""""""",""""""""""""""""""""""""""""""""SRS3424836""""""""""""""""""""""""""""""""	PHE	2017-11	clinical	8033438	United Kingdom: United Kingdom	Homo sapiens	Not available	human	NA	NA	NA	NA	Salmonella enterica subsp. enterica	Salmonella Typhimurium - monophasic	NA	28901	PHE	2018-06-18	443565	2018-06-18	59201	RUWX	RUWX00000000.1	salmonellatyphimuriummonophasic	GCA_003906535.1	0	15
PDT000334113.1	PDS000067043.6	106	PDT000334113.1|SAMN09469286|GCA_007644835.1|Salmonella enterica subsp. enterica|Salmonella Typhimurium - monophasic|395493|Pathogen: environmental/food/other	NA	0	NA	PAIRED	NA	NA	ILLUMINA	SRR7410337	GCA_007644835.1	Contig	154298	4976621	95	SKESA v. 2.2	Pathogen: environmental/food/other	PRJNA248792	Public Health England	SAMN09469286	395493"""""""""""""""""""""""""""""""",""""""""""""""""""""""""""""""""395493.biosample"""""""""""""""""""""""""""""""",""""""""""""""""""""""""""""""""SRS3446882""""""""""""""""""""""""""""""""	PHE	2017-07	clinical	12779818	United Kingdom: United Kingdom	Homo sapiens	Not available	human	NA	NA	NA	NA	Salmonella enterica subsp. enterica	Salmonella Typhimurium - monophasic	NA	28901	PHE	2018-06-22	395493	2018-06-22	59201	AAINIQ	AAINIQ000000000.1	salmonellatyphimuriummonophasic	GCA_007644835.1	0	15
PDT000416492.1	PDS000067043.6	106	PDT000416492.1|SAMN10581794|GCA_007821155.1|Salmonella enterica subsp. enterica|Salmonella Typhimurium - monophasic|595667|Pathogen: environmental/food/other	NA	0	NA	PAIRED	NA	NA	ILLUMINA	SRR8300683	GCA_007821155.1	Contig	171919	4985745	88	SKESA v. 2.2	Pathogen: environmental/food/other	PRJNA248792	Public Health England	SAMN10581794	595667"""""""""""""""""""""""""""""""",""""""""""""""""""""""""""""""""595667.biosample"""""""""""""""""""""""""""""""",""""""""""""""""""""""""""""""""SRS4123934""""""""""""""""""""""""""""""""	PHE	2018-08	clinical	12977288	United Kingdom: United Kingdom	Homo sapiens	Not available	human	NA	NA	NA	NA	Salmonella enterica subsp. enterica	Salmonella Typhimurium - monophasic	NA	28901	PHE	2018-12-12	595667	2018-12-12	59201	AAIYNB	AAIYNB000000000.1	salmonellatyphimuriummonophasic	GCA_007821155.1	0	15
PDT000342697.1	PDS000067043.6	106	PDT000342697.1|SAMN09628540|GCA_007774565.1|Salmonella enterica subsp. enterica|Salmonella Typhimurium - monophasic|429173|Pathogen: environmental/food/other	NA	0	NA	PAIRED	NA	NA	ILLUMINA	SRR7495451	GCA_007774565.1	Contig	108152	4966226	132	SKESA v. 2.2	Pathogen: environmental/food/other	PRJNA248792	Public Health England	SAMN09628540	429173"""""""""""""""""""""""""""""""",""""""""""""""""""""""""""""""""429173.biosample"""""""""""""""""""""""""""""""",""""""""""""""""""""""""""""""""SRS3524392""""""""""""""""""""""""""""""""	PHE	2017-10	clinical	12920868	United Kingdom: United Kingdom	Homo sapiens	Not available	human	NA	NA	NA	NA	Salmonella enterica subsp. enterica	Salmonella Typhimurium - monophasic	NA	28901	PHE	2018-07-08	429173	2018-07-08	59201	AAIVIZ	AAIVIZ000000000.1	salmonellatyphimuriummonophasic	GCA_007774565.1	0	15
PDT000457578.1	PDS000067043.6	106	PDT000457578.1|SAMN10854975|GCA_007585815.1|Salmonella enterica subsp. enterica|Salmonella Typhimurium - monophasic|503151|Pathogen: environmental/food/other	NA	0	NA	PAIRED	NA	NA	ILLUMINA	SRR8514640	GCA_007585815.1	Contig	134971	4971273	96	SKESA v. 2.2	Pathogen: environmental/food/other	PRJNA248792	Public Health England	SAMN10854975	503151"""""""""""""""""""""""""""""""",""""""""""""""""""""""""""""""""503151.biosample"""""""""""""""""""""""""""""""",""""""""""""""""""""""""""""""""SRS4314104""""""""""""""""""""""""""""""""	PHE	2018-03	clinical	12714608	United Kingdom: United Kingdom	Homo sapiens	Not available	human	NA	NA	NA	NA	Salmonella enterica subsp. enterica	Salmonella Typhimurium - monophasic	NA	28901	PHE	2019-02-01	503151	2019-02-01	59201	AAIJFD	AAIJFD000000000.1	salmonellatyphimuriummonophasic	GCA_007585815.1	0	15
PDT000230478.2	PDS000067043.6	106	PDT000230478.2|SAMN07432970|GCA_010624485.1|Salmonella enterica subsp. enterica|Salmonella Typhimurium - monophasic|392962|Pathogen: clinical or host-associated	NA	0	NA	PAIRED	NA	NA	ILLUMINA	SRR5887647	GCA_010624485.1	Contig	192138	4984695	87	SKESA v. 2.2	Pathogen: clinical or host-associated	PRJNA248792	Public Health England	SAMN07432970	392962"""""""""""""""""""""""""""""""",""""""""""""""""""""""""""""""""392962.biosample"""""""""""""""""""""""""""""""",""""""""""""""""""""""""""""""""SRS2399847""""""""""""""""""""""""""""""""	PHE	2017-07	clinical	16770258	United Kingdom: United Kingdom	Homo sapiens	Not available	human	NA	NA	NA	NA	Salmonella enterica subsp. enterica	Salmonella Typhimurium - monophasic	NA	28901	PHE	2017-08-02	392962	2017-08-02	59201	AAOEXU	AAOEXU000000000.1	salmonellatyphimuriummonophasic	GCA_010624485.1	0	15
PDT000328253.1	PDS000067043.6	106	PDT000328253.1|SAMN09396682|GCA_004177435.1|Salmonella enterica subsp. enterica|Salmonella Typhimurium - monophasic|404946|Pathogen: environmental/food/other	NA	0	NA	PAIRED	NA	NA	ILLUMINA	SRR7292696	GCA_004177435.1	Contig	169373	4977900	84	SKESA v. 2.2	Pathogen: environmental/food/other	PRJNA248792	Public Health England	SAMN09396682	404946"""""""""""""""""""""""""""""""",""""""""""""""""""""""""""""""""404946.biosample"""""""""""""""""""""""""""""""",""""""""""""""""""""""""""""""""SRS3406161""""""""""""""""""""""""""""""""	PHE	2017-07	clinical	8492498	United Kingdom: United Kingdom	Homo sapiens	Not available	human	NA	NA	NA	NA	Salmonella enterica subsp. enterica	Salmonella Typhimurium - monophasic	NA	28901	PHE	2018-06-12	404946	2018-06-12	59201	AAABFY	AAABFY000000000.1	salmonellatyphimuriummonophasic	GCA_004177435.1	0	15
PDT000464742.1	PDS000067043.6	106	PDT000464742.1|SAMN10905401|GCA_007783705.1|Salmonella enterica subsp. enterica|Salmonella Typhimurium - monophasic|416223|Pathogen: environmental/food/other	NA	0	NA	PAIRED	NA	NA	ILLUMINA	SRR8552153	GCA_007783705.1	Contig	129570	4968968	105	SKESA v. 2.2	Pathogen: environmental/food/other	PRJNA248792	Public Health England	SAMN10905401	416223"""""""""""""""""""""""""""""""",""""""""""""""""""""""""""""""""416223.biosample"""""""""""""""""""""""""""""""",""""""""""""""""""""""""""""""""SRS4345179""""""""""""""""""""""""""""""""	PHE	2017-09	clinical	12932078	United Kingdom: United Kingdom	Homo sapiens	Not available	human	NA	NA	NA	NA	Salmonella enterica subsp. enterica	Salmonella Typhimurium - monophasic	NA	28901	PHE	2019-02-09	416223	2019-02-15	59201	AAIWAD	AAIWAD000000000.1	salmonellatyphimuriummonophasic	GCA_007783705.1	0	15
PDT000466295.1	PDS000067043.6	106	PDT000466295.1|SAMN10959304|GCA_007784245.1|Salmonella enterica subsp. enterica|Salmonella Typhimurium - monophasic|391744|Pathogen: environmental/food/other	NA	0	NA	PAIRED	NA	NA	ILLUMINA	SRR8585075	GCA_007784245.1	Contig	154302	4976483	91	SKESA v. 2.2	Pathogen: environmental/food/other	PRJNA248792	Public Health England	SAMN10959304	391744"""""""""""""""""""""""""""""""",""""""""""""""""""""""""""""""""391744.biosample"""""""""""""""""""""""""""""""",""""""""""""""""""""""""""""""""SRS4374146""""""""""""""""""""""""""""""""	PHE	2017-07	clinical	12932738	United Kingdom: United Kingdom	Homo sapiens	Not available	human	NA	NA	NA	NA	Salmonella enterica subsp. enterica	Salmonella Typhimurium - monophasic	NA	28901	PHE	2019-02-17	391744	2019-02-17	59201	AAIWBB	AAIWBB000000000.1	salmonellatyphimuriummonophasic	GCA_007784245.1	0	15
PDT000317259.1	PDS000067043.6	106	PDT000317259.1|SAMN09228599|GCA_007642535.1|Salmonella enterica subsp. enterica|Salmonella Typhimurium - monophasic|404927|Pathogen: environmental/food/other	NA	0	NA	PAIRED	NA	NA	ILLUMINA	SRR7187881	GCA_007642535.1	Contig	123533	4976719	96	SKESA v. 2.0	Pathogen: environmental/food/other	PRJNA248792	Public Health England	SAMN09228599	404927"""""""""""""""""""""""""""""""",""""""""""""""""""""""""""""""""404927.biosample"""""""""""""""""""""""""""""""",""""""""""""""""""""""""""""""""SRS3320496""""""""""""""""""""""""""""""""	PHE	2017-07	clinical	12777518	United Kingdom: United Kingdom	Homo sapiens	Not available	human	NA	NA	NA	NA	Salmonella enterica subsp. enterica	Salmonella Typhimurium - monophasic	NA	28901	PHE	2018-05-21	404927	2018-05-21	59201	AAINEH	AAINEH000000000.1	salmonellatyphimuriummonophasic	GCA_007642535.1	0	15
PDT000341212.1	PDS000067043.6	106	PDT000341212.1|SAMN09566266|GCA_004191075.1|Salmonella enterica subsp. enterica|Salmonella Typhimurium - monophasic|397712|Pathogen: environmental/food/other	NA	0	NA	PAIRED	NA	NA	ILLUMINA	SRR7468984	GCA_004191075.1	Contig	110171	4976111	103	SKESA v. 2.2	Pathogen: environmental/food/other	PRJNA248792	Public Health England	SAMN09566266	397712"""""""""""""""""""""""""""""""",""""""""""""""""""""""""""""""""397712.biosample"""""""""""""""""""""""""""""""",""""""""""""""""""""""""""""""""SRS3499665""""""""""""""""""""""""""""""""	PHE	2017-07	clinical	8513548	United Kingdom: United Kingdom	Homo sapiens	Not available	human	NA	NA	NA	NA	Salmonella enterica subsp. enterica	Salmonella Typhimurium - monophasic	NA	28901	PHE	2018-07-04	397712	2018-07-04	59201	AAACIT	AAACIT000000000.1	salmonellatyphimuriummonophasic	GCA_004191075.1	0	15
PDT000336345.1	PDS000067043.6	106	PDT000336345.1|SAMN09484337|GCA_007645795.1|Salmonella enterica subsp. enterica|Salmonella Typhimurium - monophasic|399936|Pathogen: environmental/food/other	NA	0	NA	PAIRED	NA	NA	ILLUMINA	SRR7426618	GCA_007645795.1	Contig	134972	4976574	93	SKESA v. 2.2	Pathogen: environmental/food/other	PRJNA248792	Public Health England	SAMN09484337	399936"""""""""""""""""""""""""""""""",""""""""""""""""""""""""""""""""399936.biosample"""""""""""""""""""""""""""""""",""""""""""""""""""""""""""""""""SRS3460391""""""""""""""""""""""""""""""""	PHE	2017-07	clinical	12780798	United Kingdom: United Kingdom	Homo sapiens	Not available	human	NA	NA	NA	NA	Salmonella enterica subsp. enterica	Salmonella Typhimurium - monophasic	NA	28901	PHE	2018-06-26	399936	2018-06-26	59201	AAINIC	AAINIC000000000.1	salmonellatyphimuriummonophasic	GCA_007645795.1	0	15
PDT000457608.1	PDS000067043.6	106	PDT000457608.1|SAMN10855057|GCA_007585005.1|Salmonella enterica subsp. enterica|Salmonella Typhimurium - monophasic|488658|Pathogen: environmental/food/other	NA	0	NA	PAIRED	NA	NA	ILLUMINA	SRR8514756	GCA_007585005.1	Contig	171705	4975497	73	SKESA v. 2.2	Pathogen: environmental/food/other	PRJNA248792	Public Health England	SAMN10855057	488658"""""""""""""""""""""""""""""""",""""""""""""""""""""""""""""""""488658.biosample"""""""""""""""""""""""""""""""",""""""""""""""""""""""""""""""""SRS4314194""""""""""""""""""""""""""""""""	PHE	2018-02	clinical	12713788	United Kingdom: United Kingdom	Homo sapiens	Not available	human	NA	NA	NA	NA	Salmonella enterica subsp. enterica	Salmonella Typhimurium - monophasic	NA	28901	PHE	2019-02-01	488658	2019-02-01	59201	AAIJFH	AAIJFH000000000.1	salmonellatyphimuriummonophasic	GCA_007585005.1	0	15
PDT000458199.1	PDS000067043.6	106	PDT000458199.1|SAMN10867312|GCA_007509085.1|Salmonella enterica subsp. enterica|Salmonella Typhimurium - monophasic|452505|Pathogen: environmental/food/other	NA	0	NA	PAIRED	NA	NA	ILLUMINA	SRR8524612	GCA_007509085.1	Contig	149413	4979525	86	SKESA v. 2.2	Pathogen: environmental/food/other	PRJNA248792	Public Health England	SAMN10867312	452505"""""""""""""""""""""""""""""""",""""""""""""""""""""""""""""""""452505.biosample"""""""""""""""""""""""""""""""",""""""""""""""""""""""""""""""""SRS4322198""""""""""""""""""""""""""""""""	PHE	2017-11	clinical	12636038	United Kingdom: United Kingdom	Homo sapiens	Not available	human	NA	NA	NA	NA	Salmonella enterica subsp. enterica	Salmonella Typhimurium - monophasic	NA	28901	PHE	2019-02-03	452505	2019-02-03	59201	AAIDUR	AAIDUR000000000.1	salmonellatyphimuriummonophasic	GCA_007509085.1	0	15
PDT000331024.1	PDS000067043.6	106	PDT000331024.1|SAMN09433813|GCA_007644585.1|Salmonella enterica subsp. enterica|Salmonella Typhimurium - monophasic|455134|Pathogen: environmental/food/other	NA	0	NA	PAIRED	NA	NA	ILLUMINA	SRR7350867	GCA_007644585.1	Contig	134971	4984427	90	SKESA v. 2.2	Pathogen: environmental/food/other	PRJNA248792	Public Health England	SAMN09433813	455134"""""""""""""""""""""""""""""""",""""""""""""""""""""""""""""""""455134.biosample"""""""""""""""""""""""""""""""",""""""""""""""""""""""""""""""""SRS3424319""""""""""""""""""""""""""""""""	PHE	2017-12	clinical	12779558	United Kingdom: United Kingdom	Homo sapiens	Not available	human	NA	NA	NA	NA	Salmonella enterica subsp. enterica	Salmonella Typhimurium - monophasic	NA	28901	PHE	2018-06-17	455134	2018-06-17	59201	AAINHP	AAINHP000000000.1	salmonellatyphimuriummonophasic	GCA_007644585.1	0	15
PDT000380596.1	PDS000067043.6	106	PDT000380596.1|SAMN10087126|GCA_003914735.1|Salmonella enterica subsp. enterica|Salmonella Typhimurium - monophasic|586020|Pathogen: environmental/food/other	NA	0	NA	PAIRED	NA	NA	ILLUMINA	SRR7873971	GCA_003914735.1	Contig	123533	4981753	93	SKESA v. 2.2	Pathogen: environmental/food/other	PRJNA248792	Public Health England	SAMN10087126	586020"""""""""""""""""""""""""""""""",""""""""""""""""""""""""""""""""586020.biosample"""""""""""""""""""""""""""""""",""""""""""""""""""""""""""""""""SRS3798621""""""""""""""""""""""""""""""""	PHE	2018-08	clinical	8041638	United Kingdom: United Kingdom	Homo sapiens	Not available	human	NA	NA	NA	NA	Salmonella enterica subsp. enterica	Salmonella Typhimurium - monophasic	NA	28901	PHE	2018-09-19	586020	2018-09-19	59201	RVLT	RVLT00000000.1	salmonellatyphimuriummonophasic	GCA_003914735.1	0	15
PDT000241244.2	PDS000067043.6	106	PDT000241244.2|SAMN07629524|GCA_011121305.1|Salmonella enterica subsp. enterica serovar 4,[5],12:i:-|4,[5],12:i:-|PNUSAS022349|Pathogen: clinical or host-associated	NA	8	NA	PAIRED	NA	NA	ILLUMINA	SRR6050696	GCA_011121305.1	Contig	192190	4992407	61	SKESA v. 2.2	Pathogen: clinical or host-associated	PRJNA230403	CDC	SAMN07629524	PNUSAS022349"""""""""""""""""""""""""""""""",""""""""""""""""""""""""""""""""SRS2524742""""""""""""""""""""""""""""""""	CDC	2017-08	clinical	17429238	USA	NA	NA	stool	NA	NA	NA	PNUSAS022349	Salmonella enterica subsp. enterica serovar 4,[5],12:i:-	4,[5],12:i:-	NA	28901	EDLB-CDC	2017-09-19	PNUSAS022349	2017-09-19	440524	AAPIFV	AAPIFV000000000.1	4512i	GCA_011121305.1	0	15
PDT000246359.2	PDS000037027.106	108	PDT000246359.2|SAMN07717942|GCA_009556155.1|Salmonella enterica subsp. enterica serovar Typhimurium|Typhimurium|119478|Pathogen: clinical or host-associated	NA	0	NA	PAIRED	NA	NA	ILLUMINA	SRR6116902	GCA_009556155.1	Contig	110590	5108315	101	SKESA v. 2.2	Pathogen: clinical or host-associated	PRJNA248792	Public Health England	SAMN07717942	119478"""""""""""""""""""""""""""""""",""""""""""""""""""""""""""""""""119478.biosample"""""""""""""""""""""""""""""""",""""""""""""""""""""""""""""""""SRS2554200""""""""""""""""""""""""""""""""	PHE	2015-06	clinical	15090808	United Kingdom: United Kingdom	Homo sapiens	Not available	human	NA	NA	NA	NA	Salmonella enterica subsp. enterica serovar Typhimurium	Typhimurium	NA	28901	PHE	2017-09-29	119478	2017-09-29	90371	AAMXST	AAMXST000000000.1	typhimurium	GCA_009556155.1	0	25
PDT000246041.2	PDS000037027.106	108	PDT000246041.2|SAMN07714411|GCA_009554495.1|Salmonella enterica subsp. enterica serovar Typhimurium|Typhimurium|123936|Pathogen: clinical or host-associated	NA	0	NA	PAIRED	NA	NA	ILLUMINA	SRR6111019	GCA_009554495.1	Contig	76336	5093856	140	SKESA v. 2.2	Pathogen: clinical or host-associated	PRJNA248792	Public Health England	SAMN07714411	123936"""""""""""""""""""""""""""""""",""""""""""""""""""""""""""""""""123936.biosample"""""""""""""""""""""""""""""""",""""""""""""""""""""""""""""""""SRS2550490""""""""""""""""""""""""""""""""	PHE	2015-06	clinical	15089148	United Kingdom: United Kingdom	Homo sapiens	Not available	human	NA	NA	NA	NA	Salmonella enterica subsp. enterica serovar Typhimurium	Typhimurium	NA	28901	PHE	2017-09-29	123936	2017-09-29	90371	AAMXQG	AAMXQG000000000.1	typhimurium	GCA_009554495.1	2	27
PDT000326326.1	PDS000037027.106	108	PDT000326326.1|SAMN09387863|GCA_003884955.1|Salmonella enterica subsp. enterica serovar Typhimurium|Typhimurium|119479|Pathogen: environmental/food/other	NA	0	NA	PAIRED	NA	NA	ILLUMINA	SRR7285701	GCA_003884955.1	Contig	164696	5101684	97	SKESA v. 2.2	Pathogen: environmental/food/other	PRJNA248792	Public Health England	SAMN09387863	119479"""""""""""""""""""""""""""""""",""""""""""""""""""""""""""""""""119479.biosample"""""""""""""""""""""""""""""""",""""""""""""""""""""""""""""""""SRS3400482""""""""""""""""""""""""""""""""	PHE	2015-06	clinical	8011858	United Kingdom: United Kingdom	Homo sapiens	Not available	human	NA	NA	NA	NA	Salmonella enterica subsp. enterica serovar Typhimurium	Typhimurium	NA	28901	PHE	2018-06-10	119479	2018-06-10	90371	RTKL	RTKL00000000.1	typhimurium	GCA_003884955.1	0	25
PDT000120683.2	PDS000037027.106	108	PDT000120683.2|SAMN04576535|GCA_008850765.1|Salmonella enterica subsp. enterica serovar Typhimurium|Typhimurium|122218|Pathogen: clinical or host-associated	NA	0	NA	PAIRED	NA	NA	ILLUMINA	SRR3286896	GCA_008850765.1	Contig	104418	5099935	118	SKESA v. 2.2	Pathogen: clinical or host-associated	PRJNA248792	Public Health England	SAMN04576535	122218"""""""""""""""""""""""""""""""",""""""""""""""""""""""""""""""""122218.biosample"""""""""""""""""""""""""""""""",""""""""""""""""""""""""""""""""SRS1357771""""""""""""""""""""""""""""""""	PHE	2015-06	clinical	14270738	United Kingdom: United Kingdom	Homo sapiens	Not available	human	NA	NA	NA	NA	Salmonella enterica subsp. enterica serovar Typhimurium	Typhimurium	NA	28901	PHE	2016-03-24	122218	2016-03-24	90371	AALJOH	AALJOH000000000.1	typhimurium	GCA_008850765.1	0	25
PDT000225800.2	PDS000027494.7	110	PDT000225800.2|SAMN07352611|GCA_016320505.1|Salmonella enterica subsp. enterica serovar Typhimurium|Typhimurium|PNUSAS018276|Pathogen: clinical or host-associated	NA	8	NA	PAIRED	NA	NA	ILLUMINA	SRR5851182	GCA_016320505.1	Contig	271319	4922411	53	SKESA v. 2.2	Pathogen: clinical or host-associated	PRJNA230403	CDC	SAMN07352611	PNUSAS018276"""""""""""""""""""""""""""""""",""""""""""""""""""""""""""""""""SRS2370314""""""""""""""""""""""""""""""""	CDC	2017-05	clinical	24200808	USA	NA	NA	urine	NA	NA	NA	PNUSAS018276	Salmonella enterica subsp. enterica serovar Typhimurium	Typhimurium	NA	28901	EDLB-CDC	2017-07-19	PNUSAS018276	2017-07-19	90371	AAYFKT	AAYFKT000000000.1	typhimurium	GCA_016320505.1	0	1
PDT000099452.2	PDS000037027.106	111	PDT000099452.2|SAMN04363591|GCA_008740295.1|Salmonella enterica subsp. enterica serovar Typhimurium|Typhimurium|97267|Pathogen: clinical or host-associated	NA	0	NA	PAIRED	NA	NA	ILLUMINA	SRR3049297	GCA_008740295.1	Contig	171705	5051305	94	SKESA v. 2.2	Pathogen: clinical or host-associated	PRJNA248792	Public Health England	SAMN04363591	97267"""""""""""""""""""""""""""""""",""""""""""""""""""""""""""""""""97267.biosample"""""""""""""""""""""""""""""""",""""""""""""""""""""""""""""""""SRS1219909""""""""""""""""""""""""""""""""	PHE	missing	clinical	14146748	United Kingdom: None	Homo sapiens	Not available	human	NA	NA	NA	NA	Salmonella enterica subsp. enterica serovar Typhimurium	Typhimurium	NA	28901	PHE	2015-12-22	97267	2015-12-22	90371	AALDNP	AALDNP000000000.1	typhimurium	GCA_008740295.1	0	22
PDT000057937.2	PDS000037027.106	111	PDT000057937.2|SAMN03479014|GCA_008102825.1|Salmonella enterica subsp. enterica serovar Typhimurium|Typhimurium|87404|Pathogen: clinical or host-associated	NA	0	NA	PAIRED	NA	NA	ILLUMINA	SRR1968916	GCA_008102825.1	Contig	190280	5053798	102	SKESA v. 2.2	Pathogen: clinical or host-associated	PRJNA248792	Public Health England	SAMN03479014	87404"""""""""""""""""""""""""""""""",""""""""""""""""""""""""""""""""87404.biosample"""""""""""""""""""""""""""""""",""""""""""""""""""""""""""""""""SRS905530""""""""""""""""""""""""""""""""	PHE	2015-02	clinical	13416178	United Kingdom: South of England	Homo sapiens	Not available	human	NA	NA	NA	NA	Salmonella enterica subsp. enterica serovar Typhimurium	Typhimurium	NA	28901	GBRU	2015-04-12	87404	2015-04-12	90371	AAJPTG	AAJPTG000000000.1	typhimurium	GCA_008102825.1	0	22
PDT000314465.2	PDS000053710.54	112	PDT000314465.2|SAMN09211321|GCA_010451535.1|Salmonella enterica subsp. enterica serovar 4,[5],12:i:-|4,[5],12:i:-|FSIS31800371|Pathogen: environmental/food/other	NA	0	NA	PAIRED	NA	NA	ILLUMINA	SRR7167942	GCA_010451535.1	Contig	106204	4823437	73	SKESA v. 2.2	Pathogen: environmental/food/other	PRJNA242847	FDA	SAMN09211321	FSIS31800371"""""""""""""""""""""""""""""""",""""""""""""""""""""""""""""""""SRS3302904""""""""""""""""""""""""""""""""	USDA-FSIS	2018	environmental/other	16596338	USA:GA	NA	NA	raw intact chicken	NA	NA	NA	FSIS31800371	Salmonella enterica subsp. enterica serovar 4,[5],12:i:-	4,[5],12:i:-	NA	28901	USDA-FSIS	2018-05-15	FSIS31800371	2018-05-15	440524	AANUWR	AANUWR000000000.1	4512i	GCA_010451535.1	29	1
PDT000364308.1	PDS000053710.54	112	PDT000364308.1|SAMN09848202|GCA_006615145.1|Salmonella enterica||PNUSAS045485|Pathogen: clinical or host-associated	NA	0	NA	PAIRED	NA	NA	ILLUMINA	SRR7706325	GCA_006615145.1	Contig	176850	4822893	57	SKESA v. 2.2	Pathogen: clinical or host-associated	PRJNA230403	CDC	SAMN09848202	PNUSAS045485"""""""""""""""""""""""""""""""",""""""""""""""""""""""""""""""""SRS3679947""""""""""""""""""""""""""""""""	CDC	NA	clinical	11673278	USA	NA	NA	NA	NA	NA	NA	NA	Salmonella enterica	NA	NA	28901	EDLB-CDC	2018-08-17	PNUSAS045485	2018-08-17	28901	AAFTYD	AAFTYD000000000.1	NA	GCA_006615145.1	6	1
PDT000663535.1	PDS000073630.4	113	PDT000663535.1|SAMN08936717|GCA_009864575.1|Salmonella enterica subsp. enterica serovar 4,12:i:-|4,12:i:-|N07-1933|Pathogen: clinical or host-associated	NA	0	clinical/research, human	NA	NA	NA	NA	NA	GCA_009864575.1	Contig	246969	4949946	63	CLC NGS Cell v. 9	Pathogen: clinical or host-associated	PRJNA378379	CFSAN	SAMN08936717	CFSAN079137"""""""""""""""""""""""""""""""",""""""""""""""""""""""""""""""""N07-1933"""""""""""""""""""""""""""""""",""""""""""""""""""""""""""""""""SRS3460018""""""""""""""""""""""""""""""""	Institute of Food Safety & Hygeine, University of Zurich	2007	clinical	15784488	Switzerland	Homo sapiens	NA	NA	NA	missing:GENEPIO_0001618	NA	NA	Salmonella enterica subsp. enterica serovar 4,12:i:-	4,12:i:-	Human	28901	NA	NA	N07-1933	2020-01-14	353569	QDVF	QDVF00000000.1	412i	GCA_009864575.1	11	12
PDT000297858.1	PDS000073630.4	113	PDT000297858.1|SAMEA104429246|GCA_900241445.1|Salmonella enterica|||Generic	NA	0	NA	NA	NA	NA	NA	NA	GCA_900241445.1	Contig	177708	4929458	98	NA	Generic	PRJEB23875	Department of Food and Agricultural Sciences, Alma Mater Studiorum - University of Bologna	SAMEA104429246	ERS2047188"""""""""""""""""""""""""""""""",""""""""""""""""""""""""""""""""STY141""""""""""""""""""""""""""""""""	NA	2012	environmental/other	6266748	Italy	NA	NA	swine	NA	NA	NA	NA	Salmonella enterica	NA	NA	28901	NA	NA	NA	2018-03-21	28901	OEUA	OEUA00000000.1	NA	GCA_900241445.1	14	5
PDT000784299.1	PDS000026775.47	115	PDT000784299.1|SAMN15480722|GCA_016167045.1|Salmonella enterica||PNUSAS151732|Pathogen: clinical or host-associated	NA	0	NA	PAIRED	NA	NA	ILLUMINA	SRR12172881	GCA_016167045.1	Contig	347438	5018361	40	SKESA v. 2.2	Pathogen: clinical or host-associated	PRJNA230403	CDC	SAMN15480722	PNUSAS151732"""""""""""""""""""""""""""""""",""""""""""""""""""""""""""""""""SRS6966313""""""""""""""""""""""""""""""""	CDC	NA	clinical	24041688	USA	NA	NA	NA	NA	NA	NA	NA	Salmonella enterica	NA	NA	28901	PULSENET	2020-07-08	PNUSAS151732	2020-07-08	28901	AAXZBV	AAXZBV000000000.1	NA	GCA_016167045.1	1	6
PDT000871744.1	PDS000026775.47	115	PDT000871744.1|SAMN16589016|GCA_015127505.1|Salmonella enterica||PNUSAS154472|Pathogen: clinical or host-associated	NA	0	NA	PAIRED	NA	NA	ILLUMINA	SRR12931215	GCA_015127505.1	Contig	347438	5144320	42	SKESA v. 2.2	Pathogen: clinical or host-associated	PRJNA230403	CDC	SAMN16589016	PNUSAS154472"""""""""""""""""""""""""""""""",""""""""""""""""""""""""""""""""SRS7614431""""""""""""""""""""""""""""""""	CDC	NA	clinical	22789568	USA	NA	NA	NA	NA	NA	NA	NA	Salmonella enterica	NA	NA	28901	PULSENET	2020-10-29	PNUSAS154472	2020-10-29	28901	AAWVUS	AAWVUS000000000.1	NA	GCA_015127505.1	1	8
PDT000816445.1	PDS000026775.47	115	PDT000816445.1|SAMN15859195|GCA_014253785.1|Salmonella enterica||PNUSAS161083|Pathogen: clinical or host-associated	NA	0	NA	PAIRED	NA	NA	ILLUMINA	SRR12478390	GCA_014253785.1	Contig	377044	5010932	38	SKESA v. 2.2	Pathogen: clinical or host-associated	PRJNA230403	CDC	SAMN15859195	PNUSAS161083"""""""""""""""""""""""""""""""",""""""""""""""""""""""""""""""""SRS7227874""""""""""""""""""""""""""""""""	CDC	NA	clinical	21710318	USA	NA	NA	NA	NA	NA	NA	NA	Salmonella enterica	NA	NA	28901	PULSENET	2020-08-19	PNUSAS161083	2020-08-19	28901	AAVMHJ	AAVMHJ000000000.1	NA	GCA_014253785.1	1	7
PDT000415578.1	PDS000027494.7	116	PDT000415578.1|SAMN10538103|GCA_005814285.1|Salmonella enterica||PNUSAS058487|Pathogen: clinical or host-associated	NA	0	NA	PAIRED	NA	NA	ILLUMINA	SRR8294658	GCA_005814285.1	Contig	167732	4925926	56	SKESA v. 2.2	Pathogen: clinical or host-associated	PRJNA230403	CDC	SAMN10538103	PNUSAS058487"""""""""""""""""""""""""""""""",""""""""""""""""""""""""""""""""SRS4118489""""""""""""""""""""""""""""""""	CDC	NA	clinical	10657778	USA	NA	NA	NA	NA	NA	NA	NA	Salmonella enterica	NA	NA	28901	EDLB-CDC	2018-12-10	PNUSAS058487	2018-12-10	28901	AADVST	AADVST000000000.1	NA	GCA_005814285.1	11	3
PDT000604916.2	PDS000027494.7	116	PDT000604916.2|SAMN13020319|GCA_009112885.2|Salmonella enterica subsp. enterica||CFSAN086442|Pathogen: environmental/food/other	NA	0	NA	PAIRED	NA	NA	ILLUMINA	SRR10269770	GCA_009112885.2	Contig	185354	4934939	67	SKESA v. 2.2	Pathogen: environmental/food/other	PRJNA186035	Center for Food Safety and Applied Nutrition	SAMN13020319	AG_KRS_259"""""""""""""""""""""""""""""""",""""""""""""""""""""""""""""""""CFSAN086442"""""""""""""""""""""""""""""""",""""""""""""""""""""""""""""""""SRS5507505""""""""""""""""""""""""""""""""	KRS	2017	environmental/other	24354508	USA:FL	NA	NA	Chicken litter	NA	NA	NA	NA	Salmonella enterica subsp. enterica	NA	NA	28901	CFSAN	2020-11-02	CFSAN086442	2020-11-02	59201	AALZHO	AALZHO000000000.2	NA	GCA_009112885.2	8	3
PDT000307317.2	PDS000027494.7	116	PDT000307317.2|SAMN08955953|GCA_006574525.1|Salmonella enterica||PNUSAS038308|Pathogen: clinical or host-associated	NA	0	NA	PAIRED	NA	NA	ILLUMINA	SRR7039729	GCA_006574525.1	Contig	297104	4925482	44	SKESA v. 2.2	Pathogen: clinical or host-associated	PRJNA230403	CDC	SAMN08955953	PNUSAS038308"""""""""""""""""""""""""""""""",""""""""""""""""""""""""""""""""SRS3197244""""""""""""""""""""""""""""""""	CDC	NA	clinical	11630238	USA	NA	NA	NA	NA	NA	NA	NA	Salmonella enterica	NA	NA	28901	EDLB-CDC	2018-04-19	PNUSAS038308	2018-04-19	28901	AAFQXM	AAFQXM000000000.1	NA	GCA_006574525.1	5	4
PDT000856810.1	PDS000027494.7	116	PDT000856810.1|SAMN16388451|GCA_015080755.1|Salmonella enterica||PNUSAS173235|Pathogen: clinical or host-associated	NA	0	NA	PAIRED	NA	NA	ILLUMINA	SRR12788388	GCA_015080755.1	Contig	377050	4981824	41	SKESA v. 2.2	Pathogen: clinical or host-associated	PRJNA230403	CDC	SAMN16388451	PNUSAS173235"""""""""""""""""""""""""""""""",""""""""""""""""""""""""""""""""SRS7488762""""""""""""""""""""""""""""""""	CDC	NA	clinical	22741508	USA	NA	NA	NA	NA	NA	NA	NA	Salmonella enterica	NA	NA	28901	PULSENET	2020-10-07	PNUSAS173235	2020-10-07	28901	AAWTUV	AAWTUV000000000.1	NA	GCA_015080755.1	5	7
PDT000294851.2	PDS000027494.7	116	PDT000294851.2|SAMN08724015|GCA_010777495.1|Salmonella enterica subsp. enterica serovar 4,[5],12:i:-|4,[5],12:i:-|FSIS21821278|Pathogen: environmental/food/other	NA	0	NA	PAIRED	NA	NA	ILLUMINA	SRR6848361	GCA_010777495.1	Contig	127279	4968157	88	SKESA v. 2.2	Pathogen: environmental/food/other	PRJNA242847	FDA	SAMN08724015	FSIS21821278"""""""""""""""""""""""""""""""",""""""""""""""""""""""""""""""""SRS3055264""""""""""""""""""""""""""""""""	USDA-FSIS	2018	environmental/other	16924368	USA:FL	NA	NA	comminuted chicken	NA	NA	NA	FSIS21821278	Salmonella enterica subsp. enterica serovar 4,[5],12:i:-	4,[5],12:i:-	NA	28901	USDA-FSIS	2018-03-16	FSIS21821278	2018-03-16	440524	AAOOYA	AAOOYA000000000.1	4512i	GCA_010777495.1	8	4
PDT000347818.1	PDS000028056.10	117	PDT000347818.1|SAMN09654875|GCA_006774485.1|Salmonella enterica||PNUSAS045907|Pathogen: clinical or host-associated	NA	0	NA	PAIRED	NA	NA	ILLUMINA	SRR7518626	GCA_006774485.1	Contig	114574	4891385	88	SKESA v. 2.2	Pathogen: clinical or host-associated	PRJNA230403	CDC	SAMN09654875	PNUSAS045907"""""""""""""""""""""""""""""""",""""""""""""""""""""""""""""""""SRS3544963""""""""""""""""""""""""""""""""	CDC	NA	clinical	11837678	USA	NA	NA	NA	NA	NA	NA	NA	Salmonella enterica	NA	NA	28901	EDLB-CDC	2018-07-13	PNUSAS045907	2018-07-13	28901	AAGFZU	AAGFZU000000000.1	NA	GCA_006774485.1	11	NULL
PDT000309004.2	PDS000028056.10	117	PDT000309004.2|SAMN08981721|GCA_006574665.1|Salmonella enterica||PNUSAS039353|Pathogen: clinical or host-associated	NA	0	NA	PAIRED	NA	NA	ILLUMINA	SRR7063334	GCA_006574665.1	Contig	115317	4892945	88	SKESA v. 2.2	Pathogen: clinical or host-associated	PRJNA230403	CDC	SAMN08981721	PNUSAS039353"""""""""""""""""""""""""""""""",""""""""""""""""""""""""""""""""SRS3218384""""""""""""""""""""""""""""""""	CDC	NA	clinical	11630378	USA	NA	NA	NA	NA	NA	NA	NA	Salmonella enterica	NA	NA	28901	EDLB-CDC	2018-04-25	PNUSAS039353	2018-04-25	28901	AAFQXS	AAFQXS000000000.1	NA	GCA_006574665.1	11	NULL
PDT000370920.1	PDS000051347.5	118	PDT000370920.1|SAMN09941134|GCA_006676485.1|Salmonella enterica||PNUSAS051950|Pathogen: clinical or host-associated	NA	0	NA	PAIRED	NA	NA	ILLUMINA	SRR7773545	GCA_006676485.1	Contig	96969	4943104	87	SKESA v. 2.2	Pathogen: clinical or host-associated	PRJNA230403	CDC	SAMN09941134	PNUSAS051950"""""""""""""""""""""""""""""""",""""""""""""""""""""""""""""""""SRS3729844""""""""""""""""""""""""""""""""	CDC	NA	clinical	11738558	USA	NA	NA	NA	NA	NA	NA	NA	Salmonella enterica	NA	NA	28901	EDLB-CDC	2018-08-31	PNUSAS051950	2018-08-31	28901	AAFYKT	AAFYKT000000000.1	NA	GCA_006676485.1	3	37
PDT000227710.2	PDS000051347.5	118	PDT000227710.2|SAMN07373023|GCA_009399965.1|Salmonella enterica subsp. enterica serovar Typhimurium|Typhimurium|PNUSAS018157|Pathogen: clinical or host-associated	NA	5	NA	PAIRED	NA	NA	ILLUMINA	SRR5876252	GCA_009399965.1	Contig	310179	4912306	39	SKESA v. 2.2	Pathogen: clinical or host-associated	PRJNA230403	CDC	SAMN07373023	PNUSAS018157"""""""""""""""""""""""""""""""",""""""""""""""""""""""""""""""""SRS2391514""""""""""""""""""""""""""""""""	CDC	2017-06	clinical	14874688	USA	NA	NA	stool	NA	NA	NA	PNUSAS018157	Salmonella enterica subsp. enterica serovar Typhimurium	Typhimurium	NA	28901	EDLB-CDC	2017-07-27	PNUSAS018157	2017-07-27	90371	AAMPMF	AAMPMF000000000.1	typhimurium	GCA_009399965.1	2	34
PDT000422096.1	PDS000026775.47	121	PDT000422096.1|SAMN10638615|GCA_007381825.1|Salmonella enterica subsp. enterica serovar 4,[5],12:i:-|4,[5],12:i:-|FSIS11816560|Pathogen: environmental/food/other	NA	0	NA	PAIRED	NA	NA	ILLUMINA	SRR8364812	GCA_007381825.1	Contig	137681	4929769	80	SKESA v. 2.2	Pathogen: environmental/food/other	PRJNA242847	FDA	SAMN10638615	FSIS11816560"""""""""""""""""""""""""""""""",""""""""""""""""""""""""""""""""SRS4182609""""""""""""""""""""""""""""""""	USDA-FSIS	2018	environmental/other	12508378	USA:VA	NA	NA	raw intact chicken	NA	NA	NA	FSIS11816560	Salmonella enterica subsp. enterica serovar 4,[5],12:i:-	4,[5],12:i:-	NA	28901	USDA-FSIS	2018-12-21	FSIS11816560	2018-12-21	440524	AAHUKZ	AAHUKZ000000000.1	4512i	GCA_007381825.1	0	5
PDT000235203.2	PDS000051347.5	123	PDT000235203.2|SAMN07519438|GCA_016361825.1|Salmonella enterica subsp. enterica serovar Typhimurium|Typhimurium|PNUSAS020572|Pathogen: clinical or host-associated	NA	5	NA	PAIRED	NA	NA	ILLUMINA	SRR5951431	GCA_016361825.1	Contig	257544	4912948	39	SKESA v. 2.2	Pathogen: clinical or host-associated	PRJNA230403	CDC	SAMN07519438	PNUSAS020572"""""""""""""""""""""""""""""""",""""""""""""""""""""""""""""""""SRS2445116""""""""""""""""""""""""""""""""	CDC	2017-07	clinical	24242948	USA	NA	NA	stool	NA	NA	NA	PNUSAS020572	Salmonella enterica subsp. enterica serovar Typhimurium	Typhimurium	NA	28901	EDLB-CDC	2017-08-22	PNUSAS020572	2017-08-22	90371	AAYHWQ	AAYHWQ000000000.1	typhimurium	GCA_016361825.1	2	34
PDT000222808.2	PDS000051347.5	123	PDT000222808.2|SAMN07303561|GCA_007027585.1|Salmonella enterica||PNUSAS017324|Pathogen: clinical or host-associated	NA	0	NA	PAIRED	NA	NA	ILLUMINA	SRR5806502	GCA_007027585.1	Contig	66319	4894842	128	SKESA v. 2.2	Pathogen: clinical or host-associated	PRJNA230403	CDC	SAMN07303561	PNUSAS017324"""""""""""""""""""""""""""""""",""""""""""""""""""""""""""""""""SRS2338269""""""""""""""""""""""""""""""""	CDC	NA	clinical	12122218	USA	NA	NA	NA	NA	NA	NA	PNUSAS017324	Salmonella enterica	NA	NA	28901	EDLB-CDC	2017-07-05	PNUSAS017324	2017-07-05	28901	AAGWVN	AAGWVN000000000.1	NA	GCA_007027585.1	4	38
PDT000297933.1	PDS000073630.4	124	PDT000297933.1|SAMEA104429317|GCA_900242215.1|Salmonella enterica|||Generic	NA	0	NA	NA	NA	NA	NA	NA	GCA_900242215.1	Contig	140312	4897082	106	NA	Generic	PRJEB23875	Department of Food and Agricultural Sciences, Alma Mater Studiorum - University of Bologna	SAMEA104429317	ERS2047259"""""""""""""""""""""""""""""""",""""""""""""""""""""""""""""""""STY31""""""""""""""""""""""""""""""""	NA	2013	clinical	6268538	Italy	NA	NA	human	NA	NA	NA	NA	Salmonella enterica	NA	NA	28901	NA	NA	NA	2018-03-21	28901	OEXA	OEXA00000000.1	NA	GCA_900242215.1	6	26
PDT000297932.1	PDS000073630.4	124	PDT000297932.1|SAMEA104429313|GCA_900242205.1|Salmonella enterica|||Generic	NA	0	NA	NA	NA	NA	NA	NA	GCA_900242205.1	Contig	52271	4871493	195	NA	Generic	PRJEB23875	Department of Food and Agricultural Sciences, Alma Mater Studiorum - University of Bologna	SAMEA104429313	ERS2047255"""""""""""""""""""""""""""""""",""""""""""""""""""""""""""""""""STY28""""""""""""""""""""""""""""""""	NA	2013	clinical	6268518	Italy	NA	NA	human	NA	NA	NA	NA	Salmonella enterica	NA	NA	28901	NA	NA	NA	2018-03-21	28901	OEXC	OEXC00000000.1	NA	GCA_900242205.1	6	26
PDT000297941.1	PDS000073630.4	124	PDT000297941.1|SAMEA104429314|GCA_900242295.1|Salmonella enterica|||Generic	NA	0	NA	NA	NA	NA	NA	NA	GCA_900242295.1	Contig	67298	4888104	161	NA	Generic	PRJEB23875	Department of Food and Agricultural Sciences, Alma Mater Studiorum - University of Bologna	SAMEA104429314	ERS2047256"""""""""""""""""""""""""""""""",""""""""""""""""""""""""""""""""STY29""""""""""""""""""""""""""""""""	NA	2013	clinical	6268698	Italy	NA	NA	human	NA	NA	NA	NA	Salmonella enterica	NA	NA	28901	NA	NA	NA	2018-03-21	28901	OEXJ	OEXJ00000000.1	NA	GCA_900242295.1	8	29
PDT000309249.2	PDS000013832.177	125	PDT000309249.2|SAMN08951204|GCA_010451235.1|Salmonella enterica subsp. enterica serovar 4,12:i:-|4,12:i:-|NC_SF22|Pathogen: environmental/food/other	NA	0	NA	PAIRED	NA	NA	ILLUMINA	SRR7064608	GCA_010451235.1	Contig	108848	4928470	112	SKESA v. 2.2	Pathogen: environmental/food/other	PRJNA293224	US Food and Drug Administration	SAMN08951204	CFSAN079856"""""""""""""""""""""""""""""""",""""""""""""""""""""""""""""""""NC_SF22"""""""""""""""""""""""""""""""",""""""""""""""""""""""""""""""""SRS3219579""""""""""""""""""""""""""""""""	Food Microbiology Lab/FCF/University of Sao Paulo	2016	environmental/other	16596038	Brazil	NA	NA	chicken meat	NA	NA	NA	NA	Salmonella enterica subsp. enterica serovar 4,12:i:-	4,12:i:-	NA	28901	CFSAN	2018-04-25	NC_SF22	2018-04-25	353569	AANUXH	AANUXH000000000.1	412i	GCA_010451235.1	4	20
PDT000309258.2	PDS000013832.177	125	PDT000309258.2|SAMN08951205|GCA_010561005.1|Salmonella enterica subsp. enterica serovar 4,12:i:-|4,12:i:-|NC_SF23|Pathogen: environmental/food/other	NA	0	NA	PAIRED	NA	NA	ILLUMINA	SRR7064618	GCA_010561005.1	Contig	120981	4936210	106	SKESA v. 2.2	Pathogen: environmental/food/other	PRJNA293224	US Food and Drug Administration	SAMN08951205	CFSAN079857"""""""""""""""""""""""""""""""",""""""""""""""""""""""""""""""""NC_SF23"""""""""""""""""""""""""""""""",""""""""""""""""""""""""""""""""SRS3219588""""""""""""""""""""""""""""""""	Food Microbiology Lab/FCF/University of Sao Paulo	2016	environmental/other	16706658	Brazil	NA	NA	chicken meat	NA	NA	NA	NA	Salmonella enterica subsp. enterica serovar 4,12:i:-	4,12:i:-	NA	28901	CFSAN	2018-04-25	NC_SF23	2018-04-25	353569	AAOBVA	AAOBVA000000000.1	412i	GCA_010561005.1	1	17
PDT000309250.2	PDS000013832.177	125	PDT000309250.2|SAMN08951097|GCA_011157015.1|Salmonella enterica subsp. enterica serovar 4,12:i:-|4,12:i:-|NC_SF21|Pathogen: environmental/food/other	NA	0	NA	PAIRED	NA	NA	ILLUMINA	SRR7064609	GCA_011157015.1	Contig	225555	4934245	75	SKESA v. 2.2	Pathogen: environmental/food/other	PRJNA293224	US Food and Drug Administration	SAMN08951097	CFSAN079855"""""""""""""""""""""""""""""""",""""""""""""""""""""""""""""""""NC_SF21"""""""""""""""""""""""""""""""",""""""""""""""""""""""""""""""""SRS3219580""""""""""""""""""""""""""""""""	Food Microbiology Lab/FCF/University of Sao Paulo	2016	environmental/other	17470498	Brazil	NA	NA	chicken meat	NA	NA	NA	NA	Salmonella enterica subsp. enterica serovar 4,12:i:-	4,12:i:-	NA	28901	CFSAN	2018-04-25	NC_SF21	2018-04-25	353569	AAPKQE	AAPKQE000000000.1	412i	GCA_011157015.1	1	16
PDT000280619.2	PDS000060996.20	128	PDT000280619.2|SAMN08376773|GCA_016357725.1|Salmonella enterica||PNUSAS031611|Pathogen: clinical or host-associated	NA	0	NA	PAIRED	NA	NA	ILLUMINA	SRR6489962	GCA_016357725.1	Contig	192086	4893571	56	SKESA v. 2.2	Pathogen: clinical or host-associated	PRJNA230403	CDC	SAMN08376773	PNUSAS031611"""""""""""""""""""""""""""""""",""""""""""""""""""""""""""""""""SRS2849233""""""""""""""""""""""""""""""""	CDC	NA	clinical	24238848	USA	NA	NA	NA	NA	NA	NA	PNUSAS031611	Salmonella enterica	NA	NA	28901	EDLB-CDC	2018-01-22	PNUSAS031611	2018-01-22	28901	AAYHPQ	AAYHPQ000000000.1	NA	GCA_016357725.1	10	38
PDT000322267.1	PDS000060996.20	128	PDT000322267.1|SAMN09293991|GCA_016385025.1|Salmonella enterica||PNUSAS038880|Pathogen: clinical or host-associated	NA	0	NA	PAIRED	NA	NA	ILLUMINA	SRR7245825	GCA_016385025.1	Contig	213785	4894591	50	SKESA v. 2.2	Pathogen: clinical or host-associated	PRJNA230403	CDC	SAMN09293991	PNUSAS038880"""""""""""""""""""""""""""""""",""""""""""""""""""""""""""""""""SRS3364217""""""""""""""""""""""""""""""""	CDC	NA	clinical	24266208	USA	NA	NA	NA	NA	NA	NA	NA	Salmonella enterica	NA	NA	28901	EDLB-CDC	2018-06-01	PNUSAS038880	2018-06-01	28901	AAYJOW	AAYJOW000000000.1	NA	GCA_016385025.1	7	35
PDT000266835.2	PDS000060996.20	128	PDT000266835.2|SAMN08051450|GCA_006253315.1|Salmonella enterica||PNUSAS028514|Pathogen: clinical or host-associated	NA	0	NA	PAIRED	NA	NA	ILLUMINA	SRR6321439	GCA_006253315.1	Contig	109194	4885273	93	SKESA v. 2.2	Pathogen: clinical or host-associated	PRJNA230403	CDC	SAMN08051450	PNUSAS028514"""""""""""""""""""""""""""""""",""""""""""""""""""""""""""""""""SRS2713057""""""""""""""""""""""""""""""""	CDC	NA	clinical	11124078	USA	NA	NA	NA	NA	NA	NA	PNUSAS028514	Salmonella enterica	NA	NA	28901	EDLB-CDC	2017-11-24	PNUSAS028514	2017-11-24	28901	AAEYTO	AAEYTO000000000.1	NA	GCA_006253315.1	7	34
PDT000052263.2	PDS000004605.21	130	PDT000052263.2|SAMN03400394|GCA_005945165.1|Salmonella enterica||OSF030196|Pathogen: environmental/food/other	NA	0	NA	PAIRED	NA	NA	ILLUMINA	SRR1946996	GCA_005945165.1	Contig	213973	4886647	86	SKESA v. 2.2	Pathogen: environmental/food/other	PRJNA186035	Center for Food Safety and Applied Nutrition	SAMN03400394	CFSAN030196"""""""""""""""""""""""""""""""",""""""""""""""""""""""""""""""""OSF030196"""""""""""""""""""""""""""""""",""""""""""""""""""""""""""""""""SRS888868""""""""""""""""""""""""""""""""	OSF	2014-04-17	environmental/other	10806688	USA:CA	NA	NA	chicken	NA	NA	NA	CFSAN030196	Salmonella enterica	NA	NA	28901	CFSAN	2015-03-30	OSF030196	2015-03-31	28901	AAEDOX	AAEDOX000000000.1	NA	GCA_005945165.1	5	22
PDT000060240.2	PDS000004605.21	130	PDT000060240.2|SAMN03418395|GCA_006866505.1|Salmonella enterica||OSF030255|Pathogen: environmental/food/other	NA	0	NA	PAIRED	NA	NA	ILLUMINA	SRR1973813	GCA_006866505.1	Contig	99473	4886418	93	SKESA v. 2.2	Pathogen: environmental/food/other	PRJNA186035	Center for Food Safety and Applied Nutrition	SAMN03418395	CFSAN030255"""""""""""""""""""""""""""""""",""""""""""""""""""""""""""""""""OSF030255"""""""""""""""""""""""""""""""",""""""""""""""""""""""""""""""""SRS909525""""""""""""""""""""""""""""""""	OSF	2014-04-16	environmental/other	11930388	USA:CA	NA	NA	chicken	NA	NA	NA	CFSAN030255	Salmonella enterica	NA	NA	28901	CFSAN	2015-04-14	OSF030255	2015-04-14	28901	AAGLYN	AAGLYN000000000.1	NA	GCA_006866505.1	5	21
PDT000100147.1	PDS000026786.9	131	PDT000100147.1|SAMN02911989|GCA_001475225.1|Salmonella enterica||CVM 43820|Pathogen: clinical or host-associated	NA	0	NA	NA	NA	NA	NA	NA	GCA_001475225.1	Contig	66360	4969272	175	CLC Genomics Workbench v. 6.0.2	Pathogen: clinical or host-associated	PRJNA242614	FDA	SAMN02911989	CVM 43820"""""""""""""""""""""""""""""""",""""""""""""""""""""""""""""""""ERS2006650"""""""""""""""""""""""""""""""",""""""""""""""""""""""""""""""""SRS2206817""""""""""""""""""""""""""""""""	CDC	2012	clinical	2732798	USA	Homo sapiens	NA	clinical sample	NA	NA	NA	CVM 43820	Salmonella enterica	NA	NA	28901	NA	NA	CVM 43820	2015-12-21	28901	JYSL	JYSL00000000.1	NA	GCA_001475225.1	9	10
PDT000234729.2	PDS000026786.9	131	PDT000234729.2|SAMN07498448|GCA_006698725.1|Salmonella enterica||PNUSAS020300|Pathogen: clinical or host-associated	NA	0	NA	PAIRED	NA	NA	ILLUMINA	SRR5947631	GCA_006698725.1	Contig	278474	4873194	41	SKESA v. 2.2	Pathogen: clinical or host-associated	PRJNA230403	CDC	SAMN07498448	PNUSAS020300"""""""""""""""""""""""""""""""",""""""""""""""""""""""""""""""""SRS2441677""""""""""""""""""""""""""""""""	NA	NA	clinical	11760798	USA	NA	NA	NA	NA	NA	NA	PNUSAS020300	Salmonella enterica	NA	NA	28901	EDLB-CDC	2017-08-21	PNUSAS020300	2017-08-21	28901	AAFZZV	AAFZZV000000000.1	NA	GCA_006698725.1	5	12
PDT000409605.1	PDS000026786.9	131	PDT000409605.1|SAMN10460316|GCA_016279805.1|Salmonella enterica||PNUSAS061931|Pathogen: clinical or host-associated	NA	0	NA	PAIRED	NA	NA	ILLUMINA	SRR8235331	GCA_016279805.1	Contig	213824	4873339	38	SKESA v. 2.2	Pathogen: clinical or host-associated	PRJNA230403	CDC	SAMN10460316	PNUSAS061931"""""""""""""""""""""""""""""""",""""""""""""""""""""""""""""""""SRS4070645""""""""""""""""""""""""""""""""	CDC	NA	clinical	24160018	USA	NA	NA	NA	NA	NA	NA	NA	Salmonella enterica	NA	NA	28901	EDLB-CDC	2018-11-21	PNUSAS061931	2018-11-21	28901	AAYDWA	AAYDWA000000000.1	NA	GCA_016279805.1	5	11
PDT000225009.2	PDS000029526.20	133	PDT000225009.2|SAMN07340647|GCA_010717235.1|Salmonella enterica subsp. enterica serovar 4,[5],12:i:-|4,[5],12:i:-|PNUSAS017800|Pathogen: clinical or host-associated	NA	8	NA	PAIRED	NA	NA	ILLUMINA	SRR5821925	GCA_010717235.1	Contig	83176	4846923	102	SKESA v. 2.2	Pathogen: clinical or host-associated	PRJNA230403	CDC	SAMN07340647	PNUSAS017800"""""""""""""""""""""""""""""""",""""""""""""""""""""""""""""""""SRS2350624""""""""""""""""""""""""""""""""	CDC	2017-06	clinical	16864038	USA	NA	NA	stool	NA	NA	NA	PNUSAS017800	Salmonella enterica subsp. enterica serovar 4,[5],12:i:-	4,[5],12:i:-	NA	28901	EDLB-CDC	2017-07-13	PNUSAS017800	2017-07-13	440524	AAOLRB	AAOLRB000000000.1	4512i	GCA_010717235.1	1	12
PDT000195592.2	PDS000029526.20	133	PDT000195592.2|SAMN06611223|GCA_008484525.1|Salmonella enterica subsp. enterica serovar 4,[5],12:i:-|4,[5],12:i:-|PNUSAS009698|Pathogen: clinical or host-associated	NA	5	NA	PAIRED	NA	NA	ILLUMINA	SRR5364233	GCA_008484525.1	Contig	200035	4860301	52	SKESA v. 2.2	Pathogen: clinical or host-associated	PRJNA230403	CDC	SAMN06611223	PNUSAS009698"""""""""""""""""""""""""""""""",""""""""""""""""""""""""""""""""SRS2062249""""""""""""""""""""""""""""""""	NA	2016-10	clinical	13834468	USA	NA	NA	stool	NA	NA	NA	PNUSAS009698	Salmonella enterica subsp. enterica serovar 4,[5],12:i:-	4,[5],12:i:-	NA	28901	EDLB-CDC	2017-03-21	PNUSAS009698	2017-03-21	440524	AAKODF	AAKODF000000000.1	4512i	GCA_008484525.1	0	11
PDT000287020.2	PDS000029526.20	133	PDT000287020.2|SAMN08524631|GCA_016318445.1|Salmonella enterica||PNUSAS011178|Pathogen: clinical or host-associated	NA	0	NA	PAIRED	NA	NA	ILLUMINA	SRR6715756	GCA_016318445.1	Contig	123647	4858510	77	SKESA v. 2.2	Pathogen: clinical or host-associated	PRJNA230403	CDC	SAMN08524631	PNUSAS011178"""""""""""""""""""""""""""""""",""""""""""""""""""""""""""""""""SRS2948743""""""""""""""""""""""""""""""""	CDC	NA	clinical	24198758	USA	NA	NA	NA	NA	NA	NA	NA	Salmonella enterica	NA	NA	28901	EDLB-CDC	2018-02-13	PNUSAS011178	2018-02-13	28901	AAYFFU	AAYFFU000000000.1	NA	GCA_016318445.1	0	11
PDT000198272.2	PDS000029526.20	133	PDT000198272.2|SAMN06642215|GCA_010382585.1|Salmonella enterica subsp. enterica serovar 4,[5],12:i:-|4,[5],12:i:-||Pathogen: clinical or host-associated	NA	2	NA	PAIRED	NA	NA	ILLUMINA	SRR5387081	GCA_010382585.1	Contig	160506	4850748	75	SKESA v. 2.2	Pathogen: clinical or host-associated	PRJNA230403	CDC	SAMN06642215	PNUSAS009771"""""""""""""""""""""""""""""""",""""""""""""""""""""""""""""""""SRS2079405""""""""""""""""""""""""""""""""	NA	2017-01	clinical	16527298	USA	NA	NA	stool	NA	NA	NA	PNUSAS009771	Salmonella enterica subsp. enterica serovar 4,[5],12:i:-	4,[5],12:i:-	NA	28901	EDLB-CDC	2017-03-29	NA	2017-03-29	440524	AANPVI	AANPVI000000000.1	4512i	GCA_010382585.1	0	11
PDT000172193.2	PDS000060996.20	136	PDT000172193.2|SAMN05914629|GCA_005980645.1|Salmonella enterica||FDA672406-000-000|Pathogen: environmental/food/other	672406-000-000	0	NA	PAIRED	NA	NA	ILLUMINA	SRR5115795	GCA_005980645.1	Contig	159026	4894740	50	SKESA v. 2.2	Pathogen: environmental/food/other	PRJNA186035	Center for Food Safety and Applied Nutrition	SAMN05914629	CFSAN056052"""""""""""""""""""""""""""""""",""""""""""""""""""""""""""""""""FDA00010813"""""""""""""""""""""""""""""""",""""""""""""""""""""""""""""""""FDA672406-000-000"""""""""""""""""""""""""""""""",""""""""""""""""""""""""""""""""SRS1867026""""""""""""""""""""""""""""""""	FDA	2011-08-02	environmental/other	10842158	USA:IA	NA	NA	Non-Fat dry Milk	NA	NA	NA	NA	Salmonella enterica	NA	NA	28901	CFSAN	2016-12-16	FDA672406-000-000	2016-12-16	28901	AAEGCT	AAEGCT000000000.1	NA	GCA_005980645.1	41	14
PDT000100143.1	PDS000060996.20	136	PDT000100143.1|SAMN02912015|GCA_001475175.1|Salmonella enterica||CVM 43846|Pathogen: clinical or host-associated	NA	0	NA	NA	NA	NA	NA	NA	GCA_001475175.1	Contig	185410	5021408	79	CLC Genomics Workbench v. 6.0.2	Pathogen: clinical or host-associated	PRJNA242614	FDA	SAMN02912015	CVM 43846"""""""""""""""""""""""""""""""",""""""""""""""""""""""""""""""""ERS2006670"""""""""""""""""""""""""""""""",""""""""""""""""""""""""""""""""SRS2206842""""""""""""""""""""""""""""""""	CDC	2011	clinical	2732698	USA	Homo sapiens	NA	clinical sample	NA	NA	NA	CVM 43846	Salmonella enterica	NA	NA	28901	NA	NA	CVM 43846	2015-12-21	28901	JYTL	JYTL00000000.1	NA	GCA_001475175.1	36	14
PDT000520275.1	PDS000013832.177	138	PDT000520275.1|SAMN12012186|GCA_006416995.1|Salmonella enterica||PNUSAS078436|Pathogen: clinical or host-associated	NA	0	NA	PAIRED	NA	NA	ILLUMINA	SRR9268776	GCA_006416995.1	Contig	114143	4970863	111	SKESA v. 2.2	Pathogen: clinical or host-associated	PRJNA230403	CDC	SAMN12012186	PNUSAS078436"""""""""""""""""""""""""""""""",""""""""""""""""""""""""""""""""SRS4942308""""""""""""""""""""""""""""""""	CDC	NA	clinical	11423038	USA	NA	NA	NA	NA	NA	NA	NA	Salmonella enterica	NA	NA	28901	PULSENET	2019-06-11	PNUSAS078436	2019-06-11	28901	AAFIBM	AAFIBM000000000.1	NA	GCA_006416995.1	2	1
PDT000518607.1	PDS000013832.177	138	PDT000518607.1|SAMN11975284|GCA_006343665.1|Salmonella enterica||PNUSAS077262|Pathogen: clinical or host-associated	NA	0	NA	PAIRED	NA	NA	ILLUMINA	SRR9214339	GCA_006343665.1	Contig	122155	4888909	103	SKESA v. 2.2	Pathogen: clinical or host-associated	PRJNA230403	CDC	SAMN11975284	PNUSAS077262"""""""""""""""""""""""""""""""",""""""""""""""""""""""""""""""""SRS4890514""""""""""""""""""""""""""""""""	CDC	NA	clinical	11222388	USA	NA	NA	NA	NA	NA	NA	NA	Salmonella enterica	NA	NA	28901	PULSENET	2019-06-07	PNUSAS077262	2019-06-07	28901	AAFFFH	AAFFFH000000000.1	NA	GCA_006343665.1	1	2
PDT000490468.1	PDS000013832.177	138	PDT000490468.1|SAMN11419488|GCA_005410715.1|Salmonella enterica||PNUSAS072592|Pathogen: clinical or host-associated	NA	0	NA	PAIRED	NA	NA	ILLUMINA	SRR8899127	GCA_005410715.1	Contig	96306	4858996	112	SKESA v. 2.2	Pathogen: clinical or host-associated	PRJNA230403	CDC	SAMN11419488	PNUSAS072592"""""""""""""""""""""""""""""""",""""""""""""""""""""""""""""""""SRS4625147""""""""""""""""""""""""""""""""	CDC	NA	clinical	10027548	USA	NA	NA	NA	NA	NA	NA	NA	Salmonella enterica	NA	NA	28901	EDLB-CDC	2019-04-15	PNUSAS072592	2019-04-15	28901	AACUJU	AACUJU000000000.1	NA	GCA_005410715.1	2	1
PDT000580184.1	PDS000013832.177	138	PDT000580184.1|SAMN12692869|GCA_008316795.1|Salmonella enterica||PNUSAS095515|Pathogen: environmental/food/other	NA	0	NA	PAIRED	NA	NA	ILLUMINA	SRR10067999	GCA_008316795.1	Contig	112930	4881620	114	SKESA v. 2.2	Pathogen: environmental/food/other	PRJNA230403	CDC	SAMN12692869	PNUSAS095515"""""""""""""""""""""""""""""""",""""""""""""""""""""""""""""""""SRS5346248""""""""""""""""""""""""""""""""	CT	2019-08-09	environmental/other	13652478	USA	NA	NA	Pig ears, dog chew	NA	NA	NA	NA	Salmonella enterica	NA	NA	28901	PULSENET	2019-09-04	PNUSAS095515	2019-09-04	28901	AAKDZA	AAKDZA000000000.1	NA	GCA_008316795.1	2	1
PDT000490494.1	PDS000013832.177	138	PDT000490494.1|SAMN11419498|GCA_005748095.1|Salmonella enterica||PNUSAS072707|Pathogen: clinical or host-associated	NA	0	NA	PAIRED	NA	NA	ILLUMINA	SRR8899667	GCA_005748095.1	Contig	225557	5075269	80	SKESA v. 2.2	Pathogen: clinical or host-associated	PRJNA230403	CDC	SAMN11419498	PNUSAS072707"""""""""""""""""""""""""""""""",""""""""""""""""""""""""""""""""SRS4625685""""""""""""""""""""""""""""""""	CDC	NA	clinical	10579438	USA	NA	NA	NA	NA	NA	NA	NA	Salmonella enterica	NA	NA	28901	EDLB-CDC	2019-04-15	PNUSAS072707	2019-04-15	28901	AADSQF	AADSQF000000000.1	NA	GCA_005748095.1	2	1
PDT000517394.1	PDS000013832.177	138	PDT000517394.1|SAMN11940175|GCA_006293135.1|Salmonella enterica||PNUSAS076770|Pathogen: clinical or host-associated	NA	0	NA	PAIRED	NA	NA	ILLUMINA	SRR9184963	GCA_006293135.1	Contig	61968	4963950	158	SKESA v. 2.2	Pathogen: clinical or host-associated	PRJNA230403	CDC	SAMN11940175	PNUSAS076770"""""""""""""""""""""""""""""""",""""""""""""""""""""""""""""""""SRS4867580""""""""""""""""""""""""""""""""	CDC	NA	clinical	11164778	USA	NA	NA	NA	NA	NA	NA	NA	Salmonella enterica	NA	NA	28901	EDLB-CDC	2019-06-03	PNUSAS076770	2019-06-03	28901	AAFBVE	AAFBVE000000000.1	NA	GCA_006293135.1	2	1
PDT000544657.1	PDS000013832.177	138	PDT000544657.1|SAMN12285845|GCA_007714625.1|Salmonella enterica||PNUSAS083090|Pathogen: clinical or host-associated	NA	0	NA	PAIRED	NA	NA	ILLUMINA	SRR9694004	GCA_007714625.1	Contig	175705	4890266	86	SKESA v. 2.2	Pathogen: clinical or host-associated	PRJNA230403	CDC	SAMN12285845	PNUSAS083090"""""""""""""""""""""""""""""""",""""""""""""""""""""""""""""""""SRS5105624""""""""""""""""""""""""""""""""	CDC	NA	clinical	12856648	USA	NA	NA	NA	NA	NA	NA	NA	Salmonella enterica	NA	NA	28901	PULSENET	2019-07-16	PNUSAS083090	2019-07-16	28901	AAIRAJ	AAIRAJ000000000.1	NA	GCA_007714625.1	3	2
PDT000584472.1	PDS000013832.177	138	PDT000584472.1|SAMN12726924|GCA_008512775.1|Salmonella enterica||PNUSAS097773|Pathogen: clinical or host-associated	NA	0	NA	PAIRED	NA	NA	ILLUMINA	SRR10097583	GCA_008512775.1	Contig	214883	4878553	70	SKESA v. 2.2	Pathogen: clinical or host-associated	PRJNA230403	CDC	SAMN12726924	PNUSAS097773"""""""""""""""""""""""""""""""",""""""""""""""""""""""""""""""""SRS5371646""""""""""""""""""""""""""""""""	CDC	NA	clinical	13864838	USA	NA	NA	NA	NA	NA	NA	NA	Salmonella enterica	NA	NA	28901	PULSENET	2019-09-11	PNUSAS097773	2019-09-11	28901	AAKQDG	AAKQDG000000000.1	NA	GCA_008512775.1	3	2
PDT000553302.1	PDS000013832.177	138	PDT000553302.1|SAMN12421882|GCA_007886325.1|Salmonella enterica||PNUSAS084208|Pathogen: clinical or host-associated	NA	0	NA	PAIRED	NA	NA	ILLUMINA	SRR9879521	GCA_007886325.1	Contig	266860	4890464	60	SKESA v. 2.2	Pathogen: clinical or host-associated	PRJNA230403	CDC	SAMN12421882	PNUSAS084208"""""""""""""""""""""""""""""""",""""""""""""""""""""""""""""""""SRS5194476""""""""""""""""""""""""""""""""	CDC	NA	clinical	13077328	USA	NA	NA	NA	NA	NA	NA	NA	Salmonella enterica	NA	NA	28901	EDLB-CDC	2019-08-01	PNUSAS084208	2019-08-01	28901	AAJCIQ	AAJCIQ000000000.1	NA	GCA_007886325.1	2	1
PDT000550731.1	PDS000013832.177	138	PDT000550731.1|SAMN12390575|GCA_007866365.1|Salmonella enterica||PNUSAS083432|Pathogen: clinical or host-associated	NA	0	NA	PAIRED	NA	NA	ILLUMINA	SRR9854058	GCA_007866365.1	Contig	319907	4897925	66	SKESA v. 2.2	Pathogen: clinical or host-associated	PRJNA230403	CDC	SAMN12390575	PNUSAS083432"""""""""""""""""""""""""""""""",""""""""""""""""""""""""""""""""SRS5172747""""""""""""""""""""""""""""""""	CDC	NA	clinical	13057368	USA	NA	NA	NA	NA	NA	NA	NA	Salmonella enterica	NA	NA	28901	PULSENET	2019-07-29	PNUSAS083432	2019-07-29	28901	AAJAYL	AAJAYL000000000.1	NA	GCA_007866365.1	2	1
PDT000750897.1	PDS000053710.54	139	PDT000750897.1|SAMN14219842|GCA_013787705.1|Salmonella enterica subsp. enterica serovar 4,[5],12:i:-|4,[5],12:i:-|PNCS014994|Pathogen: clinical or host-associated	NA	0	NA	PAIRED	NA	NA	ILLUMINA	SRR11879450	GCA_013787705.1	Contig	217147	5144035	72	SKESA v. 2.2	Pathogen: clinical or host-associated	PRJNA543337	Public Health Agency of Canada	SAMN14219842	PNCS014994"""""""""""""""""""""""""""""""",""""""""""""""""""""""""""""""""SRS6740366""""""""""""""""""""""""""""""""	PHAC	2009-10-20	clinical	20948898	Canada	Homo sapiens	gastroenteritis	stool	NA	NA	NA	PNCS014994	Salmonella enterica subsp. enterica serovar 4,[5],12:i:-	4,[5],12:i:-	NA	28901	NML	2020-05-29	PNCS014994	2020-05-29	440524	AAUOMZ	AAUOMZ000000000.1	4512i	GCA_013787705.1	3	6
PDT000263332.2	PDS000053710.54	139	PDT000263332.2|SAMN06030056|GCA_010610785.1|Salmonella enterica subsp. enterica serovar 4,[5],12:i:-|4,[5],12:i:-||Pathogen: clinical or host-associated	NA	0	NA	PAIRED	NA	NA	ILLUMINA	SRR5053042	GCA_010610785.1	Contig	225555	5080959	58	SKESA v. 2.2	Pathogen: clinical or host-associated	PRJNA353625	Public Health Agency Of Canada	SAMN06030056	10-6259"""""""""""""""""""""""""""""""",""""""""""""""""""""""""""""""""SRS1818029""""""""""""""""""""""""""""""""	NML	NA	clinical	16756558	Canada	Homo sapiens	NA	NA	NA	NA	NA	6259-10-01	Salmonella enterica subsp. enterica serovar 4,[5],12:i:-	4,[5],12:i:-	NA	28901	NML	2016-11-24	NA	2017-11-13	440524	DAASLM	DAASLM000000000.1	4512i	GCA_010610785.1	3	6
PDT000747638.1	PDS000053710.54	139	PDT000747638.1|SAMN14219853|GCA_013808785.1|Salmonella enterica subsp. enterica serovar 4,[5],12:i:-|4,[5],12:i:-|PNCS015005|Pathogen: clinical or host-associated	NA	0	NA	PAIRED	NA	NA	ILLUMINA	SRR11851198	GCA_013808785.1	Contig	341379	5078615	61	SKESA v. 2.2	Pathogen: clinical or host-associated	PRJNA543337	Public Health Agency of Canada	SAMN14219853	PNCS015005"""""""""""""""""""""""""""""""",""""""""""""""""""""""""""""""""SRS6714099""""""""""""""""""""""""""""""""	PHAC	2010-02-01	clinical	20975438	Canada	Homo sapiens	gastroenteritis	stool	NA	NA	NA	PNCS015005	Salmonella enterica subsp. enterica serovar 4,[5],12:i:-	4,[5],12:i:-	NA	28901	NML	2020-05-26	PNCS015005	2020-05-26	440524	AAUPXN	AAUPXN000000000.1	4512i	GCA_013808785.1	2	5
PDT000750904.1	PDS000053710.54	139	PDT000750904.1|SAMN14219820|GCA_013787565.1|Salmonella enterica subsp. enterica serovar 4,[5],12:i:-|4,[5],12:i:-|PNCS014982|Pathogen: clinical or host-associated	NA	0	NA	PAIRED	NA	NA	ILLUMINA	SRR11879457	GCA_013787565.1	Contig	176665	5174646	67	SKESA v. 2.2	Pathogen: clinical or host-associated	PRJNA543337	Public Health Agency of Canada	SAMN14219820	PNCS014982"""""""""""""""""""""""""""""""",""""""""""""""""""""""""""""""""SRS6740360""""""""""""""""""""""""""""""""	PHAC	2009-08-16	clinical	20948728	Canada	Homo sapiens	gastroenteritis	stool	NA	NA	NA	PNCS014982	Salmonella enterica subsp. enterica serovar 4,[5],12:i:-	4,[5],12:i:-	NA	28901	NML	2020-05-29	PNCS014982	2020-05-29	440524	AAUOMP	AAUOMP000000000.1	4512i	GCA_013787565.1	2	5
PDT000747639.1	PDS000053710.54	139	PDT000747639.1|SAMN14219855|GCA_013810205.1|Salmonella enterica subsp. enterica serovar 4,[5],12:i:-|4,[5],12:i:-|PNCS015007|Pathogen: clinical or host-associated	NA	0	NA	PAIRED	NA	NA	ILLUMINA	SRR11851199	GCA_013810205.1	Contig	222881	5114868	86	SKESA v. 2.2	Pathogen: clinical or host-associated	PRJNA543337	Public Health Agency of Canada	SAMN14219855	PNCS015007"""""""""""""""""""""""""""""""",""""""""""""""""""""""""""""""""SRS6714098""""""""""""""""""""""""""""""""	PHAC	2010-02-24	clinical	20977208	Canada	Homo sapiens	gastroenteritis	stool	NA	NA	NA	PNCS015007	Salmonella enterica subsp. enterica serovar 4,[5],12:i:-	4,[5],12:i:-	NA	28901	NML	2020-05-26	PNCS015007	2020-05-26	440524	AAUPXO	AAUPXO000000000.1	4512i	GCA_013810205.1	4	7
PDT000703018.1	PDS000053710.54	139	PDT000703018.1|SAMN14220064|GCA_011280425.1|Salmonella enterica subsp. enterica serovar 4,[5],12:i:-|4,[5],12:i:-|PNCS015084|Pathogen: clinical or host-associated	NA	0	NA	PAIRED	NA	NA	ILLUMINA	SRR11216775	GCA_011280425.1	Contig	82777	5109825	155	SKESA v. 2.2	Pathogen: clinical or host-associated	PRJNA543337	Public Health Agency of Canada	SAMN14220064	PNCS015084"""""""""""""""""""""""""""""""",""""""""""""""""""""""""""""""""SRS6239901""""""""""""""""""""""""""""""""	PHAC	2011-04-27	clinical	17609188	Canada	Homo sapiens	gastroenteritis	stool	NA	NA	NA	PNCS015084	Salmonella enterica subsp. enterica serovar 4,[5],12:i:-	4,[5],12:i:-	NA	28901	NML	2020-03-03	PNCS015084	2020-03-03	440524	AAPSWJ	AAPSWJ000000000.1	4512i	GCA_011280425.1	2	9
PDT000751015.1	PDS000053710.54	139	PDT000751015.1|SAMN14219786|GCA_013784625.1|Salmonella enterica subsp. enterica serovar 4,[5],12:i:-|4,[5],12:i:-|PNCS014948|Pathogen: clinical or host-associated	NA	0	NA	PAIRED	NA	NA	ILLUMINA	SRR11880296	GCA_013784625.1	Contig	176850	5176906	69	SKESA v. 2.2	Pathogen: clinical or host-associated	PRJNA543337	Public Health Agency of Canada	SAMN14219786	PNCS014948"""""""""""""""""""""""""""""""",""""""""""""""""""""""""""""""""SRS6741156""""""""""""""""""""""""""""""""	PHAC	2009-01-23	clinical	20944398	Canada	Homo sapiens	gastroenteritis	stool	NA	NA	NA	PNCS014948	Salmonella enterica subsp. enterica serovar 4,[5],12:i:-	4,[5],12:i:-	NA	28901	NML	2020-05-29	PNCS014948	2020-05-29	440524	AAUOIA	AAUOIA000000000.1	4512i	GCA_013784625.1	2	5
PDT000703216.1	PDS000053710.54	139	PDT000703216.1|SAMN14220324|GCA_011315565.1|Salmonella enterica subsp. enterica serovar 4,[5],12:i:-|4,[5],12:i:-|PNCS015264|Pathogen: clinical or host-associated	NA	0	NA	PAIRED	NA	NA	ILLUMINA	SRR11230586	GCA_011315565.1	Contig	176666	5073857	88	SKESA v. 2.2	Pathogen: clinical or host-associated	PRJNA543337	Public Health Agency of Canada	SAMN14220324	PNCS015264"""""""""""""""""""""""""""""""",""""""""""""""""""""""""""""""""SRS6248833""""""""""""""""""""""""""""""""	PHAC	2014-07-19	clinical	17647418	Canada	Homo sapiens	gastroenteritis	stool	NA	NA	NA	PNCS015264	Salmonella enterica subsp. enterica serovar 4,[5],12:i:-	4,[5],12:i:-	NA	28901	NML	2020-03-03	PNCS015264	2020-03-03	440524	AAPUNI	AAPUNI000000000.1	4512i	GCA_011315565.1	2	9
PDT000655473.1	PDS000013832.177	140	PDT000655473.1|SAMN13740725|GCA_010421265.1|Salmonella enterica||PNUSAS127013|Pathogen: clinical or host-associated	NA	0	NA	PAIRED	NA	NA	ILLUMINA	SRR10835619	GCA_010421265.1	Contig	53572	4963157	184	SKESA v. 2.2	Pathogen: clinical or host-associated	PRJNA230403	CDC	SAMN13740725	PNUSAS127013"""""""""""""""""""""""""""""""",""""""""""""""""""""""""""""""""SRS5947907""""""""""""""""""""""""""""""""	CDC	NA	clinical	16566058	USA	NA	NA	NA	NA	NA	NA	NA	Salmonella enterica	NA	NA	28901	PULSENET	2020-01-06	PNUSAS127013	2020-01-06	28901	AANSNT	AANSNT000000000.1	NA	GCA_010421265.1	1	1
PDT000470153.1	PDS000013832.177	140	PDT000470153.1|SAMN11029996|GCA_005492505.1|Salmonella enterica||PNUSAS068533|Pathogen: clinical or host-associated	NA	0	NA	PAIRED	NA	NA	ILLUMINA	SRR8644939	GCA_005492505.1	Contig	98192	4885236	98	SKESA v. 2.2	Pathogen: clinical or host-associated	PRJNA230403	CDC	SAMN11029996	PNUSAS068533"""""""""""""""""""""""""""""""",""""""""""""""""""""""""""""""""SRS4420332""""""""""""""""""""""""""""""""	CDC	NA	clinical	10109318	USA	NA	NA	NA	NA	NA	NA	NA	Salmonella enterica	NA	NA	28901	EDLB-CDC	2019-02-27	PNUSAS068533	2019-02-27	28901	AADAIM	AADAIM000000000.1	NA	GCA_005492505.1	1	1
PDT000551373.1	PDS000013832.177	140	PDT000551373.1|SAMN12414062|GCA_007875985.1|Salmonella enterica||FDA1115736-C001-003C|Pathogen: environmental/food/other	1115736 C001-003C	0	NA	PAIRED	NA	NA	ILLUMINA	SRR9860666	GCA_007875985.1	Contig	225557	4894779	64	SKESA v. 2.2	Pathogen: environmental/food/other	PRJNA186035	Center for Food Safety and Applied Nutrition	SAMN12414062	CFSAN096123"""""""""""""""""""""""""""""""",""""""""""""""""""""""""""""""""FDA00014489"""""""""""""""""""""""""""""""",""""""""""""""""""""""""""""""""FDA1115736-C001-003C"""""""""""""""""""""""""""""""",""""""""""""""""""""""""""""""""SRS5187461""""""""""""""""""""""""""""""""	FDA	2019-07-09	environmental/other	13067008	USA:IN	NA	NA	Pig ears	NA	NA	NA	NA	Salmonella enterica	NA	NA	28901	CFSAN	2019-07-31	FDA1115736-C001-003C	2019-07-31	28901	AAJBQF	AAJBQF000000000.1	NA	GCA_007875985.1	1	0
PDT000599596.1	PDS000013832.177	140	PDT000599596.1|SAMN12905850|GCA_008888405.1|Salmonella enterica||PNUSAS104857|Pathogen: clinical or host-associated	NA	0	NA	PAIRED	NA	NA	ILLUMINA	SRR10224309	GCA_008888405.1	Contig	266860	4972669	58	SKESA v. 2.2	Pathogen: clinical or host-associated	PRJNA230403	CDC	SAMN12905850	PNUSAS104857"""""""""""""""""""""""""""""""",""""""""""""""""""""""""""""""""SRS5471976""""""""""""""""""""""""""""""""	CDC	NA	clinical	14309208	USA	NA	NA	NA	NA	NA	NA	NA	Salmonella enterica	NA	NA	28901	PULSENET	2019-10-03	PNUSAS104857	2019-10-03	28901	AALMFS	AALMFS000000000.1	NA	GCA_008888405.1	3	3
PDT000494863.1	PDS000013832.177	140	PDT000494863.1|SAMN11483434|GCA_005433555.1|Salmonella enterica||PNUSAS073906|Pathogen: clinical or host-associated	NA	0	NA	PAIRED	NA	NA	ILLUMINA	SRR8946507	GCA_005433555.1	Contig	74079	4879519	148	SKESA v. 2.2	Pathogen: clinical or host-associated	PRJNA230403	CDC	SAMN11483434	PNUSAS073906"""""""""""""""""""""""""""""""",""""""""""""""""""""""""""""""""SRS4664577""""""""""""""""""""""""""""""""	CDC	NA	clinical	10050418	USA	NA	NA	NA	NA	NA	NA	NA	Salmonella enterica	NA	NA	28901	PULSENET	2019-04-23	PNUSAS073906	2019-04-23	28901	AACWBP	AACWBP000000000.1	NA	GCA_005433555.1	2	2
PDT000563789.1	PDS000013832.177	140	PDT000563789.1|SAMN12571509|GCA_011636455.1|Salmonella enterica||PNUSAS083839|Pathogen: clinical or host-associated	NA	0	NA	PAIRED	NA	NA	ILLUMINA	SRR9965165	GCA_011636455.1	Contig	61323	4872844	153	SKESA v. 2.2	Pathogen: clinical or host-associated	PRJNA230403	CDC	SAMN12571509	PNUSAS083839"""""""""""""""""""""""""""""""",""""""""""""""""""""""""""""""""SRS5265678""""""""""""""""""""""""""""""""	CDC	NA	clinical	17986808	USA	NA	NA	NA	NA	NA	NA	NA	Salmonella enterica	NA	NA	28901	PULSENET	2019-08-14	PNUSAS083839	2019-08-14	28901	AAQNLF	AAQNLF000000000.1	NA	GCA_011636455.1	0	0
PDT000664173.1	PDS000013832.177	140	PDT000664173.1|SAMN13872614|GCA_011195255.1|Salmonella enterica||PNUSAS129387|Pathogen: clinical or host-associated	NA	0	NA	PAIRED	NA	NA	ILLUMINA	SRR10902928	GCA_011195255.1	Contig	266864	4897611	66	SKESA v. 2.2	Pathogen: clinical or host-associated	PRJNA230403	CDC	SAMN13872614	PNUSAS129387"""""""""""""""""""""""""""""""",""""""""""""""""""""""""""""""""SRS6006682""""""""""""""""""""""""""""""""	CDC	NA	clinical	17522928	USA	NA	NA	NA	NA	NA	NA	NA	Salmonella enterica	NA	NA	28901	PULSENET	2020-01-16	PNUSAS129387	2020-01-16	28901	AAPNGQ	AAPNGQ000000000.1	NA	GCA_011195255.1	0	0
PDT000478564.1	PDS000013832.177	140	PDT000478564.1|SAMN11149016|GCA_005663315.1|Salmonella enterica||PNUSAS069912|Pathogen: clinical or host-associated	NA	0	NA	PAIRED	NA	NA	ILLUMINA	SRR8732056	GCA_005663315.1	Contig	101551	4879627	115	SKESA v. 2.2	Pathogen: clinical or host-associated	PRJNA230403	CDC	SAMN11149016	PNUSAS069912"""""""""""""""""""""""""""""""",""""""""""""""""""""""""""""""""SRS4491596""""""""""""""""""""""""""""""""	CDC	NA	clinical	10424938	USA	NA	NA	NA	NA	NA	NA	NA	Salmonella enterica	NA	NA	28901	EDLB-CDC	2019-03-15	PNUSAS069912	2019-03-18	28901	AADMEX	AADMEX000000000.1	NA	GCA_005663315.1	1	1
PDT000495473.1	PDS000013832.177	140	PDT000495473.1|SAMN11492399|GCA_005513095.1|Salmonella enterica||PNUSAS073618|Pathogen: clinical or host-associated	NA	0	NA	PAIRED	NA	NA	ILLUMINA	SRR8955295	GCA_005513095.1	Contig	266860	4897925	66	SKESA v. 2.2	Pathogen: clinical or host-associated	PRJNA230403	CDC	SAMN11492399	PNUSAS073618"""""""""""""""""""""""""""""""",""""""""""""""""""""""""""""""""SRS4671941""""""""""""""""""""""""""""""""	CDC	NA	clinical	10129928	USA	NA	NA	NA	NA	NA	NA	NA	Salmonella enterica	NA	NA	28901	PULSENET	2019-04-25	PNUSAS073618	2019-04-25	28901	AADBRC	AADBRC000000000.1	NA	GCA_005513095.1	1	1
PDT000479082.1	PDS000013832.177	140	PDT000479082.1|SAMN11150133|GCA_005745915.1|Salmonella enterica||PNUSAS069595|Pathogen: clinical or host-associated	NA	0	NA	PAIRED	NA	NA	ILLUMINA	SRR8734382	GCA_005745915.1	Contig	266860	4881168	66	SKESA v. 2.2	Pathogen: clinical or host-associated	PRJNA230403	CDC	SAMN11150133	PNUSAS069595"""""""""""""""""""""""""""""""",""""""""""""""""""""""""""""""""SRS4493764""""""""""""""""""""""""""""""""	CDC	NA	clinical	10549608	USA	NA	NA	NA	NA	NA	NA	NA	Salmonella enterica	NA	NA	28901	EDLB-CDC	2019-03-15	PNUSAS069595	2019-03-18	28901	AADRWK	AADRWK000000000.1	NA	GCA_005745915.1	0	0
PDT000478726.1	PDS000013832.177	140	PDT000478726.1|SAMN11149506|GCA_005736535.1|Salmonella enterica||PNUSAS069398|Pathogen: clinical or host-associated	NA	0	NA	PAIRED	NA	NA	ILLUMINA	SRR8733965	GCA_005736535.1	Contig	96995	4885150	103	SKESA v. 2.2	Pathogen: clinical or host-associated	PRJNA230403	CDC	SAMN11149506	PNUSAS069398"""""""""""""""""""""""""""""""",""""""""""""""""""""""""""""""""SRS4493354""""""""""""""""""""""""""""""""	CDC	NA	clinical	10537858	USA	NA	NA	NA	NA	NA	NA	NA	Salmonella enterica	NA	NA	28901	EDLB-CDC	2019-03-15	PNUSAS069398	2019-03-18	28901	AADRUX	AADRUX000000000.1	NA	GCA_005736535.1	1	1
PDT000551702.1	PDS000013832.177	140	PDT000551702.1|SAMN12404587|GCA_007881025.1|Salmonella enterica||PNUSAS081029|Pathogen: clinical or host-associated	NA	0	NA	PAIRED	NA	NA	ILLUMINA	SRR9866413	GCA_007881025.1	Contig	80750	4869501	141	SKESA v. 2.2	Pathogen: clinical or host-associated	PRJNA230403	CDC	SAMN12404587	PNUSAS081029"""""""""""""""""""""""""""""""",""""""""""""""""""""""""""""""""SRS5187325""""""""""""""""""""""""""""""""	CDC	NA	clinical	13072028	USA	NA	NA	NA	NA	NA	NA	NA	Salmonella enterica	NA	NA	28901	PULSENET	2019-07-31	PNUSAS081029	2019-07-31	28901	AAJBYY	AAJBYY000000000.1	NA	GCA_007881025.1	1	1
PDT000504011.1	PDS000013832.177	140	PDT000504011.1|SAMN11784368|GCA_005916285.1|Salmonella enterica||PNUSAS075527|Pathogen: clinical or host-associated	NA	0	NA	PAIRED	NA	NA	ILLUMINA	SRR9093121	GCA_005916285.1	Contig	82564	4959412	133	SKESA v. 2.2	Pathogen: clinical or host-associated	PRJNA230403	CDC	SAMN11784368	PNUSAS075527"""""""""""""""""""""""""""""""",""""""""""""""""""""""""""""""""SRS4791276""""""""""""""""""""""""""""""""	CDC	NA	clinical	10777278	USA	NA	NA	NA	NA	NA	NA	NA	Salmonella enterica	NA	NA	28901	PULSENET	2019-05-21	PNUSAS075527	2019-05-21	28901	AAEBQU	AAEBQU000000000.1	NA	GCA_005916285.1	1	1
PDT000583914.1	PDS000013832.177	140	PDT000583914.1|SAMN12723025|GCA_008464425.1|Salmonella enterica||PNUSAS094770|Pathogen: environmental/food/other	NA	0	NA	PAIRED	NA	NA	ILLUMINA	SRR10095188	GCA_008464425.1	Contig	78366	4974722	146	SKESA v. 2.2	Pathogen: environmental/food/other	PRJNA230403	CDC	SAMN12723025	PNUSAS094770"""""""""""""""""""""""""""""""",""""""""""""""""""""""""""""""""SRS5369619""""""""""""""""""""""""""""""""	NA	2019-06-24	environmental/other	13814348	USA	NA	NA	food	NA	NA	NA	NA	Salmonella enterica	NA	NA	28901	PULSENET	2019-09-10	PNUSAS094770	2019-09-10	28901	AAKMRM	AAKMRM000000000.1	NA	GCA_008464425.1	0	0
PDT000538224.1	PDS000013832.177	140	PDT000538224.1|SAMN12211640|GCA_007617975.1|Salmonella enterica||PNUSAS080968|Pathogen: clinical or host-associated	NA	0	NA	PAIRED	NA	NA	ILLUMINA	SRR9640996	GCA_007617975.1	Contig	225557	4982580	62	SKESA v. 2.2	Pathogen: clinical or host-associated	PRJNA230403	CDC	SAMN12211640	PNUSAS080968"""""""""""""""""""""""""""""""",""""""""""""""""""""""""""""""""SRS5061064""""""""""""""""""""""""""""""""	CDC	NA	clinical	12752258	USA	NA	NA	NA	NA	NA	NA	NA	Salmonella enterica	NA	NA	28901	PULSENET	2019-07-03	PNUSAS080968	2019-07-03	28901	AAILLI	AAILLI000000000.1	NA	GCA_007617975.1	1	0
PDT000668431.2	PDS000013832.177	140	PDT000668431.2|SAMN13898169|GCA_011214965.1|Salmonella enterica||PNUSAS130247|Pathogen: clinical or host-associated	NA	0	NA	PAIRED	NA	NA	ILLUMINA	SRR10948116	GCA_011214965.1	Contig	345573	4888556	65	SKESA v. 2.2	Pathogen: clinical or host-associated	PRJNA230403	CDC	SAMN13898169	PNUSAS130247"""""""""""""""""""""""""""""""",""""""""""""""""""""""""""""""""SRS6048560""""""""""""""""""""""""""""""""	CDC	NA	clinical	17542838	USA	NA	NA	NA	NA	NA	NA	NA	Salmonella enterica	NA	NA	28901	PULSENET	2020-01-22	PNUSAS130247	2020-01-22	28901	AAPORS	AAPORS000000000.1	NA	GCA_011214965.1	0	0
PDT000538230.1	PDS000013832.177	140	PDT000538230.1|SAMN12211849|GCA_007800695.1|Salmonella enterica||PNUSAS081489|Pathogen: clinical or host-associated	NA	0	NA	PAIRED	NA	NA	ILLUMINA	SRR9641002	GCA_007800695.1	Contig	225557	4897020	60	SKESA v. 2.2	Pathogen: clinical or host-associated	PRJNA230403	CDC	SAMN12211849	PNUSAS081489"""""""""""""""""""""""""""""""",""""""""""""""""""""""""""""""""SRS5061070""""""""""""""""""""""""""""""""	CDC	NA	clinical	12956838	USA	NA	NA	NA	NA	NA	NA	NA	Salmonella enterica	NA	NA	28901	PULSENET	2019-07-03	PNUSAS081489	2019-07-03	28901	AAIXAX	AAIXAX000000000.1	NA	GCA_007800695.1	1	1
PDT000502797.1	PDS000013832.177	140	PDT000502797.1|SAMN11660606|GCA_005868905.1|Salmonella enterica||PNUSAS075139|Pathogen: clinical or host-associated	NA	0	NA	PAIRED	NA	NA	ILLUMINA	SRR9071967	GCA_005868905.1	Contig	180398	4968696	90	SKESA v. 2.2	Pathogen: clinical or host-associated	PRJNA230403	CDC	SAMN11660606	PNUSAS075139"""""""""""""""""""""""""""""""",""""""""""""""""""""""""""""""""SRS4772812""""""""""""""""""""""""""""""""	CDC	NA	clinical	10721588	USA	NA	NA	NA	NA	NA	NA	NA	Salmonella enterica	NA	NA	28901	EDLB-CDC	2019-05-16	PNUSAS075139	2019-05-16	28901	AADZJP	AADZJP000000000.1	NA	GCA_005868905.1	2	2
PDT000496251.1	PDS000013832.177	140	PDT000496251.1|SAMN11526490|GCA_005513975.1|Salmonella enterica||PNUSAS072345|Pathogen: clinical or host-associated	NA	0	NA	PAIRED	NA	NA	ILLUMINA	SRR8984668	GCA_005513975.1	Contig	276932	4899589	59	SKESA v. 2.2	Pathogen: clinical or host-associated	PRJNA230403	CDC	SAMN11526490	PNUSAS072345"""""""""""""""""""""""""""""""",""""""""""""""""""""""""""""""""SRS4698396""""""""""""""""""""""""""""""""	CDC	NA	clinical	10130808	USA	NA	NA	NA	NA	NA	NA	NA	Salmonella enterica	NA	NA	28901	EDLB-CDC	2019-04-29	PNUSAS072345	2019-04-29	28901	AADBTU	AADBTU000000000.1	NA	GCA_005513975.1	1	1
PDT000432088.1	PDS000013832.177	140	PDT000432088.1|SAMN10714178|GCA_005573275.1|Salmonella enterica||PNUSAS064919|Pathogen: clinical or host-associated	NA	0	NA	PAIRED	NA	NA	ILLUMINA	SRR8418702	GCA_005573275.1	Contig	77270	4880795	124	SKESA v. 2.2	Pathogen: clinical or host-associated	PRJNA230403	CDC	SAMN10714178	PNUSAS064919"""""""""""""""""""""""""""""""",""""""""""""""""""""""""""""""""SRS4231687""""""""""""""""""""""""""""""""	CDC	NA	clinical	10222818	USA	NA	NA	NA	NA	NA	NA	NA	Salmonella enterica	NA	NA	28901	EDLB-CDC	2019-01-08	PNUSAS064919	2019-01-08	28901	AADFWC	AADFWC000000000.1	NA	GCA_005573275.1	3	3
PDT000478756.1	PDS000013832.177	140	PDT000478756.1|SAMN11149546|GCA_005495945.1|Salmonella enterica||PNUSAS069571|Pathogen: clinical or host-associated	NA	0	NA	PAIRED	NA	NA	ILLUMINA	SRR8733995	GCA_005495945.1	Contig	86208	4877416	139	SKESA v. 2.2	Pathogen: clinical or host-associated	PRJNA230403	CDC	SAMN11149546	PNUSAS069571"""""""""""""""""""""""""""""""",""""""""""""""""""""""""""""""""SRS4493384""""""""""""""""""""""""""""""""	CDC	NA	clinical	10112838	USA	NA	NA	NA	NA	NA	NA	NA	Salmonella enterica	NA	NA	28901	EDLB-CDC	2019-03-15	PNUSAS069571	2019-03-18	28901	AADAOK	AADAOK000000000.1	NA	GCA_005495945.1	1	1
PDT000509157.1	PDS000013832.177	140	PDT000509157.1|SAMN11875045|GCA_006003445.1|Salmonella enterica||PNUSAS075704|Pathogen: clinical or host-associated	NA	0	NA	PAIRED	NA	NA	ILLUMINA	SRR9137324	GCA_006003445.1	Contig	112626	4881024	118	SKESA v. 2.2	Pathogen: clinical or host-associated	PRJNA230403	CDC	SAMN11875045	PNUSAS075704"""""""""""""""""""""""""""""""",""""""""""""""""""""""""""""""""SRS4829374""""""""""""""""""""""""""""""""	CDC	NA	clinical	10864928	USA	NA	NA	NA	NA	NA	NA	NA	Salmonella enterica	NA	NA	28901	EDLB-CDC	2019-05-28	PNUSAS075704	2019-05-28	28901	AAEHVB	AAEHVB000000000.1	NA	GCA_006003445.1	1	2
PDT000488764.1	PDS000013832.177	140	PDT000488764.1|SAMN11397418|GCA_005849295.1|Salmonella enterica||PNUSAS072406|Pathogen: clinical or host-associated	NA	0	NA	PAIRED	NA	NA	ILLUMINA	SRR8881990	GCA_005849295.1	Contig	96985	4867412	97	SKESA v. 2.2	Pathogen: clinical or host-associated	PRJNA230403	CDC	SAMN11397418	PNUSAS072406"""""""""""""""""""""""""""""""",""""""""""""""""""""""""""""""""SRS4610729""""""""""""""""""""""""""""""""	CDC	NA	clinical	10692818	USA	NA	NA	NA	NA	NA	NA	NA	Salmonella enterica	NA	NA	28901	EDLB-CDC	2019-04-11	PNUSAS072406	2019-04-11	28901	AADYDO	AADYDO000000000.1	NA	GCA_005849295.1	0	0
PDT000478575.1	PDS000013832.177	140	PDT000478575.1|SAMN11149022|GCA_005428815.1|Salmonella enterica||PNUSAS069935|Pathogen: clinical or host-associated	NA	0	NA	PAIRED	NA	NA	ILLUMINA	SRR8732067	GCA_005428815.1	Contig	137671	4851875	106	SKESA v. 2.2	Pathogen: clinical or host-associated	PRJNA230403	CDC	SAMN11149022	PNUSAS069935"""""""""""""""""""""""""""""""",""""""""""""""""""""""""""""""""SRS4491607""""""""""""""""""""""""""""""""	CDC	NA	clinical	10045648	USA	NA	NA	NA	NA	NA	NA	NA	Salmonella enterica	NA	NA	28901	EDLB-CDC	2019-03-15	PNUSAS069935	2019-03-18	28901	AACVSM	AACVSM000000000.1	NA	GCA_005428815.1	0	0
PDT000517789.1	PDS000013832.177	140	PDT000517789.1|SAMN11942570|GCA_006157785.1|Salmonella enterica||PNUSAS076792|Pathogen: environmental/food/other	NA	0	NA	PAIRED	NA	NA	ILLUMINA	SRR9200122	GCA_006157785.1	Contig	151110	4878334	85	SKESA v. 2.2	Pathogen: environmental/food/other	PRJNA230403	CDC	SAMN11942570	PNUSAS076792"""""""""""""""""""""""""""""""",""""""""""""""""""""""""""""""""SRS4876204""""""""""""""""""""""""""""""""	SC	2019-05-08	environmental/other	11028088	USA	NA	NA	stool	NA	NA	NA	NA	Salmonella enterica	NA	NA	28901	PULSENET	2019-06-04	PNUSAS076792	2019-06-04	28901	AAESXQ	AAESXQ000000000.1	NA	GCA_006157785.1	0	0
PDT000478573.1	PDS000013832.177	140	PDT000478573.1|SAMN11149023|GCA_005839565.1|Salmonella enterica||PNUSAS069405|Pathogen: clinical or host-associated	NA	0	NA	PAIRED	NA	NA	ILLUMINA	SRR8732065	GCA_005839565.1	Contig	57322	4956214	185	SKESA v. 2.2	Pathogen: clinical or host-associated	PRJNA230403	CDC	SAMN11149023	PNUSAS069405"""""""""""""""""""""""""""""""",""""""""""""""""""""""""""""""""SRS4491605""""""""""""""""""""""""""""""""	CDC	NA	clinical	10683078	USA	NA	NA	NA	NA	NA	NA	NA	Salmonella enterica	NA	NA	28901	EDLB-CDC	2019-03-15	PNUSAS069405	2019-03-18	28901	AADXON	AADXON000000000.1	NA	GCA_005839565.1	2	2
PDT000710355.1	PDS000013832.177	140	PDT000710355.1|SAMN14393462|GCA_011734295.1|Salmonella enterica||PNUSAS139083|Pathogen: clinical or host-associated	NA	0	NA	PAIRED	NA	NA	ILLUMINA	SRR11340789	GCA_011734295.1	Contig	229358	4996810	63	SKESA v. 2.2	Pathogen: clinical or host-associated	PRJNA230403	CDC	SAMN14393462	PNUSAS139083"""""""""""""""""""""""""""""""",""""""""""""""""""""""""""""""""SRS6331068""""""""""""""""""""""""""""""""	CDC	NA	clinical	18085838	USA	NA	NA	NA	NA	NA	NA	NA	Salmonella enterica	NA	NA	28901	PULSENET	2020-03-17	PNUSAS139083	2020-03-19	28901	AAQUKO	AAQUKO000000000.1	NA	GCA_011734295.1	2	2
PDT000502801.1	PDS000013832.177	140	PDT000502801.1|SAMN11660605|GCA_005868865.1|Salmonella enterica||PNUSAS075140|Pathogen: clinical or host-associated	NA	0	NA	PAIRED	NA	NA	ILLUMINA	SRR9071971	GCA_005868865.1	Contig	80612	5045789	145	SKESA v. 2.2	Pathogen: clinical or host-associated	PRJNA230403	CDC	SAMN11660605	PNUSAS075140"""""""""""""""""""""""""""""""",""""""""""""""""""""""""""""""""SRS4772816""""""""""""""""""""""""""""""""	CDC	NA	clinical	10721548	USA	NA	NA	NA	NA	NA	NA	NA	Salmonella enterica	NA	NA	28901	EDLB-CDC	2019-05-16	PNUSAS075140	2019-05-16	28901	AADZJS	AADZJS000000000.1	NA	GCA_005868865.1	3	3
PDT000603572.1	PDS000013832.177	140	PDT000603572.1|SAMN13000901|GCA_008968975.1|Salmonella enterica||PNUSAS107028|Pathogen: clinical or host-associated	NA	0	NA	PAIRED	NA	NA	ILLUMINA	SRR10252092	GCA_008968975.1	Contig	276932	4887087	63	SKESA v. 2.2	Pathogen: clinical or host-associated	PRJNA230403	CDC	SAMN13000901	PNUSAS107028"""""""""""""""""""""""""""""""",""""""""""""""""""""""""""""""""SRS5495663""""""""""""""""""""""""""""""""	CDC	NA	clinical	14405638	USA	NA	NA	NA	NA	NA	NA	NA	Salmonella enterica	NA	NA	28901	PULSENET	2019-10-09	PNUSAS107028	2019-10-09	28901	AALRHB	AALRHB000000000.1	NA	GCA_008968975.1	0	0
PDT000489583.1	PDS000013832.177	140	PDT000489583.1|SAMN11405785|GCA_005531235.1|Salmonella enterica||PNUSAS071847|Pathogen: clinical or host-associated	NA	0	NA	PAIRED	NA	NA	ILLUMINA	SRR8889252	GCA_005531235.1	Contig	225557	4899593	64	SKESA v. 2.2	Pathogen: clinical or host-associated	PRJNA230403	CDC	SAMN11405785	PNUSAS071847"""""""""""""""""""""""""""""""",""""""""""""""""""""""""""""""""SRS4617006""""""""""""""""""""""""""""""""	CDC	NA	clinical	10168728	USA	NA	NA	NA	NA	NA	NA	NA	Salmonella enterica	NA	NA	28901	EDLB-CDC	2019-04-12	PNUSAS071847	2019-04-12	28901	AADCVZ	AADCVZ000000000.1	NA	GCA_005531235.1	2	2
PDT000483355.1	PDS000013832.177	140	PDT000483355.1|SAMN11267273|GCA_005742495.1|Salmonella enterica||PNUSAS071242|Pathogen: clinical or host-associated	NA	0	NA	PAIRED	NA	NA	ILLUMINA	SRR8793652	GCA_005742495.1	Contig	103577	4880806	106	SKESA v. 2.2	Pathogen: clinical or host-associated	PRJNA230403	CDC	SAMN11267273	PNUSAS071242"""""""""""""""""""""""""""""""",""""""""""""""""""""""""""""""""SRS4544543""""""""""""""""""""""""""""""""	CDC	NA	clinical	10545348	USA	NA	NA	NA	NA	NA	NA	NA	Salmonella enterica	NA	NA	28901	EDLB-CDC	2019-03-27	PNUSAS071242	2019-03-27	28901	AADSGQ	AADSGQ000000000.1	NA	GCA_005742495.1	2	3
PDT000434914.1	PDS000013832.177	140	PDT000434914.1|SAMN10732425|GCA_005652015.1|Salmonella enterica||PNUSAS065389|Pathogen: clinical or host-associated	NA	0	NA	PAIRED	NA	NA	ILLUMINA	SRR8435000	GCA_005652015.1	Contig	61972	4872399	162	SKESA v. 2.2	Pathogen: clinical or host-associated	PRJNA230403	CDC	SAMN10732425	PNUSAS065389"""""""""""""""""""""""""""""""",""""""""""""""""""""""""""""""""SRS4245348""""""""""""""""""""""""""""""""	CDC	NA	clinical	10408338	USA	NA	NA	NA	NA	NA	NA	NA	Salmonella enterica	NA	NA	28901	EDLB-CDC	2019-01-11	PNUSAS065389	2019-01-11	28901	AADLIF	AADLIF000000000.1	NA	GCA_005652015.1	3	3
PDT000862115.1	PDS000013832.177	140	PDT000862115.1|SAMN16475195|GCA_014983805.1|Salmonella enterica||PNUSAS064927|Pathogen: clinical or host-associated	NA	0	NA	PAIRED	NA	NA	ILLUMINA	SRR12835402	GCA_014983805.1	Contig	56286	4888902	180	SKESA v. 2.2	Pathogen: clinical or host-associated	PRJNA230403	CDC	SAMN16475195	PNUSAS064927"""""""""""""""""""""""""""""""",""""""""""""""""""""""""""""""""SRS7526689""""""""""""""""""""""""""""""""	CDC	NA	clinical	22641218	USA	NA	NA	NA	NA	NA	NA	NA	Salmonella enterica	NA	NA	28901	EDLB-CDC	2020-10-19	PNUSAS064927	2020-10-19	28901	AAWQER	AAWQER000000000.1	NA	GCA_014983805.1	2	2
PDT000807426.1	PDS000013832.177	140	PDT000807426.1|SAMN15786875|GCA_014167335.1|Salmonella enterica||PNUSAS159875|Pathogen: clinical or host-associated	NA	0	NA	PAIRED	NA	NA	ILLUMINA	SRR12430016	GCA_014167335.1	Contig	225557	4898657	58	SKESA v. 2.2	Pathogen: clinical or host-associated	PRJNA230403	CDC	SAMN15786875	PNUSAS159875"""""""""""""""""""""""""""""""",""""""""""""""""""""""""""""""""SRS7182072""""""""""""""""""""""""""""""""	CDC	NA	clinical	21552128	USA	NA	NA	NA	NA	NA	NA	NA	Salmonella enterica	NA	NA	28901	PULSENET	2020-08-11	PNUSAS159875	2020-08-11	28901	AAVKDQ	AAVKDQ000000000.1	NA	GCA_014167335.1	2	2
PDT000478783.1	PDS000013832.177	140	PDT000478783.1|SAMN11149641|GCA_005588555.1|Salmonella enterica||PNUSAS069573|Pathogen: clinical or host-associated	NA	0	NA	PAIRED	NA	NA	ILLUMINA	SRR8734022	GCA_005588555.1	Contig	266860	4897612	72	SKESA v. 2.2	Pathogen: clinical or host-associated	PRJNA230403	CDC	SAMN11149641	PNUSAS069573"""""""""""""""""""""""""""""""",""""""""""""""""""""""""""""""""SRS4493411""""""""""""""""""""""""""""""""	CDC	NA	clinical	10305548	USA	NA	NA	NA	NA	NA	NA	NA	Salmonella enterica	NA	NA	28901	EDLB-CDC	2019-03-15	PNUSAS069573	2019-03-18	28901	AADGYO	AADGYO000000000.1	NA	GCA_005588555.1	1	1
PDT000480400.1	PDS000013832.177	140	PDT000480400.1|SAMN11178193|GCA_005500905.1|Salmonella enterica||PNUSAS069813|Pathogen: clinical or host-associated	NA	0	NA	PAIRED	NA	NA	ILLUMINA	SRR8756792	GCA_005500905.1	Contig	113650	4884011	109	SKESA v. 2.2	Pathogen: clinical or host-associated	PRJNA230403	CDC	SAMN11178193	PNUSAS069813"""""""""""""""""""""""""""""""",""""""""""""""""""""""""""""""""SRS4513101""""""""""""""""""""""""""""""""	CDC	NA	clinical	10117778	USA	NA	NA	NA	NA	NA	NA	NA	Salmonella enterica	NA	NA	28901	EDLB-CDC	2019-03-20	PNUSAS069813	2019-03-20	28901	AADAVK	AADAVK000000000.1	NA	GCA_005500905.1	1	1
PDT000489581.1	PDS000013832.177	140	PDT000489581.1|SAMN11405788|GCA_005635615.1|Salmonella enterica||PNUSAS071478|Pathogen: clinical or host-associated	NA	0	NA	PAIRED	NA	NA	ILLUMINA	SRR8889250	GCA_005635615.1	Contig	213982	4980004	71	SKESA v. 2.2	Pathogen: clinical or host-associated	PRJNA230403	CDC	SAMN11405788	PNUSAS071478"""""""""""""""""""""""""""""""",""""""""""""""""""""""""""""""""SRS4617004""""""""""""""""""""""""""""""""	CDC	NA	clinical	10373888	USA	NA	NA	NA	NA	NA	NA	NA	Salmonella enterica	NA	NA	28901	EDLB-CDC	2019-04-12	PNUSAS071478	2019-04-12	28901	AADMXK	AADMXK000000000.1	NA	GCA_005635615.1	0	0
PDT000244216.2	PDS000026792.7	141	PDT000244216.2|SAMN07666360|GCA_006164525.1|Salmonella enterica||PNUSAS023209|Pathogen: clinical or host-associated	NA	0	NA	PAIRED	NA	NA	ILLUMINA	SRR6107233	GCA_006164525.1	Contig	351548	4875490	38	SKESA v. 2.2	Pathogen: clinical or host-associated	PRJNA230403	CDC	SAMN07666360	PNUSAS023209"""""""""""""""""""""""""""""""",""""""""""""""""""""""""""""""""SRS2546867""""""""""""""""""""""""""""""""	CDC	NA	clinical	11034838	USA	NA	NA	NA	NA	NA	NA	PNUSAS023209	Salmonella enterica	NA	NA	28901	EDLB-CDC	2017-09-27	PNUSAS023209	2017-09-27	28901	AAETLC	AAETLC000000000.1	NA	GCA_006164525.1	1	8
PDT000223191.2	PDS000026792.7	141	PDT000223191.2|SAMN07279060|GCA_016321685.1|Salmonella enterica||PNUSAS016986|Pathogen: clinical or host-associated	NA	0	NA	PAIRED	NA	NA	ILLUMINA	SRR5812179	GCA_016321685.1	Contig	257839	4839632	39	SKESA v. 2.2	Pathogen: clinical or host-associated	PRJNA230403	CDC	SAMN07279060	PNUSAS016986"""""""""""""""""""""""""""""""",""""""""""""""""""""""""""""""""SRS2342672""""""""""""""""""""""""""""""""	CDC	NA	clinical	24202008	USA	NA	NA	NA	NA	NA	NA	PNUSAS016986	Salmonella enterica	NA	NA	28901	EDLB-CDC	2017-07-07	PNUSAS016986	2017-07-07	28901	AAYFLL	AAYFLL000000000.1	NA	GCA_016321685.1	1	7
PDT000398580.1	PDS000013832.177	142	PDT000398580.1|SAMN10336746|GCA_007782425.1|Salmonella enterica subsp. enterica|Salmonella Typhimurium - monophasic|615625|Pathogen: environmental/food/other	NA	0	NA	PAIRED	NA	NA	ILLUMINA	SRR8118223	GCA_007782425.1	Contig	172879	4851850	74	SKESA v. 2.2	Pathogen: environmental/food/other	PRJNA248792	Public Health England	SAMN10336746	615625"""""""""""""""""""""""""""""""",""""""""""""""""""""""""""""""""615625.biosample"""""""""""""""""""""""""""""""",""""""""""""""""""""""""""""""""SRS3986906""""""""""""""""""""""""""""""""	PHE	2018-09	clinical	12930498	United Kingdom: United Kingdom	Homo sapiens	Not available	human	NA	NA	NA	NA	Salmonella enterica subsp. enterica	Salmonella Typhimurium - monophasic	NA	28901	PHE	2018-10-29	615625	2018-10-29	59201	AAIVXQ	AAIVXQ000000000.1	salmonellatyphimuriummonophasic	GCA_007782425.1	1	34
PDT000566417.1	PDS000013832.177	142	PDT000566417.1|SAMN12588141|GCA_016253835.1|Salmonella enterica||PNUSAS086188|Pathogen: clinical or host-associated	NA	0	NA	PAIRED	NA	NA	ILLUMINA	SRR9988054	GCA_016253835.1	Contig	277458	4849810	52	SKESA v. 2.2	Pathogen: clinical or host-associated	PRJNA230403	CDC	SAMN12588141	PNUSAS086188"""""""""""""""""""""""""""""""",""""""""""""""""""""""""""""""""SRS5279366""""""""""""""""""""""""""""""""	CDC	NA	clinical	24134068	USA	NA	NA	NA	NA	NA	NA	NA	Salmonella enterica	NA	NA	28901	EDLB-CDC	2019-08-16	PNUSAS086188	2019-08-16	28901	AAYCAC	AAYCAC000000000.1	NA	GCA_016253835.1	2	35
PDT000580148.1	PDS000013832.177	142	PDT000580148.1|SAMN12692696|GCA_008316415.1|Salmonella enterica||PNUSAS095474|Pathogen: clinical or host-associated	NA	0	NA	PAIRED	NA	NA	ILLUMINA	SRR10067902	GCA_008316415.1	Contig	225555	4841472	63	SKESA v. 2.2	Pathogen: clinical or host-associated	PRJNA230403	CDC	SAMN12692696	PNUSAS095474"""""""""""""""""""""""""""""""",""""""""""""""""""""""""""""""""SRS5346151""""""""""""""""""""""""""""""""	CDC	NA	clinical	13652078	USA	NA	NA	NA	NA	NA	NA	NA	Salmonella enterica	NA	NA	28901	PULSENET	2019-09-04	PNUSAS095474	2019-09-04	28901	AAKDXP	AAKDXP000000000.1	NA	GCA_008316415.1	2	35
PDT000330060.1	PDS000014038.18	143	PDT000330060.1|SAMN09429266|GCA_006766205.1|Salmonella enterica||PNUSAS042036|Pathogen: clinical or host-associated	NA	0	NA	PAIRED	NA	NA	ILLUMINA	SRR7346706	GCA_006766205.1	Contig	90128	5064902	115	SKESA v. 2.2	Pathogen: clinical or host-associated	PRJNA230403	CDC	SAMN09429266	PNUSAS042036"""""""""""""""""""""""""""""""",""""""""""""""""""""""""""""""""SRS3421161""""""""""""""""""""""""""""""""	CDC	NA	clinical	11829328	USA	NA	NA	NA	NA	NA	NA	NA	Salmonella enterica	NA	NA	28901	EDLB-CDC	2018-06-15	PNUSAS042036	2018-06-15	28901	AAGFIR	AAGFIR000000000.1	NA	GCA_006766205.1	17	14
PDT000324981.1	PDS000014038.18	143	PDT000324981.1|SAMN09379928|GCA_006548255.1|Salmonella enterica||PNUSAS042169|Pathogen: clinical or host-associated	NA	0	NA	PAIRED	NA	NA	ILLUMINA	SRR7276588	GCA_006548255.1	Contig	107867	5181990	91	SKESA v. 2.2	Pathogen: clinical or host-associated	PRJNA230403	CDC	SAMN09379928	PNUSAS042169"""""""""""""""""""""""""""""""",""""""""""""""""""""""""""""""""SRS3391741""""""""""""""""""""""""""""""""	CDC	NA	clinical	11603928	USA	NA	NA	NA	NA	NA	NA	NA	Salmonella enterica	NA	NA	28901	EDLB-CDC	2018-06-07	PNUSAS042169	2018-06-07	28901	AAFPAS	AAFPAS000000000.1	NA	GCA_006548255.1	19	17
PDT000328924.1	PDS000014038.18	143	PDT000328924.1|SAMN09404337|GCA_004175915.1|Salmonella enterica subsp. enterica|Salmonella Typhimurium - monophasic|480754|Pathogen: environmental/food/other	NA	0	NA	PAIRED	NA	NA	ILLUMINA	SRR7298838	GCA_004175915.1	Contig	178363	5041347	82	SKESA v. 2.2	Pathogen: environmental/food/other	PRJNA248792	Public Health England	SAMN09404337	480754"""""""""""""""""""""""""""""""",""""""""""""""""""""""""""""""""480754.biosample"""""""""""""""""""""""""""""""",""""""""""""""""""""""""""""""""SRS3411506""""""""""""""""""""""""""""""""	PHE	2018-01	clinical	8490058	United Kingdom: United Kingdom	Homo sapiens	Not available	human	NA	NA	NA	NA	Salmonella enterica subsp. enterica	Salmonella Typhimurium - monophasic	NA	28901	PHE	2018-06-13	480754	2018-06-13	59201	AAABHR	AAABHR000000000.1	salmonellatyphimuriummonophasic	GCA_004175915.1	15	15
PDT000704778.1	PDS000060996.20	144	PDT000704778.1|SAMN14247356|GCA_011294215.1|Salmonella enterica subsp. enterica serovar 4,[5],12:i:-|4,[5],12:i:-|PNCS015539|Pathogen: environmental/food/other	NA	0	NA	PAIRED	NA	NA	ILLUMINA	SRR11233925	GCA_011294215.1	Contig	222950	4937183	62	SKESA v. 2.2	Pathogen: environmental/food/other	PRJNA543337	Public Health Agency of Canada	SAMN14247356	PNCS015539"""""""""""""""""""""""""""""""",""""""""""""""""""""""""""""""""SRS6251514""""""""""""""""""""""""""""""""	PHAC	2012-03-14	environmental/other	17624978	Canada	Chicken	NA	Environment swab	NA	NA	NA	PNCS015539	Salmonella enterica subsp. enterica serovar 4,[5],12:i:-	4,[5],12:i:-	NA	28901	NML	2020-03-03	PNCS015539	2020-03-04	440524	AAPTFA	AAPTFA000000000.1	4512i	GCA_011294215.1	6	8
PDT000705862.1	PDS000060996.20	144	PDT000705862.1|SAMN14271532|GCA_011384765.1|Salmonella enterica subsp. enterica serovar 4,[5],12:i:-|4,[5],12:i:-|PNCS015637|Pathogen: environmental/food/other	NA	0	NA	PAIRED	NA	NA	ILLUMINA	SRR11236013	GCA_011384765.1	Contig	225541	4953414	41	SKESA v. 2.2	Pathogen: environmental/food/other	PRJNA543337	Public Health Agency of Canada	SAMN14271532	PNCS015637"""""""""""""""""""""""""""""""",""""""""""""""""""""""""""""""""SRS6253222""""""""""""""""""""""""""""""""	PHAC	2010-07-05	environmental/other	17720098	Canada	NA	NA	water	NA	NA	NA	PNCS015637	Salmonella enterica subsp. enterica serovar 4,[5],12:i:-	4,[5],12:i:-	NA	28901	NML	2020-03-04	PNCS015637	2020-03-04	440524	AAPXAF	AAPXAF000000000.1	4512i	GCA_011384765.1	0	8
PDT000705852.1	PDS000060996.20	144	PDT000705852.1|SAMN14271531|GCA_011323155.1|Salmonella enterica subsp. enterica serovar 4,[5],12:i:-|4,[5],12:i:-|PNCS015636|Pathogen: environmental/food/other	NA	0	NA	PAIRED	NA	NA	ILLUMINA	SRR11236003	GCA_011323155.1	Contig	223424	4853746	77	SKESA v. 2.2	Pathogen: environmental/food/other	PRJNA543337	Public Health Agency of Canada	SAMN14271531	PNCS015636"""""""""""""""""""""""""""""""",""""""""""""""""""""""""""""""""SRS6253231""""""""""""""""""""""""""""""""	PHAC	2010-07-05	environmental/other	17655028	Canada	NA	NA	water	NA	NA	NA	PNCS015636	Salmonella enterica subsp. enterica serovar 4,[5],12:i:-	4,[5],12:i:-	NA	28901	NML	2020-03-04	PNCS015636	2020-03-04	440524	AAPUVB	AAPUVB000000000.1	4512i	GCA_011323155.1	3	11
PDT000705858.1	PDS000060996.20	144	PDT000705858.1|SAMN14271533|GCA_011295255.1|Salmonella enterica subsp. enterica serovar 4,[5],12:i:-|4,[5],12:i:-|PNCS015638|Pathogen: environmental/food/other	NA	0	NA	PAIRED	NA	NA	ILLUMINA	SRR11236009	GCA_011295255.1	Contig	461462	4948554	34	SKESA v. 2.2	Pathogen: environmental/food/other	PRJNA543337	Public Health Agency of Canada	SAMN14271533	PNCS015638"""""""""""""""""""""""""""""""",""""""""""""""""""""""""""""""""SRS6253226""""""""""""""""""""""""""""""""	PHAC	2010-08-03	environmental/other	17626018	Canada	NA	NA	water	NA	NA	NA	PNCS015638	Salmonella enterica subsp. enterica serovar 4,[5],12:i:-	4,[5],12:i:-	NA	28901	NML	2020-03-04	PNCS015638	2020-03-04	440524	AAPTHU	AAPTHU000000000.1	4512i	GCA_011295255.1	0	8
PDT000704780.1	PDS000060996.20	144	PDT000704780.1|SAMN14247357|GCA_011382625.1|Salmonella enterica subsp. enterica serovar 4,[5],12:i:-|4,[5],12:i:-|PNCS015540|Pathogen: environmental/food/other	NA	0	NA	PAIRED	NA	NA	ILLUMINA	SRR11233927	GCA_011382625.1	Contig	222922	4935711	60	SKESA v. 2.2	Pathogen: environmental/food/other	PRJNA543337	Public Health Agency of Canada	SAMN14247357	PNCS015540"""""""""""""""""""""""""""""""",""""""""""""""""""""""""""""""""SRS6251512""""""""""""""""""""""""""""""""	PHAC	2012-03-14	environmental/other	17717938	Canada	Chicken	NA	Environment swab	NA	NA	NA	PNCS015540	Salmonella enterica subsp. enterica serovar 4,[5],12:i:-	4,[5],12:i:-	NA	28901	NML	2020-03-03	PNCS015540	2020-03-04	440524	AAPWWJ	AAPWWJ000000000.1	4512i	GCA_011382625.1	2	1
PDT000704822.1	PDS000060996.20	144	PDT000704822.1|SAMN14247381|GCA_011382845.1|Salmonella enterica subsp. enterica serovar 4,[5],12:i:-|4,[5],12:i:-|PNCS015564|Pathogen: environmental/food/other	NA	0	NA	PAIRED	NA	NA	ILLUMINA	SRR11233969	GCA_011382845.1	Contig	176678	4919393	63	SKESA v. 2.2	Pathogen: environmental/food/other	PRJNA543337	Public Health Agency of Canada	SAMN14247381	PNCS015564"""""""""""""""""""""""""""""""",""""""""""""""""""""""""""""""""SRS6251470""""""""""""""""""""""""""""""""	PHAC	2013-06-12	environmental/other	17718158	Canada	Chicken	NA	Environment Swab	NA	NA	NA	PNCS015564	Salmonella enterica subsp. enterica serovar 4,[5],12:i:-	4,[5],12:i:-	NA	28901	NML	2020-03-03	PNCS015564	2020-03-04	440524	AAPWWT	AAPWWT000000000.1	4512i	GCA_011382845.1	2	3
PDT000905730.1	PDS000060996.20	144	PDT000905730.1|SAMN16929582|GCA_015834875.1|Salmonella enterica subsp. enterica serovar 4,[5],12:i:-|4,[5],12:i:-|PNCS013590|Pathogen: clinical or host-associated	NA	0	NA	PAIRED	NA	NA	ILLUMINA	SRR13209774	GCA_015834875.1	Contig	376532	4913524	43	SKESA v. 2.2	Pathogen: clinical or host-associated	PRJNA543337	Public Health Agency of Canada	SAMN16929582	PNCS013590"""""""""""""""""""""""""""""""",""""""""""""""""""""""""""""""""SRS7842250""""""""""""""""""""""""""""""""	PHAC	2017-09-08	clinical	23648458	Canada	Homo sapiens	Gastroenteritis	stool	NA	NA	NA	PNCS013590	Salmonella enterica subsp. enterica serovar 4,[5],12:i:-	4,[5],12:i:-	NA	28901	NML	2020-12-07	PNCS013590	2020-12-07	440524	AAXPLD	AAXPLD000000000.1	4512i	GCA_015834875.1	2	3
PDT000912382.1	PDS000060996.20	144	PDT000912382.1|SAMN16970677|GCA_016025095.1|Salmonella enterica subsp. enterica serovar 4,[5],12:i:-|4,[5],12:i:-|PNCS013721|Pathogen: clinical or host-associated	NA	0	NA	PAIRED	NA	NA	ILLUMINA	SRR13241904	GCA_016025095.1	Contig	231607	4976112	85	SKESA v. 2.2	Pathogen: clinical or host-associated	PRJNA543337	Public Health Agency of Canada	SAMN16970677	PNCS013721"""""""""""""""""""""""""""""""",""""""""""""""""""""""""""""""""SRS7872429""""""""""""""""""""""""""""""""	PHAC	2017-11-04	clinical	23868658	Canada	Homo sapiens	Gastroenteritis	stool	NA	NA	NA	PNCS013721	Salmonella enterica subsp. enterica serovar 4,[5],12:i:-	4,[5],12:i:-	NA	28901	NML	2020-12-12	PNCS013721	2020-12-12	440524	AAXVAG	AAXVAG000000000.1	4512i	GCA_016025095.1	2	1
PDT000593657.1	PDS000014038.18	145	PDT000593657.1|SAMN12839042|GCA_016241755.1|Salmonella enterica||PNUSAS097061|Pathogen: clinical or host-associated	NA	0	NA	PAIRED	NA	NA	ILLUMINA	SRR10177381	GCA_016241755.1	Contig	68366	5000109	144	SKESA v. 2.2	Pathogen: clinical or host-associated	PRJNA230403	CDC	SAMN12839042	PNUSAS097061"""""""""""""""""""""""""""""""",""""""""""""""""""""""""""""""""SRS5431004""""""""""""""""""""""""""""""""	CDC	NA	clinical	24121538	USA	NA	NA	NA	NA	NA	NA	NA	Salmonella enterica	NA	NA	28901	EDLB-CDC	2019-09-26	PNUSAS097061	2019-09-26	28901	AAYBEC	AAYBEC000000000.1	NA	GCA_016241755.1	13	10
PDT000706276.1	PDS000014038.18	145	PDT000706276.1|SAMN14310235|GCA_011497905.1|Salmonella enterica||U1888s|Pathogen: environmental/food/other	NA	0	NA	PAIRED	NA	NA	ILLUMINA	SRR11249263	GCA_011497905.1	Contig	278157	5091224	52	SKESA v. 2.2	Pathogen: environmental/food/other	PRJNA377900	FDA	SAMN14310235	SRS6268608"""""""""""""""""""""""""""""""",""""""""""""""""""""""""""""""""U1888s""""""""""""""""""""""""""""""""	UNIETAR	2018-12-17	environmental/other	17838788	Ecuador	NA	NA	Caeca content (Sus scrofa domesticus)	NA	NA	NA	NA	Salmonella enterica	NA	NA	28901	PULSENET	2020-03-06	U1888s	2020-03-06	28901	AAQEHS	AAQEHS000000000.1	NA	GCA_011497905.1	4	15
PDT000522306.1	PDS000014038.18	145	PDT000522306.1|SAMN12046330|GCA_006452455.1|Salmonella enterica||PNUSAS076225|Pathogen: clinical or host-associated	NA	0	NA	PAIRED	NA	NA	ILLUMINA	SRR9291151	GCA_006452455.1	Contig	317972	4932225	43	SKESA v. 2.2	Pathogen: clinical or host-associated	PRJNA230403	CDC	SAMN12046330	PNUSAS076225"""""""""""""""""""""""""""""""",""""""""""""""""""""""""""""""""SRS4961944""""""""""""""""""""""""""""""""	CDC	NA	clinical	11468068	USA	NA	NA	NA	NA	NA	NA	NA	Salmonella enterica	NA	NA	28901	EDLB-CDC	2019-06-13	PNUSAS076225	2019-06-13	28901	AAFJJW	AAFJJW000000000.1	NA	GCA_006452455.1	7	9
PDT000300754.2	PDS000014038.18	145	PDT000300754.2|SAMN08815148|GCA_007566745.1|Salmonella enterica||PNUSAS037351|Pathogen: clinical or host-associated	NA	0	NA	PAIRED	NA	NA	ILLUMINA	SRR6916432	GCA_007566745.1	Contig	163828	4978412	71	SKESA v. 2.2	Pathogen: clinical or host-associated	PRJNA230403	CDC	SAMN08815148	PNUSAS037351"""""""""""""""""""""""""""""""",""""""""""""""""""""""""""""""""SRS3106092""""""""""""""""""""""""""""""""	CDC	NA	clinical	12693688	USA	NA	NA	NA	NA	NA	NA	NA	Salmonella enterica	NA	NA	28901	EDLB-CDC	2018-03-29	PNUSAS037351	2018-03-29	28901	AAIHTI	AAIHTI000000000.1	NA	GCA_007566745.1	22	19
PDT000714864.1	PDS000014038.18	145	PDT000714864.1|SAMN14470177|GCA_016176025.1|Salmonella enterica||U3522s|Pathogen: environmental/food/other	NA	0	NA	PAIRED	NA	NA	ILLUMINA	SRR11434826	GCA_016176025.1	Contig	299564	5013716	47	SKESA v. 2.2	Pathogen: environmental/food/other	PRJNA377900	FDA	SAMN14470177	SRS6386502"""""""""""""""""""""""""""""""",""""""""""""""""""""""""""""""""U3522s""""""""""""""""""""""""""""""""	UNIETAR	2019-06-10	environmental/other	24055468	Ecuador	NA	NA	Sus scrofa domesticus Caeca content	NA	NA	NA	NA	Salmonella enterica	NA	NA	28901	PULSENET	2020-03-27	U3522s	2020-03-27	28901	AAXZRO	AAXZRO000000000.1	NA	GCA_016176025.1	2	15
PDT000330195.1	PDS000014038.18	145	PDT000330195.1|SAMN09430492|GCA_016383005.1|Salmonella enterica||PNUSAS043185|Pathogen: clinical or host-associated	NA	0	NA	PAIRED	NA	NA	ILLUMINA	SRR7348227	GCA_016383005.1	Contig	299564	5031170	49	SKESA v. 2.2	Pathogen: clinical or host-associated	PRJNA230403	CDC	SAMN09430492	PNUSAS043185"""""""""""""""""""""""""""""""",""""""""""""""""""""""""""""""""SRS3422282""""""""""""""""""""""""""""""""	CDC	NA	clinical	24264138	USA	NA	NA	NA	NA	NA	NA	NA	Salmonella enterica	NA	NA	28901	EDLB-CDC	2018-06-15	PNUSAS043185	2018-06-15	28901	AAYJKZ	AAYJKZ000000000.1	NA	GCA_016383005.1	14	12
PDT000714834.1	PDS000014038.18	145	PDT000714834.1|SAMN14468615|GCA_011765965.1|Salmonella enterica||U2602s|Pathogen: environmental/food/other	NA	0	NA	PAIRED	NA	NA	ILLUMINA	SRR11434317	GCA_011765965.1	Contig	268487	4957839	55	SKESA v. 2.2	Pathogen: environmental/food/other	PRJNA377900	FDA	SAMN14468615	SRS6386079"""""""""""""""""""""""""""""""",""""""""""""""""""""""""""""""""U2602s""""""""""""""""""""""""""""""""	UNIETAR	2019-05-06	environmental/other	18131828	Ecuador	NA	NA	Sus scrofa domesticus Caeca content	NA	NA	NA	NA	Salmonella enterica	NA	NA	28901	PULSENET	2020-03-27	U2602s	2020-03-27	28901	AAQVYU	AAQVYU000000000.1	NA	GCA_011765965.1	2	16
PDT000714470.1	PDS000014038.18	145	PDT000714470.1|SAMN14449839|GCA_011758825.1|Salmonella enterica||U1909s|Pathogen: environmental/food/other	NA	0	NA	PAIRED	NA	NA	ILLUMINA	SRR11304906	GCA_011758825.1	Contig	321116	5133396	52	SKESA v. 2.2	Pathogen: environmental/food/other	PRJNA377900	FDA	SAMN14449839	SRS6379747"""""""""""""""""""""""""""""""",""""""""""""""""""""""""""""""""U1909s""""""""""""""""""""""""""""""""	UNIETAR	2019-01-07	environmental/other	18116628	Ecuador	NA	NA	Sus scrofa domesticus Mesenteric nodes	NA	NA	NA	NA	Salmonella enterica	NA	NA	28901	PULSENET	2020-03-26	U1909s	2020-03-26	28901	AAQVTM	AAQVTM000000000.1	NA	GCA_011758825.1	4	15
PDT000714471.1	PDS000014038.18	145	PDT000714471.1|SAMN14449840|GCA_011758885.1|Salmonella enterica||U1901s|Pathogen: environmental/food/other	NA	0	NA	PAIRED	NA	NA	ILLUMINA	SRR11304907	GCA_011758885.1	Contig	301226	5019670	50	SKESA v. 2.2	Pathogen: environmental/food/other	PRJNA377900	FDA	SAMN14449840	SRS6379745"""""""""""""""""""""""""""""""",""""""""""""""""""""""""""""""""U1901s""""""""""""""""""""""""""""""""	UNIETAR	2019-01-07	environmental/other	18116688	Ecuador	NA	NA	Sus scrofa domesticus Caeca content	NA	NA	NA	NA	Salmonella enterica	NA	NA	28901	PULSENET	2020-03-26	U1901s	2020-03-26	28901	AAQVTK	AAQVTK000000000.1	NA	GCA_011758885.1	2	15
PDT000714831.1	PDS000014038.18	145	PDT000714831.1|SAMN14468620|GCA_016176165.1|Salmonella enterica||U2600s|Pathogen: environmental/food/other	NA	0	NA	PAIRED	NA	NA	ILLUMINA	SRR11434314	GCA_016176165.1	Contig	299269	5036523	51	SKESA v. 2.2	Pathogen: environmental/food/other	PRJNA377900	FDA	SAMN14468620	SRS6386077"""""""""""""""""""""""""""""""",""""""""""""""""""""""""""""""""U2600s""""""""""""""""""""""""""""""""	UNIETAR	2019-05-06	environmental/other	24055618	Ecuador	NA	NA	Sus scrofa domesticus Caeca content	NA	NA	NA	NA	Salmonella enterica	NA	NA	28901	PULSENET	2020-03-27	U2600s	2020-03-27	28901	AAXZRP	AAXZRP000000000.1	NA	GCA_016176165.1	2	16
PDT000337369.1	PDS000037027.106	146	PDT000337369.1|SAMN09492740|GCA_007582125.1|Salmonella enterica subsp. enterica|Salmonella Typhimurium - monophasic|432282|Pathogen: environmental/food/other	NA	0	NA	PAIRED	NA	NA	ILLUMINA	SRR7439454	GCA_007582125.1	Contig	199311	5035684	72	SKESA v. 2.2	Pathogen: environmental/food/other	PRJNA248792	Public Health England	SAMN09492740	432282"""""""""""""""""""""""""""""""",""""""""""""""""""""""""""""""""432282.biosample"""""""""""""""""""""""""""""""",""""""""""""""""""""""""""""""""SRS3467241""""""""""""""""""""""""""""""""	PHE	2017-10	clinical	12710878	United Kingdom: United Kingdom	Homo sapiens	Not available	human	NA	NA	NA	NA	Salmonella enterica subsp. enterica	Salmonella Typhimurium - monophasic	NA	28901	PHE	2018-06-27	432282	2018-06-27	59201	AAIIQR	AAIIQR000000000.1	salmonellatyphimuriummonophasic	GCA_007582125.1	0	29
PDT000338515.1	PDS000037027.106	146	PDT000338515.1|SAMN09515988|GCA_003909635.1|Salmonella enterica subsp. enterica|Salmonella Typhimurium - monophasic|431298|Pathogen: environmental/food/other	NA	0	NA	PAIRED	NA	NA	ILLUMINA	SRR7450796	GCA_003909635.1	Contig	222722	5044661	69	SKESA v. 2.2	Pathogen: environmental/food/other	PRJNA248792	Public Health England	SAMN09515988	431298"""""""""""""""""""""""""""""""",""""""""""""""""""""""""""""""""431298.biosample"""""""""""""""""""""""""""""""",""""""""""""""""""""""""""""""""SRS3483771""""""""""""""""""""""""""""""""	PHE	2017-10	clinical	8036538	United Kingdom: United Kingdom	Homo sapiens	Not available	human	NA	NA	NA	NA	Salmonella enterica subsp. enterica	Salmonella Typhimurium - monophasic	NA	28901	PHE	2018-06-29	431298	2018-06-29	59201	RVCZ	RVCZ00000000.1	salmonellatyphimuriummonophasic	GCA_003909635.1	0	29
PDT000496349.1	PDS000066898.25	147	PDT000496349.1|SAMN11333143|GCA_004919185.1|Salmonella enterica subsp. enterica serovar 1,4,[5],12:i:-|1,4,[5],12:i:-|PNCS014849|Pathogen: clinical or host-associated	NA	0	NA	NA	NA	NA	NA	NA	GCA_004919185.1	Complete Genome	4815188	4909026	2	unicycler v. 0.4.7; canu v. 1.8	Pathogen: clinical or host-associated	PRJNA316728	Laboratory for Foodborne Zoonoses	SAMN11333143	PNCS014849"""""""""""""""""""""""""""""""",""""""""""""""""""""""""""""""""SRS4628345""""""""""""""""""""""""""""""""	Cadham Provincial Laboratory	2008-10-21	clinical	9493858	Canada: MB	Homo sapiens	not collected	not collected	not collected	NA	NA	PNCS014849	Salmonella enterica subsp. enterica serovar 1,4,[5],12:i:-	1,4,[5],12:i:-	NA	28901	NA	NA	PNCS014849	2019-04-28	2583588	NA	NA	14512i	GCA_004919185.1	0	3
PDT000690654.1	PDS000066898.25	147	PDT000690654.1|SAMN14146151|GCA_011654975.1|Salmonella enterica subsp. enterica serovar 4,[5],12:i:-|4,[5],12:i:-|PNCS014849|Pathogen: clinical or host-associated	NA	0	NA	PAIRED	NA	NA	ILLUMINA	SRR11181444	GCA_011654975.1	Contig	217232	4922923	59	SKESA v. 2.2	Pathogen: clinical or host-associated	PRJNA543337	Public Health Agency of Canada	SAMN14146151	PNCS014849"""""""""""""""""""""""""""""""",""""""""""""""""""""""""""""""""SRS6216190""""""""""""""""""""""""""""""""	PHAC	2008-10-21	clinical	18005348	Canada	Homo sapiens	Gastroenteritis	stool	NA	NA	NA	PNCS014849	Salmonella enterica subsp. enterica serovar 4,[5],12:i:-	4,[5],12:i:-	NA	28901	NML	2020-02-25	PNCS014849	2020-02-25	440524	AAQOVE	AAQOVE000000000.1	4512i	GCA_011654975.1	0	3
PDT000690655.1	PDS000066898.25	148	PDT000690655.1|SAMN14146134|GCA_011686735.1|Salmonella enterica subsp. enterica serovar 4,[5],12:i:-|4,[5],12:i:-|PNCS014892|Pathogen: clinical or host-associated	NA	0	NA	PAIRED	NA	NA	ILLUMINA	SRR11181445	GCA_011686735.1	Contig	178452	4882205	59	SKESA v. 2.2	Pathogen: clinical or host-associated	PRJNA543337	Public Health Agency of Canada	SAMN14146134	PNCS014892"""""""""""""""""""""""""""""""",""""""""""""""""""""""""""""""""SRS6216189""""""""""""""""""""""""""""""""	PHAC	2008-08-19	clinical	18038068	Canada	Homo sapiens	Gastroenteritis	stool	NA	NA	NA	PNCS014892	Salmonella enterica subsp. enterica serovar 4,[5],12:i:-	4,[5],12:i:-	NA	28901	NML	2020-02-25	PNCS014892	2020-02-25	440524	AAQQWY	AAQQWY000000000.1	4512i	GCA_011686735.1	1	5
PDT000690644.1	PDS000066898.25	148	PDT000690644.1|SAMN14146133|GCA_011657455.1|Salmonella enterica subsp. enterica serovar 4,[5],12:i:-|4,[5],12:i:-|PNCS014891|Pathogen: clinical or host-associated	NA	0	NA	PAIRED	NA	NA	ILLUMINA	SRR11181434	GCA_011657455.1	Contig	217066	4908979	57	SKESA v. 2.2	Pathogen: clinical or host-associated	PRJNA543337	Public Health Agency of Canada	SAMN14146133	PNCS014891"""""""""""""""""""""""""""""""",""""""""""""""""""""""""""""""""SRS6216200""""""""""""""""""""""""""""""""	PHAC	2008-08-12	clinical	18007818	Canada	Homo sapiens	Gastroenteritis	stool	NA	NA	NA	PNCS014891	Salmonella enterica subsp. enterica serovar 4,[5],12:i:-	4,[5],12:i:-	NA	28901	NML	2020-02-25	PNCS014891	2020-02-25	440524	AAQPBC	AAQPBC000000000.1	4512i	GCA_011657455.1	1	4
PDT000464929.1	PDS000067043.6	149	PDT000464929.1|SAMN10907598|GCA_007660085.1|Salmonella enterica subsp. enterica|Salmonella Typhimurium - monophasic|391109|Pathogen: environmental/food/other	NA	0	NA	PAIRED	NA	NA	ILLUMINA	SRR8554002	GCA_007660085.1	Contig	103922	5019635	146	SKESA v. 2.2	Pathogen: environmental/food/other	PRJNA248792	Public Health England	SAMN10907598	391109"""""""""""""""""""""""""""""""",""""""""""""""""""""""""""""""""391109.biosample"""""""""""""""""""""""""""""""",""""""""""""""""""""""""""""""""SRS4346965""""""""""""""""""""""""""""""""	PHE	2017-07	clinical	12795878	United Kingdom: United Kingdom	Homo sapiens	Not available	human	NA	NA	NA	NA	Salmonella enterica subsp. enterica	Salmonella Typhimurium - monophasic	NA	28901	PHE	2019-02-10	391109	2019-02-15	59201	AAIODK	AAIODK000000000.1	salmonellatyphimuriummonophasic	GCA_007660085.1	0	16
PDT000320967.1	PDS000067043.6	149	PDT000320967.1|SAMN09276847|GCA_007578265.1|Salmonella enterica subsp. enterica|Salmonella Typhimurium - monophasic|391308|Pathogen: environmental/food/other	NA	0	NA	PAIRED	NA	NA	ILLUMINA	SRR7230698	GCA_007578265.1	Contig	103913	4945331	138	SKESA v. 2.2	Pathogen: environmental/food/other	PRJNA248792	Public Health England	SAMN09276847	391308"""""""""""""""""""""""""""""""",""""""""""""""""""""""""""""""""391308.biosample"""""""""""""""""""""""""""""""",""""""""""""""""""""""""""""""""SRS3350999""""""""""""""""""""""""""""""""	PHE	2017-07	clinical	12706968	United Kingdom: United Kingdom	Homo sapiens	Not available	human	NA	NA	NA	NA	Salmonella enterica subsp. enterica	Salmonella Typhimurium - monophasic	NA	28901	PHE	2018-05-30	391308	2018-05-30	59201	AAIIMX	AAIIMX000000000.1	salmonellatyphimuriummonophasic	GCA_007578265.1	0	16
PDT000329494.1	PDS000067043.6	149	PDT000329494.1|SAMN09423100|GCA_007769925.1|Salmonella enterica subsp. enterica|Salmonella Typhimurium - monophasic|387202|Pathogen: environmental/food/other	NA	0	NA	PAIRED	NA	NA	ILLUMINA	SRR7310616	GCA_007769925.1	Contig	108150	4988718	134	SKESA v. 2.2	Pathogen: environmental/food/other	PRJNA248792	Public Health England	SAMN09423100	387202"""""""""""""""""""""""""""""""",""""""""""""""""""""""""""""""""387202.biosample"""""""""""""""""""""""""""""""",""""""""""""""""""""""""""""""""SRS3415624""""""""""""""""""""""""""""""""	PHE	2017-06	clinical	12914808	United Kingdom: United Kingdom	Homo sapiens	Not available	human	NA	NA	NA	NA	Salmonella enterica subsp. enterica	Salmonella Typhimurium - monophasic	NA	28901	PHE	2018-06-14	387202	2018-06-14	59201	AAIUZS	AAIUZS000000000.1	salmonellatyphimuriummonophasic	GCA_007769925.1	0	16
PDT000466242.1	PDS000067043.6	149	PDT000466242.1|SAMN10959257|GCA_007788215.1|Salmonella enterica subsp. enterica|Salmonella Typhimurium - monophasic|385890|Pathogen: environmental/food/other	NA	0	NA	PAIRED	NA	NA	ILLUMINA	SRR8584999	GCA_007788215.1	Contig	102015	4937093	141	SKESA v. 2.2	Pathogen: environmental/food/other	PRJNA248792	Public Health England	SAMN10959257	385890"""""""""""""""""""""""""""""""",""""""""""""""""""""""""""""""""385890.biosample"""""""""""""""""""""""""""""""",""""""""""""""""""""""""""""""""SRS4374071""""""""""""""""""""""""""""""""	PHE	2017-06	clinical	12944358	United Kingdom: United Kingdom	Homo sapiens	Not available	human	NA	NA	NA	NA	Salmonella enterica subsp. enterica	Salmonella Typhimurium - monophasic	NA	28901	PHE	2019-02-17	385890	2019-02-17	59201	AAIWCT	AAIWCT000000000.1	salmonellatyphimuriummonophasic	GCA_007788215.1	0	16
PDT000334740.1	PDS000067043.6	149	PDT000334740.1|SAMN09474936|GCA_007578725.1|Salmonella enterica subsp. enterica|Salmonella Typhimurium - monophasic|385860|Pathogen: environmental/food/other	NA	0	NA	PAIRED	NA	NA	ILLUMINA	SRR7415004	GCA_007578725.1	Contig	104324	4957741	137	SKESA v. 2.2	Pathogen: environmental/food/other	PRJNA248792	Public Health England	SAMN09474936	385860"""""""""""""""""""""""""""""""",""""""""""""""""""""""""""""""""385860.biosample"""""""""""""""""""""""""""""""",""""""""""""""""""""""""""""""""SRS3450106""""""""""""""""""""""""""""""""	PHE	2017-06	clinical	12707428	United Kingdom: United Kingdom	Homo sapiens	Not available	human	NA	NA	NA	NA	Salmonella enterica subsp. enterica	Salmonella Typhimurium - monophasic	NA	28901	PHE	2018-06-23	385860	2018-06-23	59201	AAIIPF	AAIIPF000000000.1	salmonellatyphimuriummonophasic	GCA_007578725.1	0	16
PDT000315680.1	PDS000067043.6	149	PDT000315680.1|SAMN09214703|GCA_007644505.1|Salmonella enterica subsp. enterica|Salmonella Typhimurium - monophasic|389635|Pathogen: environmental/food/other	NA	0	NA	PAIRED	NA	NA	ILLUMINA	SRR7172587	GCA_007644505.1	Contig	102674	4949391	136	SKESA v. 2.0	Pathogen: environmental/food/other	PRJNA248792	Public Health England	SAMN09214703	389635"""""""""""""""""""""""""""""""",""""""""""""""""""""""""""""""""389635.biosample"""""""""""""""""""""""""""""""",""""""""""""""""""""""""""""""""SRS3307193""""""""""""""""""""""""""""""""	PHE	2017-07	clinical	12779478	United Kingdom: United Kingdom	Homo sapiens	Not available	human	NA	NA	NA	NA	Salmonella enterica subsp. enterica	Salmonella Typhimurium - monophasic	NA	28901	PHE	2018-05-17	389635	2018-05-17	59201	AAINGE	AAINGE000000000.1	salmonellatyphimuriummonophasic	GCA_007644505.1	1	17
PDT000332236.1	PDS000067043.6	149	PDT000332236.1|SAMN09444291|GCA_007772245.1|Salmonella enterica subsp. enterica|Salmonella Typhimurium - monophasic|387052|Pathogen: environmental/food/other	NA	0	NA	PAIRED	NA	NA	ILLUMINA	SRR7358377	GCA_007772245.1	Contig	109285	4971805	127	SKESA v. 2.2	Pathogen: environmental/food/other	PRJNA248792	Public Health England	SAMN09444291	387052"""""""""""""""""""""""""""""""",""""""""""""""""""""""""""""""""387052.biosample"""""""""""""""""""""""""""""""",""""""""""""""""""""""""""""""""SRS3430122""""""""""""""""""""""""""""""""	PHE	2017-07	clinical	12917878	United Kingdom: United Kingdom	Homo sapiens	Not available	human	NA	NA	NA	NA	Salmonella enterica subsp. enterica	Salmonella Typhimurium - monophasic	NA	28901	PHE	2018-06-19	387052	2018-06-19	59201	AAIVEH	AAIVEH000000000.1	salmonellatyphimuriummonophasic	GCA_007772245.1	0	16
PDT000340255.1	PDS000067043.6	149	PDT000340255.1|SAMN09531060|GCA_007579325.1|Salmonella enterica subsp. enterica|Salmonella Typhimurium - monophasic|385812|Pathogen: environmental/food/other	NA	0	NA	PAIRED	NA	NA	ILLUMINA	SRR7458699	GCA_007579325.1	Contig	134971	4968976	129	SKESA v. 2.2	Pathogen: environmental/food/other	PRJNA248792	Public Health England	SAMN09531060	385812"""""""""""""""""""""""""""""""",""""""""""""""""""""""""""""""""385812.biosample"""""""""""""""""""""""""""""""",""""""""""""""""""""""""""""""""SRS3491221""""""""""""""""""""""""""""""""	PHE	2017-06	clinical	12708028	United Kingdom: United Kingdom	Homo sapiens	Not available	human	NA	NA	NA	NA	Salmonella enterica subsp. enterica	Salmonella Typhimurium - monophasic	NA	28901	PHE	2018-07-02	385812	2018-07-02	59201	AAIIRX	AAIIRX000000000.1	salmonellatyphimuriummonophasic	GCA_007579325.1	0	16
PDT000464824.1	PDS000067043.6	149	PDT000464824.1|SAMN10907471|GCA_007594005.1|Salmonella enterica subsp. enterica|Salmonella Typhimurium - monophasic|388748|Pathogen: environmental/food/other	NA	0	NA	PAIRED	NA	NA	ILLUMINA	SRR8553887	GCA_007594005.1	Contig	101892	4942486	143	SKESA v. 2.2	Pathogen: environmental/food/other	PRJNA248792	Public Health England	SAMN10907471	388748"""""""""""""""""""""""""""""""",""""""""""""""""""""""""""""""""388748.biosample"""""""""""""""""""""""""""""""",""""""""""""""""""""""""""""""""SRS4346851""""""""""""""""""""""""""""""""	PHE	2017-07	clinical	12722818	United Kingdom: United Kingdom	Homo sapiens	Not available	human	NA	NA	NA	NA	Salmonella enterica subsp. enterica	Salmonella Typhimurium - monophasic	NA	28901	PHE	2019-02-10	388748	2019-02-15	59201	AAIJSJ	AAIJSJ000000000.1	salmonellatyphimuriummonophasic	GCA_007594005.1	0	16
PDT000230475.2	PDS000067043.6	149	PDT000230475.2|SAMN07432244|GCA_010589445.1|Salmonella enterica subsp. enterica|Salmonella Typhimurium - monophasic|392969|Pathogen: clinical or host-associated	NA	0	NA	PAIRED	NA	NA	ILLUMINA	SRR5886992	GCA_010589445.1	Contig	110497	4981688	125	SKESA v. 2.2	Pathogen: clinical or host-associated	PRJNA248792	Public Health England	SAMN07432244	392969"""""""""""""""""""""""""""""""",""""""""""""""""""""""""""""""""392969.biosample"""""""""""""""""""""""""""""""",""""""""""""""""""""""""""""""""SRS2399195""""""""""""""""""""""""""""""""	PHE	2017-07	clinical	16735108	United Kingdom: United Kingdom	Homo sapiens	Not available	human	NA	NA	NA	NA	Salmonella enterica subsp. enterica	Salmonella Typhimurium - monophasic	NA	28901	PHE	2017-08-02	392969	2017-08-02	59201	AAODLL	AAODLL000000000.1	salmonellatyphimuriummonophasic	GCA_010589445.1	0	16
PDT000328222.1	PDS000067043.6	149	PDT000328222.1|SAMN09396658|GCA_007577505.1|Salmonella enterica subsp. enterica|Salmonella Typhimurium - monophasic|388777|Pathogen: environmental/food/other	NA	0	NA	PAIRED	NA	NA	ILLUMINA	SRR7292664	GCA_007577505.1	Contig	97329	4939295	145	SKESA v. 2.2	Pathogen: environmental/food/other	PRJNA248792	Public Health England	SAMN09396658	388777"""""""""""""""""""""""""""""""",""""""""""""""""""""""""""""""""388777.biosample"""""""""""""""""""""""""""""""",""""""""""""""""""""""""""""""""SRS3406128""""""""""""""""""""""""""""""""	PHE	2017-07	clinical	12706218	United Kingdom: United Kingdom	Homo sapiens	Not available	human	NA	NA	NA	NA	Salmonella enterica subsp. enterica	Salmonella Typhimurium - monophasic	NA	28901	PHE	2018-06-12	388777	2018-06-12	59201	AAIINZ	AAIINZ000000000.1	salmonellatyphimuriummonophasic	GCA_007577505.1	0	16
PDT000464839.1	PDS000067043.6	149	PDT000464839.1|SAMN10907503|GCA_007514555.1|Salmonella enterica subsp. enterica|Salmonella Typhimurium - monophasic|385915|Pathogen: environmental/food/other	NA	0	NA	PAIRED	NA	NA	ILLUMINA	SRR8553905	GCA_007514555.1	Contig	123822	4967107	131	SKESA v. 2.2	Pathogen: environmental/food/other	PRJNA248792	Public Health England	SAMN10907503	385915"""""""""""""""""""""""""""""""",""""""""""""""""""""""""""""""""385915.biosample"""""""""""""""""""""""""""""""",""""""""""""""""""""""""""""""""SRS4346869""""""""""""""""""""""""""""""""	PHE	2017-06	clinical	12641528	United Kingdom: United Kingdom	Homo sapiens	Not available	human	NA	NA	NA	NA	Salmonella enterica subsp. enterica	Salmonella Typhimurium - monophasic	NA	28901	PHE	2019-02-10	385915	2019-02-15	59201	AAIEEI	AAIEEI000000000.1	salmonellatyphimuriummonophasic	GCA_007514555.1	0	16
PDT000338012.1	PDS000067043.6	149	PDT000338012.1|SAMN09504309|GCA_007499925.1|Salmonella enterica subsp. enterica|Salmonella Typhimurium - monophasic|385912|Pathogen: environmental/food/other	NA	0	NA	PAIRED	NA	NA	ILLUMINA	SRR7443997	GCA_007499925.1	Contig	110171	4963250	132	SKESA v. 2.2	Pathogen: environmental/food/other	PRJNA248792	Public Health England	SAMN09504309	385912"""""""""""""""""""""""""""""""",""""""""""""""""""""""""""""""""385912.biosample"""""""""""""""""""""""""""""""",""""""""""""""""""""""""""""""""SRS3473706""""""""""""""""""""""""""""""""	PHE	2017-06	clinical	12626838	United Kingdom: United Kingdom	Homo sapiens	Not available	human	NA	NA	NA	NA	Salmonella enterica subsp. enterica	Salmonella Typhimurium - monophasic	NA	28901	PHE	2018-06-28	385912	2018-06-28	59201	AAIDBV	AAIDBV000000000.1	salmonellatyphimuriummonophasic	GCA_007499925.1	0	16
PDT000747645.1	PDS000053710.54	150	PDT000747645.1|SAMN14219874|GCA_013808945.1|Salmonella enterica subsp. enterica serovar 4,[5],12:i:-|4,[5],12:i:-|PNCS015026|Pathogen: clinical or host-associated	NA	0	NA	PAIRED	NA	NA	ILLUMINA	SRR11851205	GCA_013808945.1	Contig	219329	5101641	87	SKESA v. 2.2	Pathogen: clinical or host-associated	PRJNA543337	Public Health Agency of Canada	SAMN14219874	PNCS015026"""""""""""""""""""""""""""""""",""""""""""""""""""""""""""""""""SRS6714092""""""""""""""""""""""""""""""""	PHAC	2010-07-08	clinical	20975638	Canada	Homo sapiens	gastroenteritis	stool	NA	NA	NA	PNCS015026	Salmonella enterica subsp. enterica serovar 4,[5],12:i:-	4,[5],12:i:-	NA	28901	NML	2020-05-26	PNCS015026	2020-05-26	440524	AAUPXJ	AAUPXJ000000000.1	4512i	GCA_013808945.1	5	6
PDT000747637.1	PDS000053710.54	150	PDT000747637.1|SAMN14219876|GCA_013810145.1|Salmonella enterica subsp. enterica serovar 4,[5],12:i:-|4,[5],12:i:-|PNCS015028|Pathogen: clinical or host-associated	NA	0	NA	PAIRED	NA	NA	ILLUMINA	SRR11851197	GCA_013810145.1	Contig	341901	5097430	62	SKESA v. 2.2	Pathogen: clinical or host-associated	PRJNA543337	Public Health Agency of Canada	SAMN14219876	PNCS015028"""""""""""""""""""""""""""""""",""""""""""""""""""""""""""""""""SRS6714100""""""""""""""""""""""""""""""""	PHAC	2010-07-06	clinical	20977118	Canada	Homo sapiens	gastroenteritis	stool	NA	NA	NA	PNCS015028	Salmonella enterica subsp. enterica serovar 4,[5],12:i:-	4,[5],12:i:-	NA	28901	NML	2020-05-26	PNCS015028	2020-05-26	440524	AAUPXP	AAUPXP000000000.1	4512i	GCA_013810145.1	4	5
PDT000480833.1	PDS000028056.10	153	PDT000480833.1|SAMN11191389|GCA_005530895.1|Salmonella enterica||PNUSAS070647|Pathogen: clinical or host-associated	NA	0	NA	PAIRED	NA	NA	ILLUMINA	SRR8760754	GCA_005530895.1	Contig	278192	5050505	88	SKESA v. 2.2	Pathogen: clinical or host-associated	PRJNA230403	CDC	SAMN11191389	PNUSAS070647"""""""""""""""""""""""""""""""",""""""""""""""""""""""""""""""""SRS4516814""""""""""""""""""""""""""""""""	CDC	NA	clinical	10168348	USA	NA	NA	NA	NA	NA	NA	NA	Salmonella enterica	NA	NA	28901	EDLB-CDC	2019-03-21	PNUSAS070647	2019-03-21	28901	AADCUX	AADCUX000000000.1	NA	GCA_005530895.1	4	NULL
PDT000300762.2	PDS000028056.10	153	PDT000300762.2|SAMN08815164|GCA_007638595.1|Salmonella enterica||PNUSAS037611|Pathogen: clinical or host-associated	NA	0	NA	PAIRED	NA	NA	ILLUMINA	SRR6916444	GCA_007638595.1	Contig	258680	4896593	58	SKESA v. 2.2	Pathogen: clinical or host-associated	PRJNA230403	CDC	SAMN08815164	PNUSAS037611"""""""""""""""""""""""""""""""",""""""""""""""""""""""""""""""""SRS3106105""""""""""""""""""""""""""""""""	CDC	NA	clinical	12773558	USA	NA	NA	NA	NA	NA	NA	NA	Salmonella enterica	NA	NA	28901	EDLB-CDC	2018-03-29	PNUSAS037611	2018-03-29	28901	AAIMWD	AAIMWD000000000.1	NA	GCA_007638595.1	4	NULL
PDT000271041.2	PDS000037027.106	155	PDT000271041.2|SAMN08146702|GCA_010506155.1|Salmonella enterica subsp. enterica serovar 4,[5],12:i:-|4,[5],12:i:-|PNUSAS029500|Pathogen: clinical or host-associated	NA	5	NA	PAIRED	NA	NA	ILLUMINA	SRR6371538	GCA_010506155.1	Contig	222137	5000132	59	SKESA v. 2.2	Pathogen: clinical or host-associated	PRJNA230403	CDC	SAMN08146702	PNUSAS029500"""""""""""""""""""""""""""""""",""""""""""""""""""""""""""""""""SRS2754621""""""""""""""""""""""""""""""""	NA	2017-11	clinical	16651588	USA	NA	NA	stool	NA	NA	NA	PNUSAS029500	Salmonella enterica subsp. enterica serovar 4,[5],12:i:-	4,[5],12:i:-	NA	28901	EDLB-CDC	2017-12-13	PNUSAS029500	2017-12-13	440524	AANYBW	AANYBW000000000.1	4512i	GCA_010506155.1	1	21
PDT000750936.1	PDS000066898.25	156	PDT000750936.1|SAMN14219837|GCA_013786355.1|Salmonella enterica subsp. enterica serovar 4,[5],12:i:-|4,[5],12:i:-|PNCS014989|Pathogen: clinical or host-associated	NA	0	NA	PAIRED	NA	NA	ILLUMINA	SRR11879490	GCA_013786355.1	Contig	197276	4895226	56	SKESA v. 2.2	Pathogen: clinical or host-associated	PRJNA543337	Public Health Agency of Canada	SAMN14219837	PNCS014989"""""""""""""""""""""""""""""""",""""""""""""""""""""""""""""""""SRS6740327""""""""""""""""""""""""""""""""	PHAC	2009-10-08	clinical	20947098	Canada	Homo sapiens	NA	blood	NA	NA	NA	PNCS014989	Salmonella enterica subsp. enterica serovar 4,[5],12:i:-	4,[5],12:i:-	NA	28901	NML	2020-05-29	PNCS014989	2020-05-29	440524	AAUOLB	AAUOLB000000000.1	4512i	GCA_013786355.1	1	4
PDT000702923.1	PDS000066898.25	156	PDT000702923.1|SAMN14219690|GCA_011386035.1|Salmonella enterica subsp. enterica serovar 4,[5],12:i:-|4,[5],12:i:-|PNCS014931|Pathogen: clinical or host-associated	NA	0	NA	PAIRED	NA	NA	ILLUMINA	SRR11216233	GCA_011386035.1	Contig	246903	4895107	53	SKESA v. 2.2	Pathogen: clinical or host-associated	PRJNA543337	Public Health Agency of Canada	SAMN14219690	PNCS014931"""""""""""""""""""""""""""""""",""""""""""""""""""""""""""""""""SRS6239539""""""""""""""""""""""""""""""""	PHAC	2008-12-17	clinical	17721378	Canada	Homo sapiens	gastroenteritis	stool	NA	NA	NA	PNCS014931	Salmonella enterica subsp. enterica serovar 4,[5],12:i:-	4,[5],12:i:-	NA	28901	NML	2020-03-02	PNCS014931	2020-03-03	440524	AAPXCR	AAPXCR000000000.1	4512i	GCA_011386035.1	0	3
PDT000690653.1	PDS000066898.25	156	PDT000690653.1|SAMN14146167|GCA_011658615.1|Salmonella enterica subsp. enterica serovar 4,[5],12:i:-|4,[5],12:i:-|PNCS014923|Pathogen: clinical or host-associated	NA	0	NA	PAIRED	NA	NA	ILLUMINA	SRR11181443	GCA_011658615.1	Contig	225437	4919410	55	SKESA v. 2.2	Pathogen: clinical or host-associated	PRJNA543337	Public Health Agency of Canada	SAMN14146167	PNCS014923"""""""""""""""""""""""""""""""",""""""""""""""""""""""""""""""""SRS6216191""""""""""""""""""""""""""""""""	PHAC	2008-11-15	clinical	18008978	Canada	Homo sapiens	Gastroenteritis	stool	NA	NA	NA	PNCS014923	Salmonella enterica subsp. enterica serovar 4,[5],12:i:-	4,[5],12:i:-	NA	28901	NML	2020-02-25	PNCS014923	2020-02-25	440524	AAQPAN	AAQPAN000000000.1	4512i	GCA_011658615.1	0	3
PDT000751026.1	PDS000066898.25	156	PDT000751026.1|SAMN14219780|GCA_013784445.1|Salmonella enterica subsp. enterica serovar 4,[5],12:i:-|4,[5],12:i:-|PNCS014942|Pathogen: clinical or host-associated	NA	0	NA	PAIRED	NA	NA	ILLUMINA	SRR11880309	GCA_013784445.1	Contig	222336	4881895	68	SKESA v. 2.2	Pathogen: clinical or host-associated	PRJNA543337	Public Health Agency of Canada	SAMN14219780	PNCS014942"""""""""""""""""""""""""""""""",""""""""""""""""""""""""""""""""SRS6741145""""""""""""""""""""""""""""""""	PHAC	2009-01-15	clinical	20944148	Canada	Homo sapiens	gastroenteritis	stool	NA	NA	NA	PNCS014942	Salmonella enterica subsp. enterica serovar 4,[5],12:i:-	4,[5],12:i:-	NA	28901	NML	2020-05-29	PNCS014942	2020-05-29	440524	AAUOHQ	AAUOHQ000000000.1	4512i	GCA_013784445.1	0	3
PDT000690620.1	PDS000066898.25	156	PDT000690620.1|SAMN14146142|GCA_011657315.1|Salmonella enterica subsp. enterica serovar 4,[5],12:i:-|4,[5],12:i:-|PNCS014900|Pathogen: clinical or host-associated	NA	0	NA	PAIRED	NA	NA	ILLUMINA	SRR11181410	GCA_011657315.1	Contig	225555	4916927	47	SKESA v. 2.2	Pathogen: clinical or host-associated	PRJNA543337	Public Health Agency of Canada	SAMN14146142	PNCS014900"""""""""""""""""""""""""""""""",""""""""""""""""""""""""""""""""SRS6216224""""""""""""""""""""""""""""""""	PHAC	2008-10-01	clinical	18007688	Canada	Homo sapiens	Gastroenteritis	stool	NA	NA	NA	PNCS014900	Salmonella enterica subsp. enterica serovar 4,[5],12:i:-	4,[5],12:i:-	NA	28901	NML	2020-02-25	PNCS014900	2020-02-25	440524	AAQOZN	AAQOZN000000000.1	4512i	GCA_011657315.1	0	3
PDT000690662.1	PDS000066898.25	156	PDT000690662.1|SAMN14146153|GCA_011657215.1|Salmonella enterica subsp. enterica serovar 4,[5],12:i:-|4,[5],12:i:-|PNCS014910|Pathogen: clinical or host-associated	NA	0	NA	PAIRED	NA	NA	ILLUMINA	SRR11181452	GCA_011657215.1	Contig	225555	4931195	55	SKESA v. 2.2	Pathogen: clinical or host-associated	PRJNA543337	Public Health Agency of Canada	SAMN14146153	PNCS014910"""""""""""""""""""""""""""""""",""""""""""""""""""""""""""""""""SRS6216182""""""""""""""""""""""""""""""""	PHAC	2008-10-24	clinical	18007578	Canada	Homo sapiens	Gastroenteritis	stool	NA	NA	NA	PNCS014910	Salmonella enterica subsp. enterica serovar 4,[5],12:i:-	4,[5],12:i:-	NA	28901	NML	2020-02-25	PNCS014910	2020-02-25	440524	AAQOZQ	AAQOZQ000000000.1	4512i	GCA_011657215.1	0	3
PDT000497093.1	PDS000026775.47	159	PDT000497093.1|SAMN11553453|GCA_005603635.1|Salmonella enterica||PNUSAS073527|Pathogen: clinical or host-associated	NA	0	NA	PAIRED	NA	NA	ILLUMINA	SRR8997891	GCA_005603635.1	Contig	51859	4912157	179	SKESA v. 2.2	Pathogen: clinical or host-associated	PRJNA230403	CDC	SAMN11553453	PNUSAS073527"""""""""""""""""""""""""""""""",""""""""""""""""""""""""""""""""SRS4709676""""""""""""""""""""""""""""""""	CDC	NA	clinical	10325228	USA	NA	NA	NA	NA	NA	NA	NA	Salmonella enterica	NA	NA	28901	EDLB-CDC	2019-05-01	PNUSAS073527	2019-05-01	28901	AADIBP	AADIBP000000000.1	NA	GCA_005603635.1	3	2
PDT000482503.1	PDS000026775.47	159	PDT000482503.1|SAMN11252339|GCA_007443725.1|Salmonella enterica subsp. enterica serovar 4,[5],12:i:-|4,[5],12:i:-|FSIS11919054|Pathogen: environmental/food/other	NA	0	NA	PAIRED	NA	NA	ILLUMINA	SRR8784416	GCA_007443725.1	Contig	122832	4923457	82	SKESA v. 2.2	Pathogen: environmental/food/other	PRJNA242847	FDA	SAMN11252339	FSIS11919054"""""""""""""""""""""""""""""""",""""""""""""""""""""""""""""""""SRS4536813""""""""""""""""""""""""""""""""	USDA-FSIS	2019	environmental/other	12570538	USA:NY	NA	NA	chicken carcass	NA	NA	NA	FSIS11919054	Salmonella enterica subsp. enterica serovar 4,[5],12:i:-	4,[5],12:i:-	NA	28901	USDA-FSIS	2019-03-25	FSIS11919054	2019-03-25	440524	AAHYXV	AAHYXV000000000.1	4512i	GCA_007443725.1	3	2
PDT000702919.1	PDS000066898.25	161	PDT000702919.1|SAMN14219657|GCA_011313675.1|Salmonella enterica subsp. enterica serovar 4,[5],12:i:-|4,[5],12:i:-|PNCS014853|Pathogen: clinical or host-associated	NA	0	NA	PAIRED	NA	NA	ILLUMINA	SRR11216229	GCA_011313675.1	Contig	222917	4995731	66	SKESA v. 2.2	Pathogen: clinical or host-associated	PRJNA543337	Public Health Agency of Canada	SAMN14219657	PNCS014853"""""""""""""""""""""""""""""""",""""""""""""""""""""""""""""""""SRS6239543""""""""""""""""""""""""""""""""	PHAC	2009-07-20	clinical	17645518	Canada	Homo sapiens	gastroenteritis	stool	NA	NA	NA	PNCS014853	Salmonella enterica subsp. enterica serovar 4,[5],12:i:-	4,[5],12:i:-	NA	28901	NML	2020-03-02	PNCS014853	2020-03-03	440524	AAPUKL	AAPUKL000000000.1	4512i	GCA_011313675.1	0	5
PDT000498831.1	PDS000066898.25	161	PDT000498831.1|SAMN11333147|GCA_005144925.1|Salmonella enterica subsp. enterica serovar 1,4,[5],12:i:-|1,4,[5],12:i:-|PNCS014853|Pathogen: clinical or host-associated	NA	0	NA	NA	NA	NA	NA	NA	GCA_005144925.1	Complete Genome	4815118	5006968	3	Unicycler v. 0.4.7	Pathogen: clinical or host-associated	PRJNA316728	Laboratory for Foodborne Zoonoses	SAMN11333147	PNCS014853"""""""""""""""""""""""""""""""",""""""""""""""""""""""""""""""""SRS4628343""""""""""""""""""""""""""""""""	Cadham Provincial Laboratory	2009-07-20	clinical	9747798	Canada: MB	Homo sapiens	not collected	not collected	not collected	NA	NA	PNCS014853	Salmonella enterica subsp. enterica serovar 1,4,[5],12:i:-	1,4,[5],12:i:-	NA	28901	NA	NA	PNCS014853	2019-05-05	2583588	NA	NA	14512i	GCA_005144925.1	0	5
PDT000750899.1	PDS000066898.25	161	PDT000750899.1|SAMN14219816|GCA_013787685.1|Salmonella enterica subsp. enterica serovar 4,[5],12:i:-|4,[5],12:i:-|PNCS014978|Pathogen: clinical or host-associated	NA	0	NA	PAIRED	NA	NA	ILLUMINA	SRR11879452	GCA_013787685.1	Contig	347445	4996439	39	SKESA v. 2.2	Pathogen: clinical or host-associated	PRJNA543337	Public Health Agency of Canada	SAMN14219816	PNCS014978"""""""""""""""""""""""""""""""",""""""""""""""""""""""""""""""""SRS6740364""""""""""""""""""""""""""""""""	PHAC	2009-07-06	clinical	20948858	Canada	Homo sapiens	NA	blood	NA	NA	NA	PNCS014978	Salmonella enterica subsp. enterica serovar 4,[5],12:i:-	4,[5],12:i:-	NA	28901	NML	2020-05-29	PNCS014978	2020-05-29	440524	AAUOMS	AAUOMS000000000.1	4512i	GCA_013787685.1	0	5
PDT000748975.1	PDS000066898.25	161	PDT000748975.1|SAMN14220275|GCA_013798725.1|Salmonella enterica subsp. enterica serovar 4,[5],12:i:-|4,[5],12:i:-|PNCS015226|Pathogen: clinical or host-associated	NA	0	NA	PAIRED	NA	NA	ILLUMINA	SRR11860777	GCA_013798725.1	Contig	230865	5140312	72	SKESA v. 2.2	Pathogen: clinical or host-associated	PRJNA543337	Public Health Agency of Canada	SAMN14220275	PNCS015226"""""""""""""""""""""""""""""""",""""""""""""""""""""""""""""""""SRS6723193""""""""""""""""""""""""""""""""	PHAC	2013	clinical	20962958	Canada	Homo sapiens	gastroenteritis	stool	NA	NA	NA	PNCS015226	Salmonella enterica subsp. enterica serovar 4,[5],12:i:-	4,[5],12:i:-	NA	28901	NML	2020-05-27	PNCS015226	2020-05-28	440524	AAUPCU	AAUPCU000000000.1	4512i	GCA_013798725.1	1	4
PDT000750922.1	PDS000066898.25	161	PDT000750922.1|SAMN14219843|GCA_013786905.1|Salmonella enterica subsp. enterica serovar 4,[5],12:i:-|4,[5],12:i:-|PNCS014995|Pathogen: clinical or host-associated	NA	0	NA	PAIRED	NA	NA	ILLUMINA	SRR11879475	GCA_013786905.1	Contig	216942	4898279	58	SKESA v. 2.2	Pathogen: clinical or host-associated	PRJNA543337	Public Health Agency of Canada	SAMN14219843	PNCS014995"""""""""""""""""""""""""""""""",""""""""""""""""""""""""""""""""SRS6740341""""""""""""""""""""""""""""""""	PHAC	2009-11-09	clinical	20947798	Canada	Homo sapiens	NA	NA	NA	NA	NA	PNCS014995	Salmonella enterica subsp. enterica serovar 4,[5],12:i:-	4,[5],12:i:-	NA	28901	NML	2020-05-29	PNCS014995	2020-05-29	440524	AAUOLT	AAUOLT000000000.1	4512i	GCA_013786905.1	0	3
PDT000750940.1	PDS000066898.25	161	PDT000750940.1|SAMN14219818|GCA_013786685.1|Salmonella enterica subsp. enterica serovar 4,[5],12:i:-|4,[5],12:i:-|PNCS014980|Pathogen: clinical or host-associated	NA	0	NA	PAIRED	NA	NA	ILLUMINA	SRR11879494	GCA_013786685.1	Contig	227913	4903320	59	SKESA v. 2.2	Pathogen: clinical or host-associated	PRJNA543337	Public Health Agency of Canada	SAMN14219818	PNCS014980"""""""""""""""""""""""""""""""",""""""""""""""""""""""""""""""""SRS6740323""""""""""""""""""""""""""""""""	PHAC	2009-02-07	clinical	20947518	Canada	Homo sapiens	gastroenteritis	stool	NA	NA	NA	PNCS014980	Salmonella enterica subsp. enterica serovar 4,[5],12:i:-	4,[5],12:i:-	NA	28901	NML	2020-05-29	PNCS014980	2020-05-29	440524	AAUOKY	AAUOKY000000000.1	4512i	GCA_013786685.1	0	5
PDT000750920.1	PDS000066898.25	161	PDT000750920.1|SAMN14219854|GCA_013786505.1|Salmonella enterica subsp. enterica serovar 4,[5],12:i:-|4,[5],12:i:-|PNCS015006|Pathogen: clinical or host-associated	NA	0	NA	PAIRED	NA	NA	ILLUMINA	SRR11879473	GCA_013786505.1	Contig	246712	4887124	53	SKESA v. 2.2	Pathogen: clinical or host-associated	PRJNA543337	Public Health Agency of Canada	SAMN14219854	PNCS015006"""""""""""""""""""""""""""""""",""""""""""""""""""""""""""""""""SRS6740343""""""""""""""""""""""""""""""""	PHAC	2010-02-08	clinical	20947278	Canada	Homo sapiens	gastroenteritis	stool	NA	NA	NA	PNCS015006	Salmonella enterica subsp. enterica serovar 4,[5],12:i:-	4,[5],12:i:-	NA	28901	NML	2020-05-29	PNCS015006	2020-05-29	440524	AAUOLX	AAUOLX000000000.1	4512i	GCA_013786505.1	0	3
PDT000751007.1	PDS000066898.25	161	PDT000751007.1|SAMN14219794|GCA_013784815.1|Salmonella enterica subsp. enterica serovar 4,[5],12:i:-|4,[5],12:i:-|PNCS014956|Pathogen: clinical or host-associated	NA	0	NA	PAIRED	NA	NA	ILLUMINA	SRR11880288	GCA_013784815.1	Contig	271276	4989353	48	SKESA v. 2.2	Pathogen: clinical or host-associated	PRJNA543337	Public Health Agency of Canada	SAMN14219794	PNCS014956"""""""""""""""""""""""""""""""",""""""""""""""""""""""""""""""""SRS6741164""""""""""""""""""""""""""""""""	PHAC	2009-02-13	clinical	20944668	Canada	Homo sapiens	gastroenteritis	stool	NA	NA	NA	PNCS014956	Salmonella enterica subsp. enterica serovar 4,[5],12:i:-	4,[5],12:i:-	NA	28901	NML	2020-05-29	PNCS014956	2020-05-29	440524	AAUOIL	AAUOIL000000000.1	4512i	GCA_013784815.1	0	3
PDT000750943.1	PDS000066898.25	161	PDT000750943.1|SAMN14219817|GCA_013786705.1|Salmonella enterica subsp. enterica serovar 4,[5],12:i:-|4,[5],12:i:-|PNCS014979|Pathogen: clinical or host-associated	NA	0	NA	PAIRED	NA	NA	ILLUMINA	SRR11879497	GCA_013786705.1	Contig	347445	5097408	37	SKESA v. 2.2	Pathogen: clinical or host-associated	PRJNA543337	Public Health Agency of Canada	SAMN14219817	PNCS014979"""""""""""""""""""""""""""""""",""""""""""""""""""""""""""""""""SRS6740320""""""""""""""""""""""""""""""""	PHAC	2009-06-30	clinical	20947538	Canada	Homo sapiens	NA	NA	NA	NA	NA	PNCS014979	Salmonella enterica subsp. enterica serovar 4,[5],12:i:-	4,[5],12:i:-	NA	28901	NML	2020-05-29	PNCS014979	2020-05-29	440524	AAUOKT	AAUOKT000000000.1	4512i	GCA_013786705.1	0	5
PDT000750935.1	PDS000066898.25	161	PDT000750935.1|SAMN14219868|GCA_013786265.1|Salmonella enterica subsp. enterica serovar 4,[5],12:i:-|4,[5],12:i:-|PNCS015020|Pathogen: clinical or host-associated	NA	0	NA	PAIRED	NA	NA	ILLUMINA	SRR11879489	GCA_013786265.1	Contig	176666	5064990	51	SKESA v. 2.2	Pathogen: clinical or host-associated	PRJNA543337	Public Health Agency of Canada	SAMN14219868	PNCS015020"""""""""""""""""""""""""""""""",""""""""""""""""""""""""""""""""SRS6740328""""""""""""""""""""""""""""""""	PHAC	2010-06-18	clinical	20946978	Canada	Homo sapiens	gastroenteritis	stool	NA	NA	NA	PNCS015020	Salmonella enterica subsp. enterica serovar 4,[5],12:i:-	4,[5],12:i:-	NA	28901	NML	2020-05-29	PNCS015020	2020-05-29	440524	AAUOLC	AAUOLC000000000.1	4512i	GCA_013786265.1	0	5
PDT000277480.2	PDS000078054.8	162	PDT000277480.2|SAMEA104398398|GCA_011412715.1|Salmonella enterica subsp. enterica serovar Typhimurium|Typhimurium monophasic||Generic	NA	0	NA	PAIRED	NA	NA	ILLUMINA	ERR2202559	GCA_011412715.1	Contig	115801	4920636	91	SKESA v. 2.2	Generic	PRJEB23094	FEDERAL INSTITUTE FOR RISK ASSESSMENT (BFR)	SAMEA104398398	14-SA02723"""""""""""""""""""""""""""""""",""""""""""""""""""""""""""""""""ERS2016340"""""""""""""""""""""""""""""""",""""""""""""""""""""""""""""""""Salmonella enterica""""""""""""""""""""""""""""""""	NA	2014	environmental/other	17750258	Germany	NA	NA	animal	NA	NA	NA	NA	Salmonella enterica subsp. enterica serovar Typhimurium	Typhimurium monophasic	NA	28901	FEDERAL INSTITUTE FOR RISK ASSESSMENT (BFR)	2017-11-28	NA	2018-01-10	90371	DAAWDZ	DAAWDZ000000000.1	typhimuriummonophasic	GCA_011412715.1	5	37
PDT000316716.1	PDS000013832.177	163	PDT000316716.1|SAMN09225724|GCA_007498905.1|Salmonella enterica subsp. enterica|Salmonella Typhimurium - monophasic|200616|Pathogen: environmental/food/other	NA	0	NA	PAIRED	NA	NA	ILLUMINA	SRR7184548	GCA_007498905.1	Contig	163525	4869229	86	SKESA v. 2.0	Pathogen: environmental/food/other	PRJNA248792	Public Health England	SAMN09225724	200616"""""""""""""""""""""""""""""""",""""""""""""""""""""""""""""""""200616.biosample"""""""""""""""""""""""""""""""",""""""""""""""""""""""""""""""""SRS3317432""""""""""""""""""""""""""""""""	PHE	2015-12	clinical	12625818	United Kingdom: United Kingdom	Homo sapiens	Not available	human	NA	NA	NA	NA	Salmonella enterica subsp. enterica	Salmonella Typhimurium - monophasic	NA	28901	PHE	2018-05-19	200616	2018-05-21	59201	AAICWX	AAICWX000000000.1	salmonellatyphimuriummonophasic	GCA_007498905.1	1	18
PDT000122617.2	PDS000013832.177	163	PDT000122617.2|SAMN04600641|GCA_010796195.1|Salmonella enterica subsp. enterica|Salmonella Typhimurium - monophasic|199838|Pathogen: clinical or host-associated	NA	0	NA	PAIRED	NA	NA	ILLUMINA	SRR3322341	GCA_010796195.1	Contig	178288	4869720	84	SKESA v. 2.2	Pathogen: clinical or host-associated	PRJNA248792	Public Health England	SAMN04600641	199838"""""""""""""""""""""""""""""""",""""""""""""""""""""""""""""""""199838.biosample"""""""""""""""""""""""""""""""",""""""""""""""""""""""""""""""""SRS1371684""""""""""""""""""""""""""""""""	PHE	2015-12	clinical	16943478	United Kingdom: United Kingdom	Homo sapiens	Not available	human	NA	NA	NA	NA	Salmonella enterica subsp. enterica	Salmonella Typhimurium - monophasic	NA	28901	PHE	2016-04-02	199838	2016-04-02	59201	AAOPVL	AAOPVL000000000.1	salmonellatyphimuriummonophasic	GCA_010796195.1	1	19
PDT000492519.1	PDS000026775.47	164	PDT000492519.1|SAMN11469262|GCA_007445385.1|Salmonella enterica subsp. enterica serovar 4,[5],12:i:-|4,[5],12:i:-|FSIS21924064|Pathogen: environmental/food/other	NA	0	NA	PAIRED	NA	NA	ILLUMINA	SRR8933050	GCA_007445385.1	Contig	164081	4927672	63	SKESA v. 2.2	Pathogen: environmental/food/other	PRJNA242847	FDA	SAMN11469262	FSIS21924064"""""""""""""""""""""""""""""""",""""""""""""""""""""""""""""""""SRS4652306""""""""""""""""""""""""""""""""	USDA-FSIS	2019	environmental/other	12572238	USA:PA	NA	NA	chicken carcass	NA	NA	NA	FSIS21924064	Salmonella enterica subsp. enterica serovar 4,[5],12:i:-	4,[5],12:i:-	NA	28901	USDA-FSIS	2019-04-20	FSIS21924064	2019-04-20	440524	AAHZBH	AAHZBH000000000.1	4512i	GCA_007445385.1	1	2
PDT000521640.1	PDS000026775.47	164	PDT000521640.1|SAMN12037034|GCA_006428135.1|Salmonella enterica||PNUSAS078556|Pathogen: clinical or host-associated	NA	0	NA	PAIRED	NA	NA	ILLUMINA	SRR9282981	GCA_006428135.1	Contig	377044	4937475	36	SKESA v. 2.2	Pathogen: clinical or host-associated	PRJNA230403	CDC	SAMN12037034	PNUSAS078556"""""""""""""""""""""""""""""""",""""""""""""""""""""""""""""""""SRS4953540""""""""""""""""""""""""""""""""	CDC	NA	clinical	11434168	USA	NA	NA	NA	NA	NA	NA	NA	Salmonella enterica	NA	NA	28901	EDLB-CDC	2019-06-12	PNUSAS078556	2019-06-12	28901	AAFIWQ	AAFIWQ000000000.1	NA	GCA_006428135.1	5	2
PDT000750934.1	PDS000066898.25	165	PDT000750934.1|SAMN14219840|GCA_013786865.1|Salmonella enterica subsp. enterica serovar 4,[5],12:i:-|4,[5],12:i:-|PNCS014992|Pathogen: clinical or host-associated	NA	0	NA	PAIRED	NA	NA	ILLUMINA	SRR11879488	GCA_013786865.1	Contig	178172	5083605	63	SKESA v. 2.2	Pathogen: clinical or host-associated	PRJNA543337	Public Health Agency of Canada	SAMN14219840	PNCS014992"""""""""""""""""""""""""""""""",""""""""""""""""""""""""""""""""SRS6740329""""""""""""""""""""""""""""""""	PHAC	2009-10-20	clinical	20947728	Canada	Homo sapiens	gastroenteritis	stool	NA	NA	NA	PNCS014992	Salmonella enterica subsp. enterica serovar 4,[5],12:i:-	4,[5],12:i:-	NA	28901	NML	2020-05-29	PNCS014992	2020-05-29	440524	AAUOLG	AAUOLG000000000.1	4512i	GCA_013786865.1	0	2
PDT000751008.1	PDS000066898.25	165	PDT000751008.1|SAMN14219775|GCA_013785065.1|Salmonella enterica subsp. enterica serovar 4,[5],12:i:-|4,[5],12:i:-|PNCS014937|Pathogen: clinical or host-associated	NA	0	NA	PAIRED	NA	NA	ILLUMINA	SRR11880289	GCA_013785065.1	Contig	182755	5125232	67	SKESA v. 2.2	Pathogen: clinical or host-associated	PRJNA543337	Public Health Agency of Canada	SAMN14219775	PNCS014937"""""""""""""""""""""""""""""""",""""""""""""""""""""""""""""""""SRS6741163""""""""""""""""""""""""""""""""	PHAC	2009-01-16	clinical	20945018	Canada	Homo sapiens	gastroenteritis	stool	NA	NA	NA	PNCS014937	Salmonella enterica subsp. enterica serovar 4,[5],12:i:-	4,[5],12:i:-	NA	28901	NML	2020-05-29	PNCS014937	2020-05-29	440524	AAUOIN	AAUOIN000000000.1	4512i	GCA_013785065.1	1	3
PDT000750896.1	PDS000066898.25	165	PDT000750896.1|SAMN14219812|GCA_013787655.1|Salmonella enterica subsp. enterica serovar 4,[5],12:i:-|4,[5],12:i:-|PNCS014974|Pathogen: clinical or host-associated	NA	0	NA	PAIRED	NA	NA	ILLUMINA	SRR11879449	GCA_013787655.1	Contig	225555	4921738	52	SKESA v. 2.2	Pathogen: clinical or host-associated	PRJNA543337	Public Health Agency of Canada	SAMN14219812	PNCS014974"""""""""""""""""""""""""""""""",""""""""""""""""""""""""""""""""SRS6740367""""""""""""""""""""""""""""""""	PHAC	2009-05-07	clinical	20948838	Canada	Homo sapiens	NA	urine	NA	NA	NA	PNCS014974	Salmonella enterica subsp. enterica serovar 4,[5],12:i:-	4,[5],12:i:-	NA	28901	NML	2020-05-29	PNCS014974	2020-05-29	440524	AAUONE	AAUONE000000000.1	4512i	GCA_013787655.1	0	2
PDT000690661.1	PDS000066898.25	165	PDT000690661.1|SAMN14146141|GCA_011658655.1|Salmonella enterica subsp. enterica serovar 4,[5],12:i:-|4,[5],12:i:-|PNCS014899|Pathogen: clinical or host-associated	NA	0	NA	PAIRED	NA	NA	ILLUMINA	SRR11181451	GCA_011658655.1	Contig	222946	4919736	56	SKESA v. 2.2	Pathogen: clinical or host-associated	PRJNA543337	Public Health Agency of Canada	SAMN14146141	PNCS014899"""""""""""""""""""""""""""""""",""""""""""""""""""""""""""""""""SRS6216183""""""""""""""""""""""""""""""""	PHAC	2008-09-13	clinical	18009018	Canada	Homo sapiens	Gastroenteritis	stool	NA	NA	NA	PNCS014899	Salmonella enterica subsp. enterica serovar 4,[5],12:i:-	4,[5],12:i:-	NA	28901	NML	2020-02-25	PNCS014899	2020-02-25	440524	AAQPAQ	AAQPAQ000000000.1	4512i	GCA_011658655.1	0	2
PDT000690632.1	PDS000066898.25	165	PDT000690632.1|SAMN14146168|GCA_011651645.1|Salmonella enterica subsp. enterica serovar 4,[5],12:i:-|4,[5],12:i:-|PNCS014924|Pathogen: clinical or host-associated	NA	0	NA	PAIRED	NA	NA	ILLUMINA	SRR11181422	GCA_011651645.1	Contig	225555	4941363	57	SKESA v. 2.2	Pathogen: clinical or host-associated	PRJNA543337	Public Health Agency of Canada	SAMN14146168	PNCS014924"""""""""""""""""""""""""""""""",""""""""""""""""""""""""""""""""SRS6216212""""""""""""""""""""""""""""""""	PHAC	2008-11-13	clinical	18001998	Canada	Homo sapiens	Gastroenteritis	stool	NA	NA	NA	PNCS014924	Salmonella enterica subsp. enterica serovar 4,[5],12:i:-	4,[5],12:i:-	NA	28901	NML	2020-02-25	PNCS014924	2020-02-25	440524	AAQONH	AAQONH000000000.1	4512i	GCA_011651645.1	1	3
PDT000751016.1	PDS000066898.25	165	PDT000751016.1|SAMN14219776|GCA_013784655.1|Salmonella enterica subsp. enterica serovar 4,[5],12:i:-|4,[5],12:i:-|PNCS014938|Pathogen: clinical or host-associated	NA	0	NA	PAIRED	NA	NA	ILLUMINA	SRR11880297	GCA_013784655.1	Contig	170212	4974873	72	SKESA v. 2.2	Pathogen: clinical or host-associated	PRJNA543337	Public Health Agency of Canada	SAMN14219776	PNCS014938"""""""""""""""""""""""""""""""",""""""""""""""""""""""""""""""""SRS6741155""""""""""""""""""""""""""""""""	PHAC	2009-01-07	clinical	20944418	Canada	Homo sapiens	gastroenteritis	stool	NA	NA	NA	PNCS014938	Salmonella enterica subsp. enterica serovar 4,[5],12:i:-	4,[5],12:i:-	NA	28901	NML	2020-05-29	PNCS014938	2020-05-29	440524	AAUOHZ	AAUOHZ000000000.1	4512i	GCA_013784655.1	1	3
PDT000750910.1	PDS000066898.25	165	PDT000750910.1|SAMN14219813|GCA_013787145.1|Salmonella enterica subsp. enterica serovar 4,[5],12:i:-|4,[5],12:i:-|PNCS014975|Pathogen: clinical or host-associated	NA	0	NA	PAIRED	NA	NA	ILLUMINA	SRR11879463	GCA_013787145.1	Contig	199092	4944669	56	SKESA v. 2.2	Pathogen: clinical or host-associated	PRJNA543337	Public Health Agency of Canada	SAMN14219813	PNCS014975"""""""""""""""""""""""""""""""",""""""""""""""""""""""""""""""""SRS6740353""""""""""""""""""""""""""""""""	PHAC	2009-05-20	clinical	20948128	Canada	Homo sapiens	gastroenteritis	stool	NA	NA	NA	PNCS014975	Salmonella enterica subsp. enterica serovar 4,[5],12:i:-	4,[5],12:i:-	NA	28901	NML	2020-05-29	PNCS014975	2020-05-29	440524	AAUOMF	AAUOMF000000000.1	4512i	GCA_013787145.1	0	4
PDT000702910.1	PDS000066898.25	165	PDT000702910.1|SAMN14219688|GCA_011255475.1|Salmonella enterica subsp. enterica serovar 4,[5],12:i:-|4,[5],12:i:-|PNCS014929|Pathogen: clinical or host-associated	NA	0	NA	PAIRED	NA	NA	ILLUMINA	SRR11216219	GCA_011255475.1	Contig	217115	5017083	68	SKESA v. 2.2	Pathogen: clinical or host-associated	PRJNA543337	Public Health Agency of Canada	SAMN14219688	PNCS014929"""""""""""""""""""""""""""""""",""""""""""""""""""""""""""""""""SRS6239553""""""""""""""""""""""""""""""""	PHAC	2008-12-09	clinical	17583488	Canada	Homo sapiens	NA	blood	NA	NA	NA	PNCS014929	Salmonella enterica subsp. enterica serovar 4,[5],12:i:-	4,[5],12:i:-	NA	28901	NML	2020-03-02	PNCS014929	2020-03-03	440524	AAPRBV	AAPRBV000000000.1	4512i	GCA_011255475.1	0	2
PDT000703760.1	PDS000066898.25	165	PDT000703760.1|SAMN14247282|GCA_011382465.1|Salmonella enterica subsp. enterica serovar 4,[5],12:i:-|4,[5],12:i:-|PNCS015498|Pathogen: clinical or host-associated	NA	0	NA	PAIRED	NA	NA	ILLUMINA	SRR11233712	GCA_011382465.1	Contig	183841	4922424	58	SKESA v. 2.2	Pathogen: clinical or host-associated	PRJNA543337	Public Health Agency of Canada	SAMN14247282	PNCS015498"""""""""""""""""""""""""""""""",""""""""""""""""""""""""""""""""SRS6251019""""""""""""""""""""""""""""""""	PHAC	2010-10-21	clinical	17717778	Canada	Chicken	NA	Yolk sac	NA	NA	NA	PNCS015498	Salmonella enterica subsp. enterica serovar 4,[5],12:i:-	4,[5],12:i:-	NA	28901	NML	2020-03-03	PNCS015498	2020-03-03	440524	AAPWWC	AAPWWC000000000.1	4512i	GCA_011382465.1	1	3
PDT000703770.1	PDS000066898.25	165	PDT000703770.1|SAMN14247283|GCA_011382905.1|Salmonella enterica subsp. enterica serovar 4,[5],12:i:-|4,[5],12:i:-|PNCS015499|Pathogen: clinical or host-associated	NA	0	NA	PAIRED	NA	NA	ILLUMINA	SRR11233722	GCA_011382905.1	Contig	217068	4948390	58	SKESA v. 2.2	Pathogen: clinical or host-associated	PRJNA543337	Public Health Agency of Canada	SAMN14247283	PNCS015499"""""""""""""""""""""""""""""""",""""""""""""""""""""""""""""""""SRS6251009""""""""""""""""""""""""""""""""	PHAC	2010-10-21	clinical	17718238	Canada	Chicken	NA	spleen	NA	NA	NA	PNCS015499	Salmonella enterica subsp. enterica serovar 4,[5],12:i:-	4,[5],12:i:-	NA	28901	NML	2020-03-03	PNCS015499	2020-03-03	440524	AAPWWD	AAPWWD000000000.1	4512i	GCA_011382905.1	1	4
PDT000751022.1	PDS000066898.25	165	PDT000751022.1|SAMN14219804|GCA_013784305.1|Salmonella enterica subsp. enterica serovar 4,[5],12:i:-|4,[5],12:i:-|PNCS014966|Pathogen: clinical or host-associated	NA	0	NA	PAIRED	NA	NA	ILLUMINA	SRR11880305	GCA_013784305.1	Contig	225555	4939206	57	SKESA v. 2.2	Pathogen: clinical or host-associated	PRJNA543337	Public Health Agency of Canada	SAMN14219804	PNCS014966"""""""""""""""""""""""""""""""",""""""""""""""""""""""""""""""""SRS6741149""""""""""""""""""""""""""""""""	PHAC	2009-03-11	clinical	20943938	Canada	Homo sapiens	gastroenteritis	stool	NA	NA	NA	PNCS014966	Salmonella enterica subsp. enterica serovar 4,[5],12:i:-	4,[5],12:i:-	NA	28901	NML	2020-05-29	PNCS014966	2020-05-29	440524	AAUOHT	AAUOHT000000000.1	4512i	GCA_013784305.1	1	3
PDT000690631.1	PDS000066898.25	165	PDT000690631.1|SAMN14146157|GCA_011651445.1|Salmonella enterica subsp. enterica serovar 4,[5],12:i:-|4,[5],12:i:-|PNCS014914|Pathogen: clinical or host-associated	NA	0	NA	PAIRED	NA	NA	ILLUMINA	SRR11181421	GCA_011651445.1	Contig	178236	4949951	62	SKESA v. 2.2	Pathogen: clinical or host-associated	PRJNA543337	Public Health Agency of Canada	SAMN14146157	PNCS014914"""""""""""""""""""""""""""""""",""""""""""""""""""""""""""""""""SRS6216213""""""""""""""""""""""""""""""""	PHAC	2008-11-13	clinical	18001798	Canada	Homo sapiens	Gastroenteritis	stool	NA	NA	NA	PNCS014914	Salmonella enterica subsp. enterica serovar 4,[5],12:i:-	4,[5],12:i:-	NA	28901	NML	2020-02-25	PNCS014914	2020-02-25	440524	AAQOND	AAQOND000000000.1	4512i	GCA_011651445.1	0	2
PDT000690636.1	PDS000066898.25	165	PDT000690636.1|SAMN14146143|GCA_011654135.1|Salmonella enterica subsp. enterica serovar 4,[5],12:i:-|4,[5],12:i:-|PNCS014901|Pathogen: clinical or host-associated	NA	0	NA	PAIRED	NA	NA	ILLUMINA	SRR11181426	GCA_011654135.1	Contig	198729	4913400	58	SKESA v. 2.2	Pathogen: clinical or host-associated	PRJNA543337	Public Health Agency of Canada	SAMN14146143	PNCS014901"""""""""""""""""""""""""""""""",""""""""""""""""""""""""""""""""SRS6216208""""""""""""""""""""""""""""""""	PHAC	2008-09-23	clinical	18004498	Canada	Homo sapiens	Gastroenteritis	stool	NA	NA	NA	PNCS014901	Salmonella enterica subsp. enterica serovar 4,[5],12:i:-	4,[5],12:i:-	NA	28901	NML	2020-02-25	PNCS014901	2020-02-25	440524	AAQOTE	AAQOTE000000000.1	4512i	GCA_011654135.1	0	2
PDT000690621.1	PDS000066898.25	165	PDT000690621.1|SAMN14146162|GCA_011662715.1|Salmonella enterica subsp. enterica serovar 4,[5],12:i:-|4,[5],12:i:-|PNCS014918|Pathogen: clinical or host-associated	NA	0	NA	PAIRED	NA	NA	ILLUMINA	SRR11181411	GCA_011662715.1	Contig	175273	4889285	59	SKESA v. 2.2	Pathogen: clinical or host-associated	PRJNA543337	Public Health Agency of Canada	SAMN14146162	PNCS014918"""""""""""""""""""""""""""""""",""""""""""""""""""""""""""""""""SRS6216223""""""""""""""""""""""""""""""""	PHAC	2008-10-31	clinical	18013078	Canada	Homo sapiens	Gastroenteritis	stool	NA	NA	NA	PNCS014918	Salmonella enterica subsp. enterica serovar 4,[5],12:i:-	4,[5],12:i:-	NA	28901	NML	2020-02-25	PNCS014918	2020-02-25	440524	AAQPJG	AAQPJG000000000.1	4512i	GCA_011662715.1	1	3
PDT000751018.1	PDS000066898.25	165	PDT000751018.1|SAMN14219790|GCA_013784525.1|Salmonella enterica subsp. enterica serovar 4,[5],12:i:-|4,[5],12:i:-|PNCS014952|Pathogen: clinical or host-associated	NA	0	NA	PAIRED	NA	NA	ILLUMINA	SRR11880299	GCA_013784525.1	Contig	341901	4969446	41	SKESA v. 2.2	Pathogen: clinical or host-associated	PRJNA543337	Public Health Agency of Canada	SAMN14219790	PNCS014952"""""""""""""""""""""""""""""""",""""""""""""""""""""""""""""""""SRS6741153""""""""""""""""""""""""""""""""	PHAC	2009-01-25	clinical	20944248	Canada	Homo sapiens	gastroenteritis	stool	NA	NA	NA	PNCS014952	Salmonella enterica subsp. enterica serovar 4,[5],12:i:-	4,[5],12:i:-	NA	28901	NML	2020-05-29	PNCS014952	2020-05-29	440524	AAUOHW	AAUOHW000000000.1	4512i	GCA_013784525.1	1	3
PDT000690638.1	PDS000066898.25	165	PDT000690638.1|SAMN14146156|GCA_011651625.1|Salmonella enterica subsp. enterica serovar 4,[5],12:i:-|4,[5],12:i:-|PNCS014913|Pathogen: clinical or host-associated	NA	0	NA	PAIRED	NA	NA	ILLUMINA	SRR11181428	GCA_011651625.1	Contig	149421	4893934	70	SKESA v. 2.2	Pathogen: clinical or host-associated	PRJNA543337	Public Health Agency of Canada	SAMN14146156	PNCS014913"""""""""""""""""""""""""""""""",""""""""""""""""""""""""""""""""SRS6216206""""""""""""""""""""""""""""""""	PHAC	2008-10-24	clinical	18001978	Canada	Homo sapiens	Gastroenteritis	stool	NA	NA	NA	PNCS014913	Salmonella enterica subsp. enterica serovar 4,[5],12:i:-	4,[5],12:i:-	NA	28901	NML	2020-02-25	PNCS014913	2020-02-25	440524	AAQONL	AAQONL000000000.1	4512i	GCA_011651625.1	0	2
PDT000751000.1	PDS000066898.25	165	PDT000751000.1|SAMN14219781|GCA_013784885.1|Salmonella enterica subsp. enterica serovar 4,[5],12:i:-|4,[5],12:i:-|PNCS014943|Pathogen: clinical or host-associated	NA	0	NA	PAIRED	NA	NA	ILLUMINA	SRR11880281	GCA_013784885.1	Contig	217232	4906852	63	SKESA v. 2.2	Pathogen: clinical or host-associated	PRJNA543337	Public Health Agency of Canada	SAMN14219781	PNCS014943"""""""""""""""""""""""""""""""",""""""""""""""""""""""""""""""""SRS6741170""""""""""""""""""""""""""""""""	PHAC	2009	clinical	20944738	Canada	Homo sapiens	gastroenteritis	stool	NA	NA	NA	PNCS014943	Salmonella enterica subsp. enterica serovar 4,[5],12:i:-	4,[5],12:i:-	NA	28901	NML	2020-05-29	PNCS014943	2020-05-29	440524	AAUOIT	AAUOIT000000000.1	4512i	GCA_013784885.1	1	3
PDT000690618.1	PDS000066898.25	165	PDT000690618.1|SAMN14146169|GCA_011657515.1|Salmonella enterica subsp. enterica serovar 4,[5],12:i:-|4,[5],12:i:-|PNCS014925|Pathogen: clinical or host-associated	NA	0	NA	PAIRED	NA	NA	ILLUMINA	SRR11181408	GCA_011657515.1	Contig	195411	4942463	59	SKESA v. 2.2	Pathogen: clinical or host-associated	PRJNA543337	Public Health Agency of Canada	SAMN14146169	PNCS014925"""""""""""""""""""""""""""""""",""""""""""""""""""""""""""""""""SRS6216226""""""""""""""""""""""""""""""""	PHAC	2008-11-25	clinical	18007888	Canada	Homo sapiens	Gastroenteritis	stool	NA	NA	NA	PNCS014925	Salmonella enterica subsp. enterica serovar 4,[5],12:i:-	4,[5],12:i:-	NA	28901	NML	2020-02-25	PNCS014925	2020-02-25	440524	AAQPBF	AAQPBF000000000.1	4512i	GCA_011657515.1	0	4
PDT000751028.1	PDS000066898.25	165	PDT000751028.1|SAMN14219796|GCA_013784325.1|Salmonella enterica subsp. enterica serovar 4,[5],12:i:-|4,[5],12:i:-|PNCS014958|Pathogen: clinical or host-associated	NA	0	NA	PAIRED	NA	NA	ILLUMINA	SRR11880311	GCA_013784325.1	Contig	222881	5076774	58	SKESA v. 2.2	Pathogen: clinical or host-associated	PRJNA543337	Public Health Agency of Canada	SAMN14219796	PNCS014958"""""""""""""""""""""""""""""""",""""""""""""""""""""""""""""""""SRS6741143""""""""""""""""""""""""""""""""	PHAC	2009-02-04	clinical	20943968	Canada	Homo sapiens	gastroenteritis	stool	NA	NA	NA	PNCS014958	Salmonella enterica subsp. enterica serovar 4,[5],12:i:-	4,[5],12:i:-	NA	28901	NML	2020-05-29	PNCS014958	2020-05-29	440524	AAUOHP	AAUOHP000000000.1	4512i	GCA_013784325.1	1	3
PDT000751004.1	PDS000066898.25	165	PDT000751004.1|SAMN14219772|GCA_013784925.1|Salmonella enterica subsp. enterica serovar 4,[5],12:i:-|4,[5],12:i:-|PNCS014934|Pathogen: clinical or host-associated	NA	0	NA	PAIRED	NA	NA	ILLUMINA	SRR11880285	GCA_013784925.1	Contig	224442	4922216	53	SKESA v. 2.2	Pathogen: clinical or host-associated	PRJNA543337	Public Health Agency of Canada	SAMN14219772	PNCS014934"""""""""""""""""""""""""""""""",""""""""""""""""""""""""""""""""SRS6741167""""""""""""""""""""""""""""""""	PHAC	2009-01-05	clinical	20944778	Canada	Homo sapiens	gastroenteritis	stool	NA	NA	NA	PNCS014934	Salmonella enterica subsp. enterica serovar 4,[5],12:i:-	4,[5],12:i:-	NA	28901	NML	2020-05-29	PNCS014934	2020-05-29	440524	AAUOIP	AAUOIP000000000.1	4512i	GCA_013784925.1	0	3
PDT000690640.1	PDS000066898.25	165	PDT000690640.1|SAMN14146154|GCA_011657335.1|Salmonella enterica subsp. enterica serovar 4,[5],12:i:-|4,[5],12:i:-|PNCS014911|Pathogen: clinical or host-associated	NA	0	NA	PAIRED	NA	NA	ILLUMINA	SRR11181430	GCA_011657335.1	Contig	222954	4895799	54	SKESA v. 2.2	Pathogen: clinical or host-associated	PRJNA543337	Public Health Agency of Canada	SAMN14146154	PNCS014911"""""""""""""""""""""""""""""""",""""""""""""""""""""""""""""""""SRS6216204""""""""""""""""""""""""""""""""	PHAC	2008-10-22	clinical	18007698	Canada	Homo sapiens	Gastroenteritis	stool	NA	NA	NA	PNCS014911	Salmonella enterica subsp. enterica serovar 4,[5],12:i:-	4,[5],12:i:-	NA	28901	NML	2020-02-25	PNCS014911	2020-02-25	440524	AAQOZM	AAQOZM000000000.1	4512i	GCA_011657335.1	1	4
PDT000750907.1	PDS000066898.25	165	PDT000750907.1|SAMN14219819|GCA_013787285.1|Salmonella enterica subsp. enterica serovar 4,[5],12:i:-|4,[5],12:i:-|PNCS014981|Pathogen: clinical or host-associated	NA	0	NA	PAIRED	NA	NA	ILLUMINA	SRR11879460	GCA_013787285.1	Contig	180660	5033685	81	SKESA v. 2.2	Pathogen: clinical or host-associated	PRJNA543337	Public Health Agency of Canada	SAMN14219819	PNCS014981"""""""""""""""""""""""""""""""",""""""""""""""""""""""""""""""""SRS6740357""""""""""""""""""""""""""""""""	PHAC	2009-08-10	clinical	20948258	Canada	Homo sapiens	gastroenteritis	stool	NA	NA	NA	PNCS014981	Salmonella enterica subsp. enterica serovar 4,[5],12:i:-	4,[5],12:i:-	NA	28901	NML	2020-05-29	PNCS014981	2020-05-29	440524	AAUOMJ	AAUOMJ000000000.1	4512i	GCA_013787285.1	0	4
PDT000751027.1	PDS000066898.25	165	PDT000751027.1|SAMN14219778|GCA_013784435.1|Salmonella enterica subsp. enterica serovar 4,[5],12:i:-|4,[5],12:i:-|PNCS014940|Pathogen: clinical or host-associated	NA	0	NA	PAIRED	NA	NA	ILLUMINA	SRR11880310	GCA_013784435.1	Contig	216944	4921897	62	SKESA v. 2.2	Pathogen: clinical or host-associated	PRJNA543337	Public Health Agency of Canada	SAMN14219778	PNCS014940"""""""""""""""""""""""""""""""",""""""""""""""""""""""""""""""""SRS6741144""""""""""""""""""""""""""""""""	PHAC	2009-01-14	clinical	20944138	Canada	Homo sapiens	gastroenteritis	stool	NA	NA	NA	PNCS014940	Salmonella enterica subsp. enterica serovar 4,[5],12:i:-	4,[5],12:i:-	NA	28901	NML	2020-05-29	PNCS014940	2020-05-29	440524	AAUOHO	AAUOHO000000000.1	4512i	GCA_013784435.1	0	3
PDT000230332.2	PDS000014038.18	166	PDT000230332.2|SAMN07419644|GCA_006127075.1|Salmonella enterica||PNUSAS017530|Pathogen: clinical or host-associated	NA	0	NA	PAIRED	NA	NA	ILLUMINA	SRR5888466	GCA_006127075.1	Contig	109387	4891659	105	SKESA v. 2.2	Pathogen: clinical or host-associated	PRJNA230403	CDC	SAMN07419644	PNUSAS017530"""""""""""""""""""""""""""""""",""""""""""""""""""""""""""""""""SRS2400540""""""""""""""""""""""""""""""""	NA	NA	clinical	10992498	USA	NA	NA	NA	NA	NA	NA	PNUSAS017530	Salmonella enterica	NA	NA	28901	EDLB-CDC	2017-08-01	PNUSAS017530	2017-08-01	28901	AAEQVU	AAEQVU000000000.1	NA	GCA_006127075.1	22	24
PDT000217499.2	PDS000014038.18	166	PDT000217499.2|SAMN07202718|GCA_008485925.1|Salmonella enterica|Serotype pending|PNUSAS014786|Pathogen: clinical or host-associated	NA	1	NA	PAIRED	NA	NA	ILLUMINA	SRR5664413	GCA_008485925.1	Contig	324106	5040254	62	SKESA v. 2.2	Pathogen: clinical or host-associated	PRJNA230403	CDC	SAMN07202718	PNUSAS014786"""""""""""""""""""""""""""""""",""""""""""""""""""""""""""""""""SRS2267291""""""""""""""""""""""""""""""""	CDC	2017-03	clinical	13835868	USA	NA	NA	stool	NA	NA	NA	PNUSAS014786	Salmonella enterica	Serotype pending	NA	28901	EDLB-CDC	2017-06-09	PNUSAS014786	2017-06-09	28901	AAKOFQ	AAKOFQ000000000.1	serotypepending	GCA_008485925.1	1	31
PDT000525141.1	PDS000026775.47	167	PDT000525141.1|SAMN12094295|GCA_016261105.1|Salmonella enterica||PNUSAS078679|Pathogen: clinical or host-associated	NA	0	NA	PAIRED	NA	NA	ILLUMINA	SRR9326306	GCA_016261105.1	Contig	223434	4931692	44	SKESA v. 2.2	Pathogen: clinical or host-associated	PRJNA230403	CDC	SAMN12094295	PNUSAS078679"""""""""""""""""""""""""""""""",""""""""""""""""""""""""""""""""SRS4994232""""""""""""""""""""""""""""""""	CDC	NA	clinical	24141338	USA	NA	NA	NA	NA	NA	NA	NA	Salmonella enterica	NA	NA	28901	EDLB-CDC	2019-06-19	PNUSAS078679	2019-06-19	28901	AAYCPF	AAYCPF000000000.1	NA	GCA_016261105.1	2	3
PDT000465388.1	PDS000026775.47	167	PDT000465388.1|SAMN10921752|GCA_005713075.1|Salmonella enterica||PNUSAS067782|Pathogen: clinical or host-associated	NA	0	NA	PAIRED	NA	NA	ILLUMINA	SRR8568111	GCA_005713075.1	Contig	278168	5076344	51	SKESA v. 2.2	Pathogen: clinical or host-associated	PRJNA230403	CDC	SAMN10921752	PNUSAS067782"""""""""""""""""""""""""""""""",""""""""""""""""""""""""""""""""SRS4359752""""""""""""""""""""""""""""""""	CDC	NA	clinical	10507898	USA	NA	NA	NA	NA	NA	NA	NA	Salmonella enterica	NA	NA	28901	EDLB-CDC	2019-02-12	PNUSAS067782	2019-02-15	28901	AADRJI	AADRJI000000000.1	NA	GCA_005713075.1	2	3
PDT000600742.1	PDS000060996.20	168	PDT000600742.1|SAMN12879126|GCA_008861345.1|Salmonella enterica||PNUSAS103773|Pathogen: clinical or host-associated	NA	0	NA	PAIRED	NA	NA	ILLUMINA	SRR10209582	GCA_008861345.1	Contig	271133	4955973	45	SKESA v. 2.2	Pathogen: clinical or host-associated	PRJNA230403	CDC	SAMN12879126	PNUSAS103773"""""""""""""""""""""""""""""""",""""""""""""""""""""""""""""""""SRS5459830""""""""""""""""""""""""""""""""	CDC	NA	clinical	14281658	USA	NA	NA	NA	NA	NA	NA	NA	Salmonella enterica	NA	NA	28901	PULSENET	2019-10-04	PNUSAS103773	2019-10-04	28901	AALKJN	AALKJN000000000.1	NA	GCA_008861345.1	8	63
PDT000640195.1	PDS000060996.20	168	PDT000640195.1|SAMN13489119|GCA_011439255.1|Salmonella enterica||PNUSAS118397|Pathogen: clinical or host-associated	NA	0	NA	PAIRED	NA	NA	ILLUMINA	SRR10590813	GCA_011439255.1	Contig	52021	4932167	169	SKESA v. 2.2	Pathogen: clinical or host-associated	PRJNA230403	CDC	SAMN13489119	PNUSAS118397"""""""""""""""""""""""""""""""",""""""""""""""""""""""""""""""""SRS5764833""""""""""""""""""""""""""""""""	CDC	NA	clinical	17776688	USA	NA	NA	NA	NA	NA	NA	NA	Salmonella enterica	NA	NA	28901	EDLB-CDC	2019-12-06	PNUSAS118397	2019-12-06	28901	AAQADY	AAQADY000000000.1	NA	GCA_011439255.1	8	59
PDT000502806.1	PDS000026775.47	169	PDT000502806.1|SAMN11660620|GCA_016265045.1|Salmonella enterica||PNUSAS075242|Pathogen: clinical or host-associated	NA	0	NA	PAIRED	NA	NA	ILLUMINA	SRR9071980	GCA_016265045.1	Contig	100550	4925088	88	SKESA v. 2.2	Pathogen: clinical or host-associated	PRJNA230403	CDC	SAMN11660620	PNUSAS075242"""""""""""""""""""""""""""""""",""""""""""""""""""""""""""""""""SRS4772825""""""""""""""""""""""""""""""""	CDC	NA	clinical	24145278	USA	NA	NA	NA	NA	NA	NA	NA	Salmonella enterica	NA	NA	28901	EDLB-CDC	2019-05-16	PNUSAS075242	2019-05-16	28901	AAYCVL	AAYCVL000000000.1	NA	GCA_016265045.1	1	1
PDT000518592.1	PDS000026775.47	169	PDT000518592.1|SAMN11975281|GCA_006343535.1|Salmonella enterica||PNUSAS077255|Pathogen: clinical or host-associated	NA	0	NA	PAIRED	NA	NA	ILLUMINA	SRR9214324	GCA_006343535.1	Contig	74086	4917801	113	SKESA v. 2.2	Pathogen: clinical or host-associated	PRJNA230403	CDC	SAMN11975281	PNUSAS077255"""""""""""""""""""""""""""""""",""""""""""""""""""""""""""""""""SRS4890499""""""""""""""""""""""""""""""""	CDC	NA	clinical	11222258	USA	NA	NA	NA	NA	NA	NA	NA	Salmonella enterica	NA	NA	28901	PULSENET	2019-06-07	PNUSAS077255	2019-06-07	28901	AAFFEU	AAFFEU000000000.1	NA	GCA_006343535.1	0	0
PDT000784311.1	PDS000026775.47	169	PDT000784311.1|SAMN15480734|GCA_013506655.1|Salmonella enterica||PNUSAS151726|Pathogen: clinical or host-associated	NA	0	NA	PAIRED	NA	NA	ILLUMINA	SRR12172893	GCA_013506655.1	Contig	341372	5081929	46	SKESA v. 2.2	Pathogen: clinical or host-associated	PRJNA230403	CDC	SAMN15480734	PNUSAS151726"""""""""""""""""""""""""""""""",""""""""""""""""""""""""""""""""SRS6966325""""""""""""""""""""""""""""""""	CDC	NA	clinical	20519168	USA	NA	NA	NA	NA	NA	NA	NA	Salmonella enterica	NA	NA	28901	PULSENET	2020-07-08	PNUSAS151726	2020-07-08	28901	AAUBYE	AAUBYE000000000.1	NA	GCA_013506655.1	2	2
PDT000628699.1	PDS000026775.47	169	PDT000628699.1|SAMN13292672|GCA_011612185.1|Salmonella enterica||PNUSAS113822|Pathogen: clinical or host-associated	NA	0	NA	PAIRED	NA	NA	ILLUMINA	SRR10451703	GCA_011612185.1	Contig	377044	4901584	44	SKESA v. 2.2	Pathogen: clinical or host-associated	PRJNA230403	CDC	SAMN13292672	PNUSAS113822"""""""""""""""""""""""""""""""",""""""""""""""""""""""""""""""""SRS5653810""""""""""""""""""""""""""""""""	CDC	NA	clinical	17962528	USA	NA	NA	NA	NA	NA	NA	NA	Salmonella enterica	NA	NA	28901	PULSENET	2019-11-16	PNUSAS113822	2019-11-16	28901	AAQLTM	AAQLTM000000000.1	NA	GCA_011612185.1	0	0
PDT000297890.1	PDS000073630.4	170	PDT000297890.1|SAMEA104429271|GCA_900241795.1|Salmonella enterica|||Generic	NA	0	NA	NA	NA	NA	NA	NA	GCA_900241795.1	Contig	123664	4915547	135	NA	Generic	PRJEB23875	Department of Food and Agricultural Sciences, Alma Mater Studiorum - University of Bologna	SAMEA104429271	ERS2047213"""""""""""""""""""""""""""""""",""""""""""""""""""""""""""""""""STY165""""""""""""""""""""""""""""""""	NA	2013	environmental/other	6267408	Italy	NA	NA	swine	NA	NA	NA	NA	Salmonella enterica	NA	NA	28901	NA	NA	NA	2018-03-21	28901	OEVG	OEVG00000000.1	NA	GCA_900241795.1	3	11
PDT000894963.1	PDS000073630.4	170	PDT000894963.1|SAMD00097518|GCA_015649745.1|Salmonella enterica subsp. enterica serovar 4,[5],12:i:-|4,[5],12:i:-|LB-13|MIGS Cultured Bacterial/Archaeal	NA	0	NA	PAIRED	NA	NA	ILLUMINA	DRR107070	GCA_015649745.1	Contig	223165	4924676	85	SKESA v. 2.2	MIGS Cultured Bacterial/Archaeal	PRJDB6430	Laboratory of Bacterial Genomics, Pathogen Genomics Center, National Institute of Infectious Diseases	SAMD00097518	DRS056553"""""""""""""""""""""""""""""""",""""""""""""""""""""""""""""""""LB-13""""""""""""""""""""""""""""""""	NA	2011	environmental/other	23398428	Italy	Gallus gallus	NA	NA	NA	NA	NA	NA	Salmonella enterica subsp. enterica serovar 4,[5],12:i:-	4,[5],12:i:-	NA	28901	NIID	2017-12-21	LB-13	2020-11-21	440524	DACNXC	DACNXC000000000.1	4512i	GCA_015649745.1	7	13
PDT000297919.1	PDS000073630.4	170	PDT000297919.1|SAMEA104429304|GCA_900242075.1|Salmonella enterica|||Generic	NA	0	NA	NA	NA	NA	NA	NA	GCA_900242075.1	Contig	161043	4943354	112	NA	Generic	PRJEB23875	Department of Food and Agricultural Sciences, Alma Mater Studiorum - University of Bologna	SAMEA104429304	ERS2047246"""""""""""""""""""""""""""""""",""""""""""""""""""""""""""""""""STY200""""""""""""""""""""""""""""""""	NA	2014	environmental/other	6268238	Italy	NA	NA	swine	NA	NA	NA	NA	Salmonella enterica	NA	NA	28901	NA	NA	NA	2018-03-21	28901	OEWP	OEWP00000000.1	NA	GCA_900242075.1	7	12
PDT000297854.1	PDS000073630.4	170	PDT000297854.1|SAMEA104429240|GCA_900241425.1|Salmonella enterica|||Generic	NA	0	NA	NA	NA	NA	NA	NA	GCA_900241425.1	Contig	150132	4935755	110	NA	Generic	PRJEB23875	Department of Food and Agricultural Sciences, Alma Mater Studiorum - University of Bologna	SAMEA104429240	ERS2047182"""""""""""""""""""""""""""""""",""""""""""""""""""""""""""""""""STY136""""""""""""""""""""""""""""""""	NA	2012	environmental/other	6266648	Italy	NA	NA	swine	NA	NA	NA	NA	Salmonella enterica	NA	NA	28901	NA	NA	NA	2018-03-21	28901	OEUC	OEUC00000000.1	NA	GCA_900241425.1	5	9
PDT000297874.1	PDS000073630.4	170	PDT000297874.1|SAMEA104429252|GCA_900241625.1|Salmonella enterica|||Generic	NA	0	NA	NA	NA	NA	NA	NA	GCA_900241625.1	Contig	90461	4935168	130	NA	Generic	PRJEB23875	Department of Food and Agricultural Sciences, Alma Mater Studiorum - University of Bologna	SAMEA104429252	ERS2047194"""""""""""""""""""""""""""""""",""""""""""""""""""""""""""""""""STY147""""""""""""""""""""""""""""""""	NA	2012	environmental/other	6267068	Italy	NA	NA	swine	NA	NA	NA	NA	Salmonella enterica	NA	NA	28901	NA	NA	NA	2018-03-21	28901	OEUT	OEUT00000000.1	NA	GCA_900241625.1	4	8
PDT000297870.1	PDS000073630.4	170	PDT000297870.1|SAMEA104429263|GCA_900241575.1|Salmonella enterica|||Generic	NA	0	NA	NA	NA	NA	NA	NA	GCA_900241575.1	Contig	98702	4936706	137	NA	Generic	PRJEB23875	Department of Food and Agricultural Sciences, Alma Mater Studiorum - University of Bologna	SAMEA104429263	ERS2047205"""""""""""""""""""""""""""""""",""""""""""""""""""""""""""""""""STY157""""""""""""""""""""""""""""""""	NA	2013	environmental/other	6266988	Italy	NA	NA	swine	NA	NA	NA	NA	Salmonella enterica	NA	NA	28901	NA	NA	NA	2018-03-21	28901	OEUS	OEUS00000000.1	NA	GCA_900241575.1	4	8
PDT000297850.1	PDS000073630.4	170	PDT000297850.1|SAMEA104429232|GCA_900241385.1|Salmonella enterica|||Generic	NA	0	NA	NA	NA	NA	NA	NA	GCA_900241385.1	Contig	190061	4895204	93	NA	Generic	PRJEB23875	Department of Food and Agricultural Sciences, Alma Mater Studiorum - University of Bologna	SAMEA104429232	ERS2047174"""""""""""""""""""""""""""""""",""""""""""""""""""""""""""""""""STY129""""""""""""""""""""""""""""""""	NA	2012	environmental/other	6266568	Italy	NA	NA	swine	NA	NA	NA	NA	Salmonella enterica	NA	NA	28901	NA	NA	NA	2018-03-21	28901	OETW	OETW00000000.1	NA	GCA_900241385.1	6	11
PDT000668132.2	PDS000026775.47	171	PDT000668132.2|SAMN13895233|GCA_011197235.1|Salmonella enterica subsp. enterica|I 4,[5],12:i:-|FSIS22026628|Pathogen: environmental/food/other	NA	0	NA	PAIRED	NA	NA	ILLUMINA	SRR10918761	GCA_011197235.1	Contig	50244	4868630	178	SKESA v. 2.2	Pathogen: environmental/food/other	PRJNA242847	FDA	SAMN13895233	FSIS22026628"""""""""""""""""""""""""""""""",""""""""""""""""""""""""""""""""SRS6019683""""""""""""""""""""""""""""""""	USDA-FSIS	2019	environmental/other	17524898	USA:VA	NA	NA	chicken carcass	NA	NA	NA	FSIS22026628	Salmonella enterica subsp. enterica	I 4,[5],12:i:-	NA	28901	USDA-FSIS	2020-01-21	FSIS22026628	2020-01-21	59201	AAPNOA	AAPNOA000000000.1	i4512i	GCA_011197235.1	2	0
PDT000544757.1	PDS000026775.47	171	PDT000544757.1|SAMN12286572|GCA_007714805.1|Salmonella enterica||PNUSAS083397|Pathogen: clinical or host-associated	NA	0	NA	PAIRED	NA	NA	ILLUMINA	SRR9694177	GCA_007714805.1	Contig	150353	4929550	58	SKESA v. 2.2	Pathogen: clinical or host-associated	PRJNA230403	CDC	SAMN12286572	PNUSAS083397"""""""""""""""""""""""""""""""",""""""""""""""""""""""""""""""""SRS5105797""""""""""""""""""""""""""""""""	CDC	NA	clinical	12856838	USA	NA	NA	NA	NA	NA	NA	NA	Salmonella enterica	NA	NA	28901	PULSENET	2019-07-16	PNUSAS083397	2019-07-16	28901	AAIRBB	AAIRBB000000000.1	NA	GCA_007714805.1	1	0
PDT000801392.1	PDS000026775.47	171	PDT000801392.1|SAMN15717084|GCA_014052625.1|Salmonella enterica||954044001|Pathogen: clinical or host-associated	NA	0	NA	PAIRED	NA	NA	ILLUMINA	SRR12377272	GCA_014052625.1	Contig	376526	5028500	37	SKESA v. 2.2	Pathogen: clinical or host-associated	PRJNA230403	CDC	SAMN15717084	954044001"""""""""""""""""""""""""""""""",""""""""""""""""""""""""""""""""PNUSAS157381"""""""""""""""""""""""""""""""",""""""""""""""""""""""""""""""""SRS7136660""""""""""""""""""""""""""""""""	CDC	NA	clinical	21395468	USA	NA	NA	NA	NA	NA	NA	NA	Salmonella enterica	NA	NA	28901	PULSENET	2020-08-03	954044001	2020-08-03	28901	AAVFWB	AAVFWB000000000.1	NA	GCA_014052625.1	2	2
PDT000588201.1	PDS000026775.47	171	PDT000588201.1|SAMN12779944|GCA_008601645.1|Salmonella enterica||872700001|Pathogen: clinical or host-associated	NA	0	NA	PAIRED	NA	NA	ILLUMINA	SRR10135978	GCA_008601645.1	Contig	278183	4932115	41	SKESA v. 2.2	Pathogen: clinical or host-associated	PRJNA230403	CDC	SAMN12779944	872700001"""""""""""""""""""""""""""""""",""""""""""""""""""""""""""""""""PNUSAS099452"""""""""""""""""""""""""""""""",""""""""""""""""""""""""""""""""SRS5401703""""""""""""""""""""""""""""""""	CDC	NA	clinical	13962218	USA	NA	NA	NA	NA	NA	NA	NA	Salmonella enterica	NA	NA	28901	PULSENET	2019-09-18	872700001	2019-09-18	28901	AAKWAO	AAKWAO000000000.1	NA	GCA_008601645.1	1	1
PDT000497539.1	PDS000078054.8	172	PDT000497539.1|SAMN11333157|GCA_005094845.1|Salmonella enterica subsp. enterica serovar 1,4,[5],12:i:-|1,4,[5],12:i:-|PNCS014861|Pathogen: clinical or host-associated	NA	0	NA	NA	NA	NA	NA	NA	GCA_005094845.1	Complete Genome	4969530	4974125	3	unicycler v. 0.4.7; canu v. 1.8	Pathogen: clinical or host-associated	PRJNA316728	Laboratory for Foodborne Zoonoses	SAMN11333157	PNCS014861"""""""""""""""""""""""""""""""",""""""""""""""""""""""""""""""""SRS4628329""""""""""""""""""""""""""""""""	Public Health Ontario Laboratories	2010-11-17	clinical	9675018	Canada: ON	Homo sapiens	not collected	not collected	not collected	NA	NA	PNCS014861	Salmonella enterica subsp. enterica serovar 1,4,[5],12:i:-	1,4,[5],12:i:-	NA	28901	NA	NA	PNCS014861	2019-05-02	2583588	NA	NA	14512i	GCA_005094845.1	0	4
PDT000911275.1	PDS000078054.8	172	PDT000911275.1|SAMEA7114974|GCA_016027235.1|Salmonella enterica||MC_07-0987|Generic	NA	0	NA	PAIRED	NA	NA	ILLUMINA	ERR4401480	GCA_016027235.1	Contig	315915	5021105	52	SKESA v. 2.2	Generic	PRJEB39546	M. Achtman, University Of Warwick	SAMEA7114974	ERS4875519"""""""""""""""""""""""""""""""",""""""""""""""""""""""""""""""""MC_07-0987"""""""""""""""""""""""""""""""",""""""""""""""""""""""""""""""""SAL_BB5686AA""""""""""""""""""""""""""""""""	M. Cormican (NSRL, Galway)	2007	environmental/other	23870808	Ireland	NA	NA	Human, Faeces	NA	NA	NA	NA	Salmonella enterica	NA	NA	28901	M. Achtman	2020-08-03	MC_07-0987	2020-12-12	28901	DACWSD	DACWSD000000000.1	NA	GCA_016027235.1	20	4
PDT000702929.1	PDS000078054.8	172	PDT000702929.1|SAMN14219665|GCA_011314875.1|Salmonella enterica subsp. enterica serovar 4,[5],12:i:-|4,[5],12:i:-|PNCS014861|Pathogen: clinical or host-associated	NA	0	NA	PAIRED	NA	NA	ILLUMINA	SRR11216240	GCA_011314875.1	Contig	282835	5142827	50	SKESA v. 2.2	Pathogen: clinical or host-associated	PRJNA543337	Public Health Agency of Canada	SAMN14219665	PNCS014861"""""""""""""""""""""""""""""""",""""""""""""""""""""""""""""""""SRS6239532""""""""""""""""""""""""""""""""	PHAC	2010	clinical	17646718	Canada	Homo sapiens	gastroenteritis	stool	NA	NA	NA	PNCS014861	Salmonella enterica subsp. enterica serovar 4,[5],12:i:-	4,[5],12:i:-	NA	28901	NML	2020-03-02	PNCS014861	2020-03-03	440524	AAPUKZ	AAPUKZ000000000.1	4512i	GCA_011314875.1	0	4
PDT000447393.1	PDS000053710.54	173	PDT000447393.1|SAMN10787552|GCA_005653875.1|Salmonella enterica||PNUSAS065856|Pathogen: clinical or host-associated	NA	0	NA	PAIRED	NA	NA	ILLUMINA	SRR8469260	GCA_005653875.1	Contig	377050	4827633	48	SKESA v. 2.2	Pathogen: clinical or host-associated	PRJNA230403	CDC	SAMN10787552	PNUSAS065856"""""""""""""""""""""""""""""""",""""""""""""""""""""""""""""""""SRS4275809""""""""""""""""""""""""""""""""	CDC	NA	clinical	10411468	USA	NA	NA	NA	NA	NA	NA	NA	Salmonella enterica	NA	NA	28901	EDLB-CDC	2019-01-22	PNUSAS065856	2019-01-22	28901	AADLLL	AADLLL000000000.1	NA	GCA_005653875.1	0	5
PDT000499720.1	PDS000053710.54	173	PDT000499720.1|SAMN11618784|GCA_005904965.1|Salmonella enterica||PNUSAS072742|Pathogen: clinical or host-associated	NA	0	NA	PAIRED	NA	NA	ILLUMINA	SRR9040620	GCA_005904965.1	Contig	347444	4828072	40	SKESA v. 2.2	Pathogen: clinical or host-associated	PRJNA230403	CDC	SAMN11618784	PNUSAS072742"""""""""""""""""""""""""""""""",""""""""""""""""""""""""""""""""SRS4746517""""""""""""""""""""""""""""""""	CDC	NA	clinical	10765918	USA	NA	NA	NA	NA	NA	NA	NA	Salmonella enterica	NA	NA	28901	EDLB-CDC	2019-05-10	PNUSAS072742	2019-05-10	28901	AAEATY	AAEATY000000000.1	NA	GCA_005904965.1	0	5
PDT000911622.1	PDS000078054.8	174	PDT000911622.1|SAMEA7115321|GCA_016026475.1|Salmonella enterica||MC_07-0602|Generic	NA	0	NA	PAIRED	NA	NA	ILLUMINA	ERR4401827	GCA_016026475.1	Contig	271271	5037876	57	SKESA v. 2.2	Generic	PRJEB39546	M. Achtman, University Of Warwick	SAMEA7115321	ERS4875866"""""""""""""""""""""""""""""""",""""""""""""""""""""""""""""""""MC_07-0602"""""""""""""""""""""""""""""""",""""""""""""""""""""""""""""""""SAL_BB5580AA""""""""""""""""""""""""""""""""	M. Cormican (NSRL, Galway)	2007	environmental/other	23870078	Ireland	NA	NA	Human, Faeces	NA	NA	NA	NA	Salmonella enterica	NA	NA	28901	M. Achtman	2020-08-03	MC_07-0602	2020-12-12	28901	DACWRR	DACWRR000000000.1	NA	GCA_016026475.1	0	14
PDT000909439.1	PDS000078054.8	174	PDT000909439.1|SAMEA7113226|GCA_016030325.1|Salmonella enterica||MC_07-0621|Generic	NA	0	NA	PAIRED	NA	NA	ILLUMINA	ERR4399735	GCA_016030325.1	Contig	282835	5074661	52	SKESA v. 2.2	Generic	PRJEB39546	M. Achtman, University Of Warwick	SAMEA7113226	ERS4873774"""""""""""""""""""""""""""""""",""""""""""""""""""""""""""""""""MC_07-0621"""""""""""""""""""""""""""""""",""""""""""""""""""""""""""""""""SAL_BB5481AA""""""""""""""""""""""""""""""""	M. Cormican (NSRL, Galway)	2007	environmental/other	23873928	Ireland	NA	NA	Human, Faeces	NA	NA	NA	NA	Salmonella enterica	NA	NA	28901	M. Achtman	2020-08-03	MC_07-0621	2020-12-11	28901	DACWWR	DACWWR000000000.1	NA	GCA_016030325.1	0	14
PDT000243394.2	PDS000013832.177	175	PDT000243394.2|SAMN07690180|GCA_010592745.1|Salmonella enterica subsp. enterica|Salmonella Typhimurium - monophasic|192888|Pathogen: clinical or host-associated	NA	0	NA	PAIRED	NA	NA	ILLUMINA	SRR6062255	GCA_010592745.1	Contig	132621	4925144	107	SKESA v. 2.2	Pathogen: clinical or host-associated	PRJNA248792	Public Health England	SAMN07690180	192888"""""""""""""""""""""""""""""""",""""""""""""""""""""""""""""""""192888.biosample"""""""""""""""""""""""""""""""",""""""""""""""""""""""""""""""""SRS2532868""""""""""""""""""""""""""""""""	PHE	2015-12	clinical	16738408	United Kingdom: United Kingdom	Homo sapiens	Not available	human	NA	NA	NA	NA	Salmonella enterica subsp. enterica	Salmonella Typhimurium - monophasic	NA	28901	PHE	2017-09-24	192888	2017-09-25	59201	AAODOR	AAODOR000000000.1	salmonellatyphimuriummonophasic	GCA_010592745.1	1	10
PDT000243563.2	PDS000013832.177	175	PDT000243563.2|SAMN07690399|GCA_010593565.1|Salmonella enterica subsp. enterica|Salmonella Typhimurium - monophasic|181076|Pathogen: clinical or host-associated	NA	0	NA	PAIRED	NA	NA	ILLUMINA	SRR6062429	GCA_010593565.1	Contig	167529	4909213	91	SKESA v. 2.2	Pathogen: clinical or host-associated	PRJNA248792	Public Health England	SAMN07690399	181076"""""""""""""""""""""""""""""""",""""""""""""""""""""""""""""""""181076.biosample"""""""""""""""""""""""""""""""",""""""""""""""""""""""""""""""""SRS2533038""""""""""""""""""""""""""""""""	PHE	2015-10	clinical	16739248	United Kingdom: United Kingdom	Homo sapiens	Not available	human	NA	NA	NA	NA	Salmonella enterica subsp. enterica	Salmonella Typhimurium - monophasic	NA	28901	PHE	2017-09-24	181076	2017-09-25	59201	AAODOZ	AAODOZ000000000.1	salmonellatyphimuriummonophasic	GCA_010593565.1	1	10
PDT000120194.2	PDS000013832.177	175	PDT000120194.2|SAMN04574535|GCA_010740455.1|Salmonella enterica subsp. enterica|Salmonella Typhimurium - monophasic|195785|Pathogen: clinical or host-associated	NA	0	NA	PAIRED	NA	NA	ILLUMINA	SRR3284722	GCA_010740455.1	Contig	178181	4890944	93	SKESA v. 2.2	Pathogen: clinical or host-associated	PRJNA248792	Public Health England	SAMN04574535	195785"""""""""""""""""""""""""""""""",""""""""""""""""""""""""""""""""195785.biosample"""""""""""""""""""""""""""""""",""""""""""""""""""""""""""""""""SRS1356121""""""""""""""""""""""""""""""""	PHE	2015-12	clinical	16887288	United Kingdom: United Kingdom	Homo sapiens	Not available	human	NA	NA	NA	NA	Salmonella enterica subsp. enterica	Salmonella Typhimurium - monophasic	NA	28901	PHE	2016-03-24	195785	2016-03-24	59201	AAOMDQ	AAOMDQ000000000.1	salmonellatyphimuriummonophasic	GCA_010740455.1	1	9
PDT000053376.2	PDS000013832.177	176	PDT000053376.2|SAMN03466297|GCA_010634185.1|Salmonella enterica subsp. enterica|Unnamed|62499|Pathogen: clinical or host-associated	NA	0	NA	PAIRED	NA	NA	ILLUMINA	SRR1958404	GCA_010634185.1	Contig	126880	4907875	116	SKESA v. 2.2	Pathogen: clinical or host-associated	PRJNA248792	Public Health England	SAMN03466297	62499"""""""""""""""""""""""""""""""",""""""""""""""""""""""""""""""""62499.biosample"""""""""""""""""""""""""""""""",""""""""""""""""""""""""""""""""SRS898464""""""""""""""""""""""""""""""""	PHE	2014-09	clinical	16779998	United Kingdom: Midlands and East of England	Homo sapiens	Not available	human	NA	NA	NA	NA	Salmonella enterica subsp. enterica	Unnamed	NA	28901	GBRU	2015-04-09	62499	2015-04-09	59201	AAOFKL	AAOFKL000000000.1	unnamed	GCA_010634185.1	0	6
PDT000098911.2	PDS000013832.177	176	PDT000098911.2|SAMN04362981|GCA_010574205.1|Salmonella enterica subsp. enterica|Salmonella Unnamed|48149|Pathogen: clinical or host-associated	NA	0	NA	PAIRED	NA	NA	ILLUMINA	SRR3048705	GCA_010574205.1	Contig	57167	4894570	191	SKESA v. 2.2	Pathogen: clinical or host-associated	PRJNA248792	Public Health England	SAMN04362981	48149"""""""""""""""""""""""""""""""",""""""""""""""""""""""""""""""""48149.biosample"""""""""""""""""""""""""""""""",""""""""""""""""""""""""""""""""SRS1219324""""""""""""""""""""""""""""""""	PHE	missing	clinical	16719868	United Kingdom: None	Homo sapiens	Not available	human	NA	NA	NA	NA	Salmonella enterica subsp. enterica	Salmonella Unnamed	NA	28901	PHE	2015-12-22	48149	2015-12-22	59201	AAOCQM	AAOCQM000000000.1	salmonellaunnamed	GCA_010574205.1	0	6
PDT000099451.2	PDS000013832.177	176	PDT000099451.2|SAMN04363590|GCA_008737555.1|Salmonella enterica subsp. enterica serovar Typhimurium|Typhimurium|95226|Pathogen: clinical or host-associated	NA	0	NA	PAIRED	NA	NA	ILLUMINA	SRR3049296	GCA_008737555.1	Contig	167529	4909607	109	SKESA v. 2.2	Pathogen: clinical or host-associated	PRJNA248792	Public Health England	SAMN04363590	95226"""""""""""""""""""""""""""""""",""""""""""""""""""""""""""""""""95226.biosample"""""""""""""""""""""""""""""""",""""""""""""""""""""""""""""""""SRS1219910""""""""""""""""""""""""""""""""	PHE	missing	clinical	14144018	United Kingdom: None	Homo sapiens	Not available	human	NA	NA	NA	NA	Salmonella enterica subsp. enterica serovar Typhimurium	Typhimurium	NA	28901	PHE	2015-12-22	95226	2015-12-22	90371	AALDNL	AALDNL000000000.1	typhimurium	GCA_008737555.1	1	7
PDT000120305.2	PDS000013832.177	176	PDT000120305.2|SAMN04574787|GCA_010374405.1|Salmonella enterica subsp. enterica|Salmonella Unnamed|48148|Pathogen: clinical or host-associated	NA	0	NA	PAIRED	NA	NA	ILLUMINA	SRR3284944	GCA_010374405.1	Contig	95518	4980461	141	SKESA v. 2.2	Pathogen: clinical or host-associated	PRJNA248792	Public Health England	SAMN04574787	48148"""""""""""""""""""""""""""""""",""""""""""""""""""""""""""""""""48148.biosample"""""""""""""""""""""""""""""""",""""""""""""""""""""""""""""""""SRS1356322""""""""""""""""""""""""""""""""	PHE	2014-09	clinical	16519038	United Kingdom: United Kingdom	Homo sapiens	Not available	human	NA	NA	NA	NA	Salmonella enterica subsp. enterica	Salmonella Unnamed	NA	28901	PHE	2016-03-24	48148	2016-03-24	59201	AANPNP	AANPNP000000000.1	salmonellaunnamed	GCA_010374405.1	0	5
PDT000099505.2	PDS000013832.177	176	PDT000099505.2|SAMN04363647|GCA_010541165.1|Salmonella enterica subsp. enterica|Salmonella Unnamed|56986|Pathogen: clinical or host-associated	NA	0	NA	PAIRED	NA	NA	ILLUMINA	SRR3049353	GCA_010541165.1	Contig	69240	4902323	151	SKESA v. 2.2	Pathogen: clinical or host-associated	PRJNA248792	Public Health England	SAMN04363647	56986"""""""""""""""""""""""""""""""",""""""""""""""""""""""""""""""""56986.biosample"""""""""""""""""""""""""""""""",""""""""""""""""""""""""""""""""SRS1219969""""""""""""""""""""""""""""""""	PHE	missing	clinical	16686798	United Kingdom: None	Homo sapiens	Not available	human	NA	NA	NA	NA	Salmonella enterica subsp. enterica	Salmonella Unnamed	NA	28901	PHE	2015-12-22	56986	2015-12-22	59201	AAOALX	AAOALX000000000.1	salmonellaunnamed	GCA_010541165.1	0	5
PDT000056204.2	PDS000013832.177	176	PDT000056204.2|SAMN03476687|GCA_011443675.1|Salmonella enterica subsp. enterica|Unnamed|57127|Pathogen: clinical or host-associated	NA	0	NA	PAIRED	NA	NA	ILLUMINA	SRR1966606	GCA_011443675.1	Contig	84065	4905358	151	SKESA v. 2.2	Pathogen: clinical or host-associated	PRJNA248792	Public Health England	SAMN03476687	57127"""""""""""""""""""""""""""""""",""""""""""""""""""""""""""""""""57127.biosample"""""""""""""""""""""""""""""""",""""""""""""""""""""""""""""""""SRS903202""""""""""""""""""""""""""""""""	PHE	2014-10	clinical	17784258	United Kingdom: Midlands and East of England	Homo sapiens	Not available	human	NA	NA	NA	NA	Salmonella enterica subsp. enterica	Unnamed	NA	28901	GBRU	2015-04-12	57127	2015-04-12	59201	AAQAKW	AAQAKW000000000.1	unnamed	GCA_011443675.1	1	6
PDT000281923.2	PDS000028056.10	178	PDT000281923.2|SAMN08383865|GCA_016358245.1|Salmonella enterica subsp. enterica serovar 4,[5],12:i:-|4,[5],12:i:-|PNUSAS032445|Pathogen: clinical or host-associated	NA	8	NA	PAIRED	NA	NA	ILLUMINA	SRR6514521	GCA_016358245.1	Contig	124544	4891295	85	SKESA v. 2.2	Pathogen: clinical or host-associated	PRJNA230403	CDC	SAMN08383865	PNUSAS032445"""""""""""""""""""""""""""""""",""""""""""""""""""""""""""""""""SRS2870434""""""""""""""""""""""""""""""""	CDC	2017-12	clinical	24239368	USA	NA	NA	stool	NA	NA	NA	PNUSAS032445	Salmonella enterica subsp. enterica serovar 4,[5],12:i:-	4,[5],12:i:-	NA	28901	EDLB-CDC	2018-01-26	PNUSAS032445	2018-01-26	440524	AAYHPL	AAYHPL000000000.1	4512i	GCA_016358245.1	4	NULL
PDT000416364.1	PDS000028056.10	178	PDT000416364.1|SAMN10581113|GCA_005643575.1|Salmonella enterica||PNUSAS063537|Pathogen: clinical or host-associated	NA	0	NA	PAIRED	NA	NA	ILLUMINA	SRR8299335	GCA_005643575.1	Contig	241947	4893770	68	SKESA v. 2.2	Pathogen: clinical or host-associated	PRJNA230403	CDC	SAMN10581113	PNUSAS063537"""""""""""""""""""""""""""""""",""""""""""""""""""""""""""""""""SRS4122607""""""""""""""""""""""""""""""""	CDC	NA	clinical	10396688	USA	NA	NA	NA	NA	NA	NA	NA	Salmonella enterica	NA	NA	28901	EDLB-CDC	2018-12-11	PNUSAS063537	2018-12-11	28901	AADKRW	AADKRW000000000.1	NA	GCA_005643575.1	7	NULL
PDT000281917.2	PDS000028056.10	178	PDT000281917.2|SAMN08383864|GCA_010452115.1|Salmonella enterica subsp. enterica serovar 4,[5],12:i:-|4,[5],12:i:-|PNUSAS032444|Pathogen: clinical or host-associated	NA	8	NA	PAIRED	NA	NA	ILLUMINA	SRR6514514	GCA_010452115.1	Contig	101008	4889377	113	SKESA v. 2.2	Pathogen: clinical or host-associated	PRJNA230403	CDC	SAMN08383864	PNUSAS032444"""""""""""""""""""""""""""""""",""""""""""""""""""""""""""""""""SRS2870427""""""""""""""""""""""""""""""""	CDC	2017-12	clinical	16596918	USA	NA	NA	stool	NA	NA	NA	PNUSAS032444	Salmonella enterica subsp. enterica serovar 4,[5],12:i:-	4,[5],12:i:-	NA	28901	EDLB-CDC	2018-01-26	PNUSAS032444	2018-01-26	440524	AANUYC	AANUYC000000000.1	4512i	GCA_010452115.1	4	NULL
PDT000748928.1	PDS000053710.54	181	PDT000748928.1|SAMN14220720|GCA_013799485.1|Salmonella enterica subsp. enterica serovar 4,[5],12:i:-|4,[5],12:i:-|PNCS015410|Pathogen: clinical or host-associated	NA	0	NA	PAIRED	NA	NA	ILLUMINA	SRR11860733	GCA_013799485.1	Contig	335980	4851353	60	SKESA v. 2.2	Pathogen: clinical or host-associated	PRJNA543337	Public Health Agency of Canada	SAMN14220720	PNCS015410"""""""""""""""""""""""""""""""",""""""""""""""""""""""""""""""""SRS6723147""""""""""""""""""""""""""""""""	PHAC	2016-08-03	clinical	20963868	Canada	Homo sapiens	gastroenteritis	stool	NA	NA	NA	PNCS015410	Salmonella enterica subsp. enterica serovar 4,[5],12:i:-	4,[5],12:i:-	NA	28901	NML	2020-05-27	PNCS015410	2020-05-27	440524	AAUPEK	AAUPEK000000000.1	4512i	GCA_013799485.1	1	7
PDT000279515.2	PDS000053710.54	181	PDT000279515.2|SAMN08379527|GCA_006515175.1|Salmonella enterica||2015AM-2445|Pathogen: clinical or host-associated	NA	0	NA	PAIRED	NA	NA	ILLUMINA	SRR6484733	GCA_006515175.1	Contig	377050	4830309	38	SKESA v. 2.2	Pathogen: clinical or host-associated	PRJNA230403	CDC	SAMN08379527	2015AM-2445"""""""""""""""""""""""""""""""",""""""""""""""""""""""""""""""""SRS2844526""""""""""""""""""""""""""""""""	CDC	NA	clinical	11555878	USA	NA	NA	NA	NA	NA	NA	NA	Salmonella enterica	NA	NA	28901	EDLB-CDC	2018-01-19	2015AM-2445	2018-01-19	28901	AAFNGZ	AAFNGZ000000000.1	NA	GCA_006515175.1	3	9
PDT000703015.1	PDS000053710.54	181	PDT000703015.1|SAMN14220093|GCA_011314715.1|Salmonella enterica subsp. enterica serovar 4,[5],12:i:-|4,[5],12:i:-|PNCS015113|Pathogen: clinical or host-associated	NA	0	NA	PAIRED	NA	NA	ILLUMINA	SRR11216772	GCA_011314715.1	Contig	235317	4942816	59	SKESA v. 2.2	Pathogen: clinical or host-associated	PRJNA543337	Public Health Agency of Canada	SAMN14220093	PNCS015113"""""""""""""""""""""""""""""""",""""""""""""""""""""""""""""""""SRS6239904""""""""""""""""""""""""""""""""	PHAC	2012-07-26	clinical	17646578	Canada	Homo sapiens	gastroenteritis	stool	NA	NA	NA	PNCS015113	Salmonella enterica subsp. enterica serovar 4,[5],12:i:-	4,[5],12:i:-	NA	28901	NML	2020-03-03	PNCS015113	2020-03-03	440524	AAPULY	AAPULY000000000.1	4512i	GCA_011314715.1	1	6
PDT000703044.1	PDS000076482.55	182	PDT000703044.1|SAMN14220088|GCA_011386675.1|Salmonella enterica subsp. enterica serovar 4,[5],12:i:-|4,[5],12:i:-|PNCS015108|Pathogen: clinical or host-associated	NA	0	NA	PAIRED	NA	NA	ILLUMINA	SRR11216801	GCA_011386675.1	Contig	213895	5109527	67	SKESA v. 2.2	Pathogen: clinical or host-associated	PRJNA543337	Public Health Agency of Canada	SAMN14220088	PNCS015108"""""""""""""""""""""""""""""""",""""""""""""""""""""""""""""""""SRS6239875""""""""""""""""""""""""""""""""	PHAC	2012-07-04	clinical	17722148	Canada	Homo sapiens	NA	urine	NA	NA	NA	PNCS015108	Salmonella enterica subsp. enterica serovar 4,[5],12:i:-	4,[5],12:i:-	NA	28901	NML	2020-03-03	PNCS015108	2020-03-03	440524	AAPXDT	AAPXDT000000000.1	4512i	GCA_011386675.1	0	3
PDT000748930.1	PDS000076482.55	182	PDT000748930.1|SAMN14220714|GCA_013799405.1|Salmonella enterica subsp. enterica serovar 4,[5],12:i:-|4,[5],12:i:-|PNCS015404|Pathogen: clinical or host-associated	NA	0	NA	PAIRED	NA	NA	ILLUMINA	SRR11860735	GCA_013799405.1	Contig	241291	4930939	69	SKESA v. 2.2	Pathogen: clinical or host-associated	PRJNA543337	Public Health Agency of Canada	SAMN14220714	PNCS015404"""""""""""""""""""""""""""""""",""""""""""""""""""""""""""""""""SRS6723145""""""""""""""""""""""""""""""""	PHAC	2016-07-06	clinical	20963758	Canada	Homo sapiens	NA	blood	NA	NA	NA	PNCS015404	Salmonella enterica subsp. enterica serovar 4,[5],12:i:-	4,[5],12:i:-	NA	28901	NML	2020-05-27	PNCS015404	2020-05-27	440524	AAUPEI	AAUPEI000000000.1	4512i	GCA_013799405.1	0	3
PDT000678502.1	PDS000053710.54	183	PDT000678502.1|SAMN14008541|GCA_011301335.1|Salmonella enterica||CLA-84-11|Pathogen: environmental/food/other	NA	0	NA	PAIRED	NA	NA	ILLUMINA	SRR11029546	GCA_011301335.1	Contig	223105	4915669	57	SKESA v. 2.2	Pathogen: environmental/food/other	PRJNA560080	FDA Center for Food Safety and Applied Nutrition	SAMN14008541	CFSAN100202"""""""""""""""""""""""""""""""",""""""""""""""""""""""""""""""""CLA-84-11"""""""""""""""""""""""""""""""",""""""""""""""""""""""""""""""""SRS6108868""""""""""""""""""""""""""""""""	INTA	2019-06-11	environmental/other	17632078	Chile	NA	NA	creek water	NA	NA	NA	NA	Salmonella enterica	NA	NA	28901	CFSAN	2020-02-05	CLA-84-11	2020-02-06	28901	AAPTRC	AAPTRC000000000.1	NA	GCA_011301335.1	0	27
PDT000624470.1	PDS000053710.54	183	PDT000624470.1|SAMN13198935|GCA_011529685.1|Salmonella enterica||CLA-84-1|Pathogen: environmental/food/other	NA	0	NA	PAIRED	NA	NA	ILLUMINA	SRR10357658	GCA_011529685.1	Contig	179900	4856156	80	SKESA v. 2.2	Pathogen: environmental/food/other	PRJNA560080	FDA Center for Food Safety and Applied Nutrition	SAMN13198935	CFSAN097931"""""""""""""""""""""""""""""""",""""""""""""""""""""""""""""""""CLA-84-1"""""""""""""""""""""""""""""""",""""""""""""""""""""""""""""""""SRS5614836""""""""""""""""""""""""""""""""	INTA	2019-06-11	environmental/other	17871258	Chile	NA	NA	creek water	NA	NA	NA	NA	Salmonella enterica	NA	NA	28901	CFSAN	2019-11-07	CLA-84-1	2019-11-07	28901	AAQGIY	AAQGIY000000000.1	NA	GCA_011529685.1	2	29
PDT000678247.1	PDS000053710.54	183	PDT000678247.1|SAMN14008513|GCA_011237415.1|Salmonella enterica||CLA-84-2|Pathogen: environmental/food/other	NA	0	NA	PAIRED	NA	NA	ILLUMINA	SRR11029511	GCA_011237415.1	Contig	220483	4958343	67	SKESA v. 2.2	Pathogen: environmental/food/other	PRJNA560080	FDA Center for Food Safety and Applied Nutrition	SAMN14008513	CFSAN098631"""""""""""""""""""""""""""""""",""""""""""""""""""""""""""""""""CLA-84-2"""""""""""""""""""""""""""""""",""""""""""""""""""""""""""""""""SRS6108835""""""""""""""""""""""""""""""""	INTA	2019-06-11	environmental/other	17565328	Chile	NA	NA	creek water	NA	NA	NA	NA	Salmonella enterica	NA	NA	28901	CFSAN	2020-02-05	CLA-84-2	2020-02-05	28901	AAPQCD	AAPQCD000000000.1	NA	GCA_011237415.1	0	27
PDT000678474.1	PDS000053710.54	183	PDT000678474.1|SAMN14008506|GCA_011347365.1|Salmonella enterica||CLA-84-15|Pathogen: environmental/food/other	NA	0	NA	PAIRED	NA	NA	ILLUMINA	SRR11029510	GCA_011347365.1	Contig	213708	4921343	72	SKESA v. 2.2	Pathogen: environmental/food/other	PRJNA560080	FDA Center for Food Safety and Applied Nutrition	SAMN14008506	CFSAN098632"""""""""""""""""""""""""""""""",""""""""""""""""""""""""""""""""CLA-84-15"""""""""""""""""""""""""""""""",""""""""""""""""""""""""""""""""SRS6108834""""""""""""""""""""""""""""""""	INTA	2019-06-11	environmental/other	17679448	Chile	NA	NA	creek water	NA	NA	NA	NA	Salmonella enterica	NA	NA	28901	CFSAN	2020-02-05	CLA-84-15	2020-02-06	28901	AAPWNL	AAPWNL000000000.1	NA	GCA_011347365.1	0	27
PDT000627016.2	PDS000053710.54	183	PDT000627016.2|SAMN13264883|GCA_010742815.1|Salmonella enterica||CLA-84-14|Pathogen: environmental/food/other	NA	0	NA	PAIRED	NA	NA	ILLUMINA	SRR10430217	GCA_010742815.1	Contig	257839	4858543	50	SKESA v. 2.2	Pathogen: environmental/food/other	PRJNA560080	FDA Center for Food Safety and Applied Nutrition	SAMN13264883	CFSAN098573"""""""""""""""""""""""""""""""",""""""""""""""""""""""""""""""""CLA-84-14"""""""""""""""""""""""""""""""",""""""""""""""""""""""""""""""""SRS5635691""""""""""""""""""""""""""""""""	INTA	2019-06-11	environmental/other	16889648	Chile	NA	NA	creek water	NA	NA	NA	NA	Salmonella enterica	NA	NA	28901	CFSAN	2020-01-04	CLA-84-14	2020-01-04	28901	AAOKHZ	AAOKHZ000000000.1	NA	GCA_010742815.1	0	27
PDT000678527.1	PDS000053710.54	183	PDT000678527.1|SAMN14008572|GCA_011649215.1|Salmonella enterica||CLA-84-6|Pathogen: environmental/food/other	NA	0	NA	PAIRED	NA	NA	ILLUMINA	SRR11029571	GCA_011649215.1	Contig	220483	4887291	71	SKESA v. 2.2	Pathogen: environmental/food/other	PRJNA560080	FDA Center for Food Safety and Applied Nutrition	SAMN14008572	CFSAN100201"""""""""""""""""""""""""""""""",""""""""""""""""""""""""""""""""CLA-84-6"""""""""""""""""""""""""""""""",""""""""""""""""""""""""""""""""SRS6108892""""""""""""""""""""""""""""""""	INTA	2019-06-11	environmental/other	17999538	Chile	NA	NA	creek water	NA	NA	NA	NA	Salmonella enterica	NA	NA	28901	CFSAN	2020-02-05	CLA-84-6	2020-02-06	28901	AAQOMO	AAQOMO000000000.1	NA	GCA_011649215.1	0	27
PDT000760658.1	PDS000076482.55	184	PDT000760658.1|SAMN14863379|GCA_013262755.1|Salmonella enterica subsp. enterica serovar Typhimurium|Typhimurium|CIDM_ERL_NSW_2019_2576|Pathogen: clinical or host-associated	NA	0	NA	NA	NA	NA	NA	NA	GCA_013262755.1	Contig	260784	4957506	56	SPAdes v. 3.13.0	Pathogen: clinical or host-associated	PRJNA596817	University of Sydney	SAMN14863379	CIDM_AU_2019_2576"""""""""""""""""""""""""""""""",""""""""""""""""""""""""""""""""CIDM_ERL_NSW_2019_2576""""""""""""""""""""""""""""""""	Centre for Infectious Diseases and Microbiology - Public Health	2015-10-01/2018-12-31	clinical	19866808	Australia: NSW	Homo sapiens	salmonellosis	feces	31.2532 S 146.9211 E	NA	NA	CIDM_AU_2019_2576	Salmonella enterica subsp. enterica serovar Typhimurium	Typhimurium	NA	28901	NA	NA	CIDM_ERL_NSW_2019_2576	2020-06-03	90371	JABSFV	JABSFV000000000.1	typhimurium	GCA_013262755.1	2	7
PDT000337287.1	PDS000076482.55	184	PDT000337287.1|SAMN09491744|GCA_007578745.1|Salmonella enterica subsp. enterica|Salmonella Typhimurium - monophasic|350652|Pathogen: environmental/food/other	NA	0	NA	PAIRED	NA	NA	ILLUMINA	SRR7439317	GCA_007578745.1	Contig	116679	5007306	96	SKESA v. 2.2	Pathogen: environmental/food/other	PRJNA248792	Public Health England	SAMN09491744	350652"""""""""""""""""""""""""""""""",""""""""""""""""""""""""""""""""350652.biosample"""""""""""""""""""""""""""""""",""""""""""""""""""""""""""""""""SRS3466342""""""""""""""""""""""""""""""""	PHE	2017-03	clinical	12707448	United Kingdom: United Kingdom	Homo sapiens	Not available	human	NA	NA	NA	NA	Salmonella enterica subsp. enterica	Salmonella Typhimurium - monophasic	NA	28901	PHE	2018-06-27	350652	2018-06-27	59201	AAIIQN	AAIIQN000000000.1	salmonellatyphimuriummonophasic	GCA_007578745.1	2	5
[truncated: 13,076 more rows]
[truncated: 43 more columns]
