# Supplementary material for: Relationship and distribution of Salmonella enterica serovar I 4,[5],12:i:- strain sequences in the NCBI Pathogen Detection database
Source: BMC Genomics. 2022 Apr 6;23:268. doi: 10.1186/s12864-022-08458-z (PMC8985322; doi:10.1186/s12864-022-08458-z)
Supplement: Supplementary file 4 — Additional file 4: Table S3. Salmonella serovar I 4,[5],12:i:- genes in the shell genome representing gene families present at intermediate frequencies. [file 12864_2022_8458_MOESM4_ESM.xlsx]

## Sheet: Supplemental Table 3
Supplemental Table 3. Salmonella serovar I 4,[5],12:i:- genes in the shell genome representing gene families present at intermediate frequencies
GO.ID	Term	Annotated	Significant	Expected	pval	GO_aspect	algorithm	statistic	involved_genes
GO:0046689	response to mercury ion	22	7	0.36	0.00042	Biological Process	elim	Fisher	GCA_002052105_CDS_1766_GCA_006016915_CDS_4692_GCA_013143225_CDS_4373_GCA_014678185_CDS_4618_GCA_015649145_CDS_4486_L-4234_CDS_4464_TW-Stm6_CDS_2716
GO:0042221	response to chemical	113	15	1.87	0.00089	Biological Process	elim	Fisher	GCA_002052105_CDS_1766_GCA_006016915_CDS_4692_GCA_007574245_CDS_2750_GCA_007886105_CDS_0635_GCA_008846445_CDS_1700_GCA_009930575_CDS_4729_GCA_010258755_CDS_1770_GCA_010797775_CDS_4607_GCA_011591525_CDS_4642_GCA_013143225_CDS_4373_GCA_014678185_CDS_4618_GCA_015649145_CDS_4486_L-4234_CDS_4464_SO4698-09_CDS_0684_TW-Stm6_CDS_2716
GO:0009401	phosphoenolpyruvate-dependent sugar phosphotransferase system	72	6	1.19	0.00112	Biological Process	elim	Fisher	GCA_005688305_CDS_2685_GCA_007657015_CDS_3784_GCA_007780965_CDS_3582_GCA_007783905_CDS_1902_GCA_010393465_CDS_4492_SL1344_CDS_3249
GO:0098754	detoxification	29	7	0.48	0.00219	Biological Process	elim	Fisher	GCA_002052105_CDS_1766_GCA_006016915_CDS_4692_GCA_008846445_CDS_1700_GCA_013143225_CDS_4373_GCA_015649145_CDS_4486_L-4234_CDS_4464_SO4698-09_CDS_0684
GO:0045892	negative regulation of transcription, DNA-templated	60	5	0.99	0.00296	Biological Process	elim	Fisher	GCA_007657015_CDS_3592_GCA_007886105_CDS_0635_GCA_010258755_CDS_1770_GCA_010797775_CDS_4607_TW-Stm6_CDS_2716
GO:0019069	viral capsid assembly	45	4	0.75	0.00623	Biological Process	elim	Fisher	GCA_007736565_CDS_0895_GCA_008451565_CDS_3428_GCA_010258755_CDS_0938_TW-Stm6_CDS_3196
GO:0000160	phosphorelay signal transduction system	85	5	1.41	0.01289	Biological Process	elim	Fisher	GCA_004941405_CDS_4398_GCA_007579125_CDS_4809_GCA_011377465_CDS_0080_GCA_011591525_CDS_3522_GCA_015115085_CDS_3196
GO:0035556	intracellular signal transduction	86	5	1.43	0.01351	Biological Process	elim	Fisher	GCA_004941405_CDS_4398_GCA_007579125_CDS_4809_GCA_011377465_CDS_0080_GCA_011591525_CDS_3522_GCA_015115085_CDS_3196
GO:0046677	response to antibiotic	31	3	0.51	0.01413	Biological Process	elim	Fisher	GCA_009930575_CDS_4729_GCA_010797775_CDS_4607_GCA_011591525_CDS_4642
GO:0032775	DNA methylation on adenine	44	3	0.73	0.03573	Biological Process	elim	Fisher	GCA_007474135_CDS_1726_GCA_008737235_CDS_2927_GCA_010940995_CDS_2349
GO:0050787	detoxification of mercury ion	15	5	0.25	0.04664	Biological Process	elim	Fisher	GCA_002052105_CDS_1766_GCA_006016915_CDS_4692_GCA_013143225_CDS_4373_GCA_015649145_CDS_4486_L-4234_CDS_4464
GO:0061687	detoxification of inorganic compound	15	5	0.25	0.04664	Biological Process	elim	Fisher	GCA_002052105_CDS_1766_GCA_006016915_CDS_4692_GCA_013143225_CDS_4373_GCA_015649145_CDS_4486_L-4234_CDS_4464
GO:0005507	copper ion binding	14	3	0.23	0.0014	Molecular Function	elim	Fisher	GCA_007574245_CDS_2750_GCA_008144405_CDS_2083_GCA_010925815_CDS_2490
GO:0008982	protein-N(PI)-phosphohistidine-sugar phosphotransferase activity	36	4	0.6	0.0028	Molecular Function	elim	Fisher	GCA_005688305_CDS_2685_GCA_007780965_CDS_3582_GCA_007783905_CDS_1902_GCA_010393465_CDS_4492
GO:0003677	DNA binding	1579	35	26.17	0.0285	Molecular Function	elim	Fisher	GCA_004941405_CDS_4334_GCA_004941405_CDS_4366_GCA_004941405_CDS_4398_GCA_005493565_CDS_4836_GCA_006308345_CDS_4575_GCA_006656045_CDS_4089_GCA_007023385_CDS_3529_GCA_007357315_CDS_0461_GCA_007574245_CDS_2814_GCA_007649415_CDS_1215_GCA_007649415_CDS_3743_GCA_007649415_CDS_4415_GCA_007650495_CDS_0795_GCA_007657015_CDS_3592_GCA_007736565_CDS_1887_GCA_007886105_CDS_0635_GCA_008058805_CDS_1244_GCA_0084…
GO:0022853	active ion transmembrane transporter activity	84	7	1.39	0.0406	Molecular Function	elim	Fisher	GCA_005688305_CDS_2685_GCA_007780965_CDS_3582_GCA_007783905_CDS_1902_GCA_008846445_CDS_1700_GCA_010393465_CDS_4492_GCA_010735135_CDS_4522_SO4698-09_CDS_0684
GO:0009007	site-specific DNA-methyltransferase (adenine-specific) activity	47	3	0.78	0.0423	Molecular Function	elim	Fisher	GCA_007474135_CDS_1726_GCA_008737235_CDS_2927_GCA_010940995_CDS_2349
