# Supplementary material for: Relationship and distribution of Salmonella enterica serovar I 4,[5],12:i:- strain sequences in the NCBI Pathogen Detection database
Source: BMC Genomics. 2022 Apr 6;23:268. doi: 10.1186/s12864-022-08458-z (PMC8985322; doi:10.1186/s12864-022-08458-z)
Supplement: Supplementary file 5 — Additional file 5: Table S4. Salmonella serovar I 4,[5],12:i:- genes in the cloud genome representing gene families present at low frequencies. [file 12864_2022_8458_MOESM5_ESM.xlsx]

## Sheet: Supplemental Table 4
Supplemental Table 4. Salmonella serovar I 4,[5],12:i:- genes in the cloud genome representing gene families present at low frequencies
GO.ID	Term	Annotated	Significant	Expected	pval	GO_aspect	algorithm	statistic	involved_genes
GO:0015074	DNA integration	285	263	145.9	< 1e-30	Biological Process	elim	Fisher	GCA_001989635_CDS_4837_GCA_001989635_CDS_4959_GCA_002054075_CDS_2969_GCA_003065805_CDS_0552_GCA_003879755_CDS_4215_GCA_003881185_CDS_3147_GCA_003881185_CDS_3184_GCA_003881185_CDS_3185_GCA_003899035_CDS_4775_GCA_003922855_CDS_3613_GCA_004190235_CDS_3886_GCA_005409775_CDS_4632_GCA_005421955_CDS_1458_GCA_005441495_CDS_4600_GCA_005447025_CDS_4242_GCA_005487805_CDS_4681_GCA_005524105_CDS_1548_GCA_0056…
GO:0006310	DNA recombination	467	426	239.07	< 1e-30	Biological Process	elim	Fisher	GCA_001466375_CDS_4236_GCA_001989635_CDS_4837_GCA_002054075_CDS_2970_GCA_003065805_CDS_0552_GCA_003067345_CDS_4639_GCA_003876525_CDS_4656_GCA_003879755_CDS_4215_GCA_003881185_CDS_3184_GCA_003881185_CDS_3185_GCA_003899035_CDS_4776_GCA_003904035_CDS_3854_GCA_003917895_CDS_4315_GCA_003917895_CDS_4539_GCA_003922855_CDS_3613_GCA_004190235_CDS_3886_GCA_004218385_CDS_5074_GCA_004253065_CDS_4632_GCA_0043…
GO:0006313	transposition, DNA-mediated	178	168	91.12	< 1e-30	Biological Process	elim	Fisher	GCA_001989635_CDS_4837_GCA_002054075_CDS_2970_GCA_003067345_CDS_4639_GCA_003876525_CDS_4656_GCA_003899035_CDS_4776_GCA_003904035_CDS_3854_GCA_003917895_CDS_4539_GCA_004218385_CDS_5074_GCA_004253065_CDS_4632_GCA_004324045_CDS_0737_GCA_005401355_CDS_4847_GCA_005422435_CDS_1897_GCA_005444415_CDS_3553_GCA_005487805_CDS_4478_GCA_005489115_CDS_4656_GCA_005544655_CDS_4801_GCA_005608555_CDS_2598_GCA_0056…
GO:0009307	DNA restriction-modification system	25	22	12.8	0.00012	Biological Process	elim	Fisher	GCA_004242945_CDS_4393_GCA_005447025_CDS_1552_GCA_007586105_CDS_4584_GCA_007601385_CDS_3929_GCA_007614705_CDS_3181_GCA_007650435_CDS_0237_GCA_007783365_CDS_4661_GCA_008102445_CDS_4691_GCA_008228765_CDS_0847_GCA_008228765_CDS_0849_GCA_008670075_CDS_4720_GCA_010001765_CDS_3872_GCA_010256215_CDS_4676_GCA_010622805_CDS_3922_GCA_010649935_CDS_0171_GCA_010727565_CDS_1204_GCA_010738545_CDS_2524_GCA_0111…
GO:0045892	negative regulation of transcription, DNA-templated	60	45	30.72	0.00013	Biological Process	elim	Fisher	GCA_002054075_CDS_2967_GCA_003067295_CDS_3879_GCA_006521195_CDS_3985_GCA_006638905_CDS_2994_GCA_007089685_CDS_2794_GCA_007538895_CDS_4140_GCA_007562985_CDS_0076_GCA_007614705_CDS_2420_GCA_007771185_CDS_4637_GCA_007788435_CDS_4183_GCA_007790495_CDS_0421_GCA_007978025_CDS_4523_GCA_008503645_CDS_3947_GCA_008559655_CDS_4852_GCA_008621935_CDS_4740_GCA_008811775_CDS_3285_GCA_008938615_CDS_0077_GCA_0093…
GO:0046677	response to antibiotic	31	26	15.87	0.00015	Biological Process	elim	Fisher	GCA_003067295_CDS_3879_GCA_003882675_CDS_4935_GCA_004218385_CDS_5072_GCA_005819925_CDS_4840_GCA_006267655_CDS_4818_GCA_007550395_CDS_4793_GCA_007573925_CDS_4739_GCA_007766255_CDS_4830_GCA_007978025_CDS_4523_GCA_008118145_CDS_4757_GCA_008303495_CDS_4554_GCA_008559655_CDS_4852_GCA_010691865_CDS_4629_GCA_010719775_CDS_4682_GCA_010778535_CDS_4742_GCA_011107535_CDS_4861_GCA_011326355_CDS_4621_GCA_0113…
GO:0007155	cell adhesion	97	67	49.66	0.00023	Biological Process	elim	Fisher	GCA_003881185_CDS_3177_GCA_003881185_CDS_3182_GCA_005829965_CDS_1924_GCA_005829965_CDS_1926_GCA_006728985_CDS_4337_GCA_007229795_CDS_4994_GCA_007519665_CDS_4828_GCA_007537555_CDS_4314_GCA_007562985_CDS_4012_GCA_007562985_CDS_4016_GCA_007582665_CDS_4775_GCA_007765665_CDS_4649_GCA_007765665_CDS_4718_GCA_007765665_CDS_4719_GCA_007765665_CDS_4744_GCA_007784225_CDS_4515_GCA_008097965_CDS_4350_GCA_0081…
GO:0006259	DNA metabolic process	896	780	458.68	0.00062	Biological Process	elim	Fisher	GCA_001466375_CDS_4236_GCA_001989635_CDS_4837_GCA_001989635_CDS_4959_GCA_002054075_CDS_2969_GCA_002054075_CDS_2970_GCA_003065785_CDS_4528_GCA_003065805_CDS_0552_GCA_003067345_CDS_4639_GCA_003140475_CDS_4576_GCA_003876525_CDS_4656_GCA_003879755_CDS_4215_GCA_003881185_CDS_3147_GCA_003881185_CDS_3184_GCA_003881185_CDS_3185_GCA_003892155_CDS_4626_GCA_003899035_CDS_4775_GCA_003899035_CDS_4776_GCA_0039…
GO:0009253	peptidoglycan catabolic process	31	25	15.87	0.00067	Biological Process	elim	Fisher	GCA_001594525_CDS_4507_GCA_002054075_CDS_2988_GCA_004919265_CDS_0352_GCA_007498205_CDS_3035_GCA_007521065_CDS_0443_GCA_007555935_CDS_4152_GCA_007783365_CDS_4648_GCA_008477265_CDS_3492_GCA_010000885_CDS_2778_GCA_010187165_CDS_4099_GCA_010197425_CDS_4535_GCA_010472685_CDS_0494_GCA_011003435_CDS_1418_GCA_011278125_CDS_2354_GCA_011290065_CDS_0820_GCA_011315605_CDS_3215_GCA_011395435_CDS_3222_GCA_0114…
GO:0046654	tetrahydrofolate biosynthetic process	17	15	8.7	0.00158	Biological Process	elim	Fisher	GCA_005580235_CDS_4656_GCA_006016915_CDS_3602_GCA_006392175_CDS_4914_GCA_006520935_CDS_5140_GCA_007765665_CDS_4631_GCA_007770545_CDS_4693_GCA_007788855_CDS_4456_GCA_007791755_CDS_2532_GCA_008057595_CDS_0182_GCA_008178385_CDS_2686_GCA_008367375_CDS_4500_GCA_009571405_CDS_4632_GCA_010738545_CDS_4888_GCA_011481055_CDS_4719_GCA_015677865_CDS_4694
GO:0017001	antibiotic catabolic process	13	12	6.65	0.0022	Biological Process	elim	Fisher	GCA_003882675_CDS_4935_GCA_008118145_CDS_4757_GCA_010691865_CDS_4629_GCA_010719775_CDS_4682_GCA_010778535_CDS_4742_GCA_010797175_CDS_3043_GCA_010801085_CDS_5123_GCA_011382525_CDS_4496_GCA_011415475_CDS_4878_GCA_011481055_CDS_4524_GCA_012128035_CDS_4953_GCA_014818545_CDS_4807
GO:0006355	regulation of transcription, DNA-templated	714	409	365.51	0.00487	Biological Process	elim	Fisher	Enteritidis_92-0392_CDS_4650_GCA_001594615_CDS_3918_GCA_002054075_CDS_2967_GCA_002915395_CDS_3780_GCA_002915405_CDS_4481_GCA_003067295_CDS_3879_GCA_003067325_CDS_0450_GCA_003140475_CDS_2641_GCA_003736525_CDS_4132_GCA_003881185_CDS_3149_GCA_003881185_CDS_3166_GCA_003884575_CDS_4089_GCA_003884575_CDS_4094_GCA_004246695_CDS_4542_GCA_004919385_CDS_1496_GCA_005401355_CDS_4381_GCA_005401355_CDS_4729_GC…
GO:0019068	virion assembly	59	53	30.2	0.00757	Biological Process	elim	Fisher	GCA_002283795_CDS_1723_GCA_005544655_CDS_2241_GCA_005552035_CDS_0359_GCA_005552035_CDS_0360_GCA_005552035_CDS_0362_GCA_005552035_CDS_0363_GCA_005635615_CDS_4072_GCA_005742495_CDS_0254_GCA_006085035_CDS_1377_GCA_006656045_CDS_3545_GCA_007072585_CDS_1016_GCA_007072585_CDS_1017_GCA_007072585_CDS_1019_GCA_007072585_CDS_1020_GCA_007562985_CDS_3212_GCA_007580415_CDS_3578_GCA_007603015_CDS_3186_GCA_0077…
GO:0009405	pathogenesis	51	35	26.11	0.0085	Biological Process	elim	Fisher	GCA_003945785_CDS_2516_GCA_005401355_CDS_4986_GCA_005670175_CDS_4606_GCA_005682735_CDS_4632_GCA_005818105_CDS_3195_GCA_006001345_CDS_4439_GCA_006314845_CDS_4642_GCA_006536525_CDS_4690_GCA_006918855_CDS_4088_GCA_007110665_CDS_1971_GCA_007537555_CDS_4314_GCA_007580125_CDS_2042_GCA_007768205_CDS_4666_GCA_007780405_CDS_2036_GCA_007784225_CDS_4574_GCA_007819575_CDS_4600_GCA_008111845_CDS_0690_GCA_0081…
GO:0071103	DNA conformation change	42	29	21.5	0.01422	Biological Process	elim	Fisher	GCA_005562835_CDS_4324_GCA_005639135_CDS_2262_GCA_005650595_CDS_3804_GCA_005688355_CDS_4113_GCA_006131455_CDS_4097_GCA_006577045_CDS_2461_GCA_006577045_CDS_2462_GCA_007229795_CDS_3879_GCA_007550435_CDS_1068_GCA_007769525_CDS_4340_GCA_007782055_CDS_4810_GCA_008573325_CDS_3160_GCA_008873585_CDS_3975_GCA_010185635_CDS_4470_GCA_010260615_CDS_4698_GCA_010396905_CDS_0891_GCA_010713955_CDS_4473_GCA_0107…
GO:0006265	DNA topological change	29	21	14.85	0.01642	Biological Process	elim	Fisher	GCA_005562835_CDS_4324_GCA_005650595_CDS_3804_GCA_006131455_CDS_4097_GCA_006577045_CDS_2461_GCA_006577045_CDS_2462_GCA_007550435_CDS_1068_GCA_007769525_CDS_4340_GCA_007782055_CDS_4810_GCA_008573325_CDS_3160_GCA_008873585_CDS_3975_GCA_010185635_CDS_4470_GCA_010260615_CDS_4698_GCA_010396905_CDS_0891_GCA_010713955_CDS_4473_GCA_010735395_CDS_4086_GCA_010780935_CDS_4249_GCA_011260805_CDS_4245_GCA_0121…
GO:0051259	protein complex oligomerization	26	19	13.31	0.01928	Biological Process	elim	Fisher	GCA_006638905_CDS_2994_GCA_007089685_CDS_2794_GCA_007562985_CDS_0076_GCA_007788435_CDS_4183_GCA_007790495_CDS_0421_GCA_008503645_CDS_3947_GCA_008938615_CDS_0077_GCA_009396045_CDS_4495_GCA_010134075_CDS_1277_GCA_010396905_CDS_0733_GCA_010472685_CDS_1073_GCA_010763695_CDS_2301_GCA_010797775_CDS_1663_GCA_010923315_CDS_3604_GCA_011356245_CDS_4628_GCA_016153735_CDS_0573_GCA_016242635_CDS_1386_GCA_0163…
GO:0009262	deoxyribonucleotide metabolic process	28	20	14.33	0.02382	Biological Process	elim	Fisher	GCA_003065275_CDS_0149_GCA_003945785_CDS_0118_GCA_003945785_CDS_0119_GCA_005459805_CDS_3729_GCA_006577045_CDS_2491_GCA_006819065_CDS_4280_GCA_007610695_CDS_3229_GCA_007651275_CDS_3191_GCA_007783365_CDS_4533_GCA_007783365_CDS_4535_GCA_007819775_CDS_1199_GCA_008057595_CDS_0014_GCA_008057595_CDS_0030_GCA_008178385_CDS_2760_GCA_010537805_CDS_3923_GCA_010537805_CDS_4397_GCA_010537805_CDS_4399_GCA_0106…
GO:0015886	heme transport	20	15	10.24	0.02634	Biological Process	elim	Fisher	GCA_004271325_CDS_4555_GCA_004792455_CDS_3820_GCA_004919465_CDS_2246_GCA_005144925_CDS_2236_GCA_005160385_CDS_3881_GCA_005160385_CDS_3882_GCA_005160405_CDS_3811_GCA_005688355_CDS_2014_GCA_005954705_CDS_2345_GCA_005954705_CDS_3826_GCA_007778745_CDS_3647_GCA_009348775_CDS_4609_GCA_011403535_CDS_4506_GCA_015697805_CDS_0022_GCA_016420385_CDS_3303
GO:0051276	chromosome organization	44	29	22.52	0.03429	Biological Process	elim	Fisher	GCA_005562835_CDS_4324_GCA_005639135_CDS_2262_GCA_005650595_CDS_3804_GCA_005688355_CDS_4113_GCA_006131455_CDS_4097_GCA_006577045_CDS_2461_GCA_006577045_CDS_2462_GCA_007229795_CDS_3879_GCA_007550435_CDS_1068_GCA_007769525_CDS_4340_GCA_007782055_CDS_4810_GCA_008573325_CDS_3160_GCA_008873585_CDS_3975_GCA_010185635_CDS_4470_GCA_010260615_CDS_4698_GCA_010396905_CDS_0891_GCA_010713955_CDS_4473_GCA_0107…
GO:0044403	biological process involved in symbiotic interaction	109	100	55.8	0.03645	Biological Process	elim	Fisher	GCA_001594525_CDS_4507_GCA_002054075_CDS_2988_GCA_002283795_CDS_1723_GCA_004919265_CDS_0352_GCA_005544655_CDS_2241_GCA_005552035_CDS_0359_GCA_005552035_CDS_0360_GCA_005552035_CDS_0362_GCA_005552035_CDS_0363_GCA_005552035_CDS_0368_GCA_005635615_CDS_4072_GCA_005742495_CDS_0254_GCA_006085035_CDS_1377_GCA_006521115_CDS_4899_GCA_006656045_CDS_3545_GCA_006770005_CDS_3599_GCA_007072585_CDS_1016_GCA_0070…
GO:0090305	nucleic acid phosphodiester bond hydrolysis	11	9	5.63	0.03874	Biological Process	elim	Fisher	GCA_005144925_CDS_2618_GCA_007503485_CDS_2287_GCA_010613705_CDS_2457_GCA_010646665_CDS_2573_GCA_011304825_CDS_3019_GCA_013729625_CDS_2537_GCA_013784905_CDS_4842_GCA_014885335_CDS_3564_GCA_016335975_CDS_4096
GO:0009263	deoxyribonucleotide biosynthetic process	21	15	10.75	0.04898	Biological Process	elim	Fisher	GCA_003945785_CDS_0118_GCA_003945785_CDS_0119_GCA_005459805_CDS_3729_GCA_006819065_CDS_4280_GCA_007610695_CDS_3229_GCA_007651275_CDS_3191_GCA_007783365_CDS_4535_GCA_007819775_CDS_1199_GCA_008057595_CDS_0030_GCA_010537805_CDS_3923_GCA_010537805_CDS_4397_GCA_010537805_CDS_4399_GCA_010657805_CDS_3899_GCA_010716075_CDS_2208_GCA_014306475_CDS_3257
GO:0048522	positive regulation of cellular process	21	15	10.75	0.04898	Biological Process	elim	Fisher	GCA_003922855_CDS_0388_GCA_005401355_CDS_4729_GCA_007652535_CDS_4719_GCA_007764815_CDS_3427_GCA_008526855_CDS_0287_GCA_008862265_CDS_0781_GCA_010567765_CDS_1589_GCA_011127295_CDS_2458_GCA_011326355_CDS_3945_GCA_013163925_CDS_3791_GCA_014292835_CDS_4479_GCA_014306475_CDS_2911_GCA_014664795_CDS_2553_GCA_016352345_CDS_1731_GCA_016352345_CDS_1732
GO:0048518	positive regulation of biological process	21	15	10.75	0.04898	Biological Process	elim	Fisher	GCA_003922855_CDS_0388_GCA_005401355_CDS_4729_GCA_007652535_CDS_4719_GCA_007764815_CDS_3427_GCA_008526855_CDS_0287_GCA_008862265_CDS_0781_GCA_010567765_CDS_1589_GCA_011127295_CDS_2458_GCA_011326355_CDS_3945_GCA_013163925_CDS_3791_GCA_014292835_CDS_4479_GCA_014306475_CDS_2911_GCA_014664795_CDS_2553_GCA_016352345_CDS_1731_GCA_016352345_CDS_1732
GO:0051128	regulation of cellular component organization	21	15	10.75	0.04898	Biological Process	elim	Fisher	GCA_003922855_CDS_0388_GCA_007614705_CDS_2420_GCA_008526855_CDS_0287_GCA_008811775_CDS_3285_GCA_008862265_CDS_0781_GCA_010199385_CDS_2270_GCA_010510415_CDS_4379_GCA_010567765_CDS_1589_GCA_011326355_CDS_3945_GCA_011395115_CDS_0485_GCA_011520895_CDS_4699_GCA_013163925_CDS_3791_GCA_014292835_CDS_4479_GCA_016352345_CDS_1732_GCA_016358785_CDS_4643
GO:0003677	DNA binding	1579	1256	826.2	< 1e-30	Molecular Function	elim	Fisher	GCA_000974015_CDS_1264_GCA_001951595_CDS_1216_GCA_001989635_CDS_4837_GCA_002034975_CDS_3345_GCA_002054075_CDS_2967_GCA_002054075_CDS_2968_GCA_002054075_CDS_2969_GCA_002054075_CDS_2970_GCA_002915395_CDS_3780_GCA_002915405_CDS_4481_GCA_003065805_CDS_0552_GCA_003067295_CDS_3879_GCA_003067345_CDS_3456_GCA_003067345_CDS_4639_GCA_003074635_CDS_4547_GCA_003140475_CDS_2641_GCA_003140475_CDS_4576_GCA_0035…
GO:0004803	transposase activity	169	160	88.43	< 1e-30	Molecular Function	elim	Fisher	GCA_001989635_CDS_4837_GCA_003067345_CDS_4639_GCA_003876525_CDS_4656_GCA_003899035_CDS_4776_GCA_003904035_CDS_3854_GCA_003917895_CDS_4539_GCA_004218385_CDS_5074_GCA_004253065_CDS_4632_GCA_004324045_CDS_0737_GCA_005401355_CDS_4847_GCA_005422435_CDS_1897_GCA_005444415_CDS_3553_GCA_005487805_CDS_4478_GCA_005489115_CDS_4656_GCA_005544655_CDS_4801_GCA_005608555_CDS_2598_GCA_005734635_CDS_4385_GCA_0057…
GO:0140097	catalytic activity, acting on DNA	492	419	257.44	0.00016	Molecular Function	elim	Fisher	GCA_001466375_CDS_4236_GCA_001951595_CDS_1216_GCA_001989635_CDS_4837_GCA_003065785_CDS_4528_GCA_003067345_CDS_4639_GCA_003876525_CDS_4656_GCA_003899035_CDS_4776_GCA_003904035_CDS_3854_GCA_003917895_CDS_4315_GCA_003917895_CDS_4539_GCA_003918655_CDS_4389_GCA_004177155_CDS_4562_GCA_004218385_CDS_5074_GCA_004250725_CDS_0492_GCA_004253065_CDS_4632_GCA_004324045_CDS_0737_GCA_005144925_CDS_2618_GCA_0054…
GO:0004190	aspartic-type endopeptidase activity	28	24	14.65	0.00022	Molecular Function	elim	Fisher	GCA_005510005_CDS_0577_GCA_005910385_CDS_2190_GCA_006303965_CDS_4008_GCA_006798345_CDS_4093_GCA_006813865_CDS_3754_GCA_007500585_CDS_2356_GCA_007519665_CDS_4818_GCA_007652675_CDS_4747_GCA_008019555_CDS_2352_GCA_008532515_CDS_4610_GCA_009348115_CDS_3999_GCA_010463075_CDS_4674_GCA_010546425_CDS_4193_GCA_010613705_CDS_4094_GCA_011128465_CDS_4427_GCA_011654955_CDS_3487_GCA_012146185_CDS_3914_GCA_0137…
GO:0004146	dihydrofolate reductase activity	17	16	8.9	0.00027	Molecular Function	elim	Fisher	GCA_005580235_CDS_4656_GCA_006016915_CDS_3602_GCA_006392175_CDS_4914_GCA_006520935_CDS_5140_GCA_007765665_CDS_4631_GCA_007770545_CDS_4693_GCA_007778745_CDS_2061_GCA_007788855_CDS_4456_GCA_007791755_CDS_2532_GCA_008057595_CDS_0182_GCA_008178385_CDS_2686_GCA_008367375_CDS_4500_GCA_009571405_CDS_4632_GCA_010738545_CDS_4888_GCA_011481055_CDS_4719_GCA_015677865_CDS_4694
GO:0015643	toxic substance binding	19	17	9.94	0.00071	Molecular Function	elim	Fisher	GCA_005682735_CDS_4633_GCA_005818105_CDS_3196_GCA_005898865_CDS_4583_GCA_006728725_CDS_3734_GCA_007630515_CDS_4524_GCA_007654435_CDS_0926_GCA_007776885_CDS_5007_GCA_008078235_CDS_4557_GCA_009556665_CDS_3546_GCA_010186675_CDS_4714_GCA_010736865_CDS_4602_GCA_011209345_CDS_3959_GCA_011732675_CDS_4923_GCA_016410325_CDS_0916_GCA_016630005_CDS_4713_GCA_900241325_CDS_1493_GCA_900241325_CDS_3490
GO:0004518	nuclease activity	176	123	92.09	0.00448	Molecular Function	elim	Fisher	GCA_003884575_CDS_4068_GCA_004242945_CDS_4393_GCA_005144925_CDS_2618_GCA_005447025_CDS_1552_GCA_005552035_CDS_0362_GCA_005650595_CDS_3434_GCA_005682735_CDS_4632_GCA_005823525_CDS_4506_GCA_005976935_CDS_4775_GCA_006016915_CDS_2900_GCA_006035035_CDS_4623_GCA_006068935_CDS_4817_GCA_006286715_CDS_3685_GCA_006525795_CDS_4006_GCA_006536525_CDS_4690_GCA_006614625_CDS_4029_GCA_006677745_CDS_4069_GCA_0067…
GO:0008800	beta-lactamase activity	12	11	6.28	0.00499	Molecular Function	elim	Fisher	GCA_003882675_CDS_4935_GCA_008118145_CDS_4757_GCA_010691865_CDS_4629_GCA_010719775_CDS_4682_GCA_010778535_CDS_4742_GCA_010797175_CDS_3043_GCA_010801085_CDS_5123_GCA_011382525_CDS_4496_GCA_011415475_CDS_4878_GCA_011481055_CDS_4524_GCA_014818545_CDS_4807
GO:0015473	fimbrial usher porin activity	40	29	20.93	0.00729	Molecular Function	elim	Fisher	GCA_003881185_CDS_3179_GCA_005487805_CDS_4686_GCA_005829965_CDS_1925_GCA_006705905_CDS_4608_GCA_006756345_CDS_4592_GCA_007229795_CDS_4995_GCA_007229795_CDS_4999_GCA_007519665_CDS_4718_GCA_007562985_CDS_4013_GCA_007784225_CDS_4516_GCA_008097965_CDS_4349_GCA_008155305_CDS_3751_GCA_008598945_CDS_4451_GCA_008718715_CDS_0231_GCA_008917425_CDS_3687_GCA_008918765_CDS_4640_GCA_009595695_CDS_4686_GCA_0098…
GO:0003896	DNA primase activity	14	12	7.33	0.01022	Molecular Function	elim	Fisher	GCA_007653015_CDS_1028_GCA_008035025_CDS_3400_GCA_008559355_CDS_4053_GCA_010738875_CDS_3078_GCA_010739235_CDS_4033_GCA_012146185_CDS_3929_GCA_013646175_CDS_2569_GCA_014306475_CDS_2921_GCA_015649405_CDS_0035_GCA_016144215_CDS_4558_GCA_016309965_CDS_2969_LT2_CDS_0894
GO:0003916	DNA topoisomerase activity	30	22	15.7	0.01541	Molecular Function	elim	Fisher	GCA_005562835_CDS_4324_GCA_005650595_CDS_3804_GCA_006131455_CDS_4097_GCA_006577045_CDS_2461_GCA_006577045_CDS_2462_GCA_007550435_CDS_1068_GCA_007769525_CDS_4340_GCA_007782055_CDS_4810_GCA_008573325_CDS_3160_GCA_008873585_CDS_3975_GCA_010185635_CDS_4470_GCA_010187465_CDS_4725_GCA_010260615_CDS_4698_GCA_010396905_CDS_0891_GCA_010713955_CDS_4473_GCA_010735395_CDS_4086_GCA_010780935_CDS_4249_GCA_0112…
GO:0035312	5'-3' exodeoxyribonuclease activity	10	9	5.23	0.01548	Molecular Function	elim	Fisher	GCA_005144925_CDS_2618_GCA_007503485_CDS_2287_GCA_010613705_CDS_2457_GCA_010646665_CDS_2573_GCA_011304825_CDS_3019_GCA_013729625_CDS_2537_GCA_013784905_CDS_4842_GCA_014885335_CDS_3564_GCA_016335975_CDS_4096
GO:0008309	double-stranded DNA exodeoxyribonuclease activity	10	9	5.23	0.01548	Molecular Function	elim	Fisher	GCA_005144925_CDS_2618_GCA_007503485_CDS_2287_GCA_010613705_CDS_2457_GCA_010646665_CDS_2573_GCA_011304825_CDS_3019_GCA_013729625_CDS_2537_GCA_013784905_CDS_4842_GCA_014885335_CDS_3564_GCA_016335975_CDS_4096
GO:0051908	double-stranded DNA 5'-3' exodeoxyribonuclease activity	10	9	5.23	0.01548	Molecular Function	elim	Fisher	GCA_005144925_CDS_2618_GCA_007503485_CDS_2287_GCA_010613705_CDS_2457_GCA_010646665_CDS_2573_GCA_011304825_CDS_3019_GCA_013729625_CDS_2537_GCA_013784905_CDS_4842_GCA_014885335_CDS_3564_GCA_016335975_CDS_4096
GO:0009008	DNA-methyltransferase activity	53	48	27.73	0.01974	Molecular Function	elim	Fisher	GCA_003918655_CDS_4389_GCA_005463435_CDS_0687_GCA_005552035_CDS_0345_GCA_005639135_CDS_2275_GCA_005826405_CDS_2630_GCA_006193965_CDS_3441_GCA_006309405_CDS_4119_GCA_006405695_CDS_3980_GCA_006738525_CDS_4607_GCA_007072585_CDS_1009_GCA_007578485_CDS_4195_GCA_007645435_CDS_3643_GCA_007765665_CDS_4641_GCA_007819775_CDS_4823_GCA_008022655_CDS_4446_GCA_008057595_CDS_0142_GCA_008178385_CDS_2895_GCA_0082…
GO:0004252	serine-type endopeptidase activity	44	30	23.02	0.02382	Molecular Function	elim	Fisher	GCA_001614025_CDS_4092_GCA_003881185_CDS_3172_GCA_005556835_CDS_4964_GCA_005651735_CDS_4076_GCA_005775555_CDS_4167_GCA_005954705_CDS_3871_GCA_006108475_CDS_4716_GCA_006285315_CDS_4695_GCA_007061045_CDS_4580_GCA_007500585_CDS_2395_GCA_007505935_CDS_3979_GCA_007520985_CDS_2267_GCA_007576185_CDS_4046_GCA_007603015_CDS_3187_GCA_007645065_CDS_4622_GCA_007664725_CDS_4331_GCA_007756255_CDS_4928_GCA_0080…
GO:0015232	heme transmembrane transporter activity	17	13	8.9	0.03751	Molecular Function	elim	Fisher	GCA_004271325_CDS_4555_GCA_004792455_CDS_3820_GCA_004919465_CDS_2246_GCA_005144925_CDS_2236_GCA_005160385_CDS_3881_GCA_005160385_CDS_3882_GCA_005160405_CDS_3811_GCA_005688355_CDS_2014_GCA_005954705_CDS_2345_GCA_005954705_CDS_3826_GCA_007778745_CDS_3647_GCA_011403535_CDS_4506_GCA_015697805_CDS_0022
GO:0003917	DNA topoisomerase type I (single strand cut, ATP-independent) activity	14	11	7.33	0.04185	Molecular Function	elim	Fisher	GCA_005562835_CDS_4324_GCA_005650595_CDS_3804_GCA_006131455_CDS_4097_GCA_007550435_CDS_1068_GCA_010185635_CDS_4470_GCA_010260615_CDS_4698_GCA_010396905_CDS_0891_GCA_010713955_CDS_4473_GCA_012146185_CDS_3926_GCA_015028215_CDS_4619_GCA_016352345_CDS_2605
GO:0008409	5'-3' exonuclease activity	11	9	5.76	0.04547	Molecular Function	elim	Fisher	GCA_005144925_CDS_2618_GCA_007503485_CDS_2287_GCA_010613705_CDS_2457_GCA_010646665_CDS_2573_GCA_011304825_CDS_3019_GCA_013729625_CDS_2537_GCA_013784905_CDS_4842_GCA_014885335_CDS_3564_GCA_016335975_CDS_4096
GO:0030288	outer membrane-bounded periplasmic space	64	33	24.91	0.025	Cellular Component	elim	Fisher	GCA_003881185_CDS_3178_GCA_003881185_CDS_3180_GCA_003881185_CDS_3181_GCA_005458985_CDS_4031_GCA_005487805_CDS_4685_GCA_006705905_CDS_4609_GCA_006811585_CDS_4678_GCA_007519665_CDS_4656_GCA_007519665_CDS_4770_GCA_007562985_CDS_4014_GCA_007603015_CDS_3977_GCA_007654435_CDS_3504_GCA_007765665_CDS_4650_GCA_008097965_CDS_4348_GCA_008155305_CDS_3752_GCA_008718715_CDS_0224_GCA_008917425_CDS_3686_GCA_0091…
GO:0005576	extracellular region	14	9	5.45	0.048	Cellular Component	elim	Fisher	GCA_005401355_CDS_4986_GCA_005447025_CDS_4496_GCA_005670175_CDS_4606_GCA_005748095_CDS_3959_GCA_007819575_CDS_4600_GCA_010545985_CDS_3694_GCA_010787295_CDS_4351_GCA_011378205_CDS_4222_GCA_014962995_CDS_4178
