# Supplementary material for: Relationship and distribution of Salmonella enterica serovar I 4,[5],12:i:- strain sequences in the NCBI Pathogen Detection database
Source: BMC Genomics. 2022 Apr 6;23:268. doi: 10.1186/s12864-022-08458-z (PMC8985322; doi:10.1186/s12864-022-08458-z)
Supplement: Supplementary file 6 — Additional file 6: Table S5. GO term enrichment analysis for accessory genome cluster A. [file 12864_2022_8458_MOESM6_ESM.xlsx]

## Sheet: Supplemental Table 5
Supplemental Table 5. GO term enrichment analysis for accessory genome cluster A
GO.ID	Term	Annotated	Significant	Expected	pval	GO_aspect	algorithm	statistic	involved_genes
GO:0006260	DNA replication	198	44	20.31	0.00014	Biological Process	elim	Fisher	GCA_003923455_CDS_4552_GCA_004250725_CDS_0492_GCA_004941405_CDS_4334_GCA_005409775_CDS_4627_GCA_005578935_CDS_4549_GCA_006577045_CDS_2549_GCA_006577045_CDS_2630_GCA_007105905_CDS_4647_GCA_007500365_CDS_3710_GCA_007574245_CDS_2814_GCA_007591265_CDS_4217_GCA_007691825_CDS_3331_GCA_008078855_CDS_4255_GCA_008509855_CDS_4816_GCA_008850765_CDS_2723_GCA_008919525_CDS_4669_GCA_009009135_CDS_1205_GCA_0090…
GO:0030255	protein secretion by the type IV secretion system	47	14	4.82	0.00017	Biological Process	elim	Fisher	GCA_005578935_CDS_4552_GCA_006789145_CDS_4428_GCA_007496625_CDS_4649_GCA_007781095_CDS_3321_GCA_008067795_CDS_4753_GCA_008067795_CDS_4754_GCA_008697565_CDS_4399_GCA_010185625_CDS_4454_GCA_010539705_CDS_4457_GCA_013230985_CDS_1684_GCA_013254255_CDS_0250_GCA_015881645_CDS_4418_GCA_016407875_CDS_0269_GCA_900242175_CDS_3075
GO:0006270	DNA replication initiation	49	14	5.03	0.00027	Biological Process	elim	Fisher	GCA_005409775_CDS_4627_GCA_007500365_CDS_3710_GCA_007591265_CDS_4217_GCA_007691825_CDS_3331_GCA_008078855_CDS_4255_GCA_008509855_CDS_4816_GCA_008919525_CDS_4669_GCA_009621295_CDS_4503_GCA_010453875_CDS_4354_GCA_010674465_CDS_4167_GCA_012282565_CDS_3802_GCA_013614055_CDS_4376_GCA_016494465_CDS_4250_GCA_900242525_CDS_4051
GO:0032775	DNA methylation on adenine	44	13	4.51	0.00031	Biological Process	elim	Fisher	GCA_006193965_CDS_3441_GCA_006309405_CDS_4119_GCA_007072585_CDS_1009_GCA_007578485_CDS_4195_GCA_007645435_CDS_3643_GCA_008737235_CDS_2927_GCA_010777715_CDS_3015_GCA_010940995_CDS_2349_GCA_011130215_CDS_2601_GCA_011252265_CDS_4780_GCA_011405755_CDS_0629_GCA_013248305_CDS_2827_GCA_015695685_CDS_2694
GO:0006304	DNA modification	154	44	15.8	0.00118	Biological Process	elim	Fisher	GCA_003900395_CDS_3426_GCA_003906815_CDS_3535_GCA_006193965_CDS_3441_GCA_006309405_CDS_4119_GCA_006418615_CDS_3617_GCA_006738525_CDS_4607_GCA_006756345_CDS_4483_GCA_007072585_CDS_1009_GCA_007545235_CDS_3896_GCA_007578485_CDS_4195_GCA_007580835_CDS_3120_GCA_007586105_CDS_4584_GCA_007645435_CDS_3643_GCA_007650435_CDS_0237_GCA_007781645_CDS_0238_GCA_007819775_CDS_4823_GCA_008058805_CDS_1244_GCA_0083…
GO:0019069	viral capsid assembly	45	11	4.62	0.00471	Biological Process	elim	Fisher	GCA_007072585_CDS_1017_GCA_007072585_CDS_1019_GCA_007072585_CDS_1020_GCA_007580415_CDS_3578_GCA_007780965_CDS_3518_GCA_008060375_CDS_3172_GCA_008621935_CDS_4691_GCA_013246605_CDS_1607_GCA_013252295_CDS_3426_GCA_015910045_CDS_3484_GCA_016494465_CDS_4633
GO:0016998	cell wall macromolecule catabolic process	34	9	3.49	0.00589	Biological Process	elim	Fisher	GCA_005493565_CDS_4100_GCA_010187165_CDS_4099_GCA_010472685_CDS_0494_GCA_011003435_CDS_1418_GCA_011252265_CDS_4732_GCA_011290065_CDS_0820_GCA_011315605_CDS_3215_GCA_011422165_CDS_3896_GCA_016144215_CDS_4530
GO:0009617	response to bacterium	19	6	1.95	0.00957	Biological Process	elim	Fisher	GCA_004236845_CDS_4626_GCA_005682735_CDS_4632_GCA_006314845_CDS_4642_GCA_006901445_CDS_4659_GCA_010185765_CDS_4717_GCA_011693395_CDS_4610
GO:0006026	aminoglycan catabolic process	38	9	3.9	0.01264	Biological Process	elim	Fisher	GCA_005493565_CDS_4100_GCA_010187165_CDS_4099_GCA_010472685_CDS_0494_GCA_011003435_CDS_1418_GCA_011252265_CDS_4732_GCA_011290065_CDS_0820_GCA_011315605_CDS_3215_GCA_011422165_CDS_3896_GCA_016144215_CDS_4530
GO:0019748	secondary metabolic process	32	8	3.28	0.01323	Biological Process	elim	Fisher	GCA_005441495_CDS_4678_GCA_005670175_CDS_4605_GCA_005682735_CDS_4633_GCA_007630515_CDS_4524_GCA_007783565_CDS_4418_GCA_008367375_CDS_4499_GCA_011635895_CDS_4687_GCA_011732675_CDS_4923
GO:0098542	defense response to other organism	45	10	4.62	0.01382	Biological Process	elim	Fisher	GCA_004236845_CDS_4626_GCA_006314845_CDS_4642_GCA_006901445_CDS_4659_GCA_007586105_CDS_4584_GCA_007650435_CDS_0237_GCA_010185765_CDS_4717_GCA_010410225_CDS_2266_GCA_010649935_CDS_0171_GCA_011117215_CDS_4517_GCA_011693395_CDS_4610
GO:0006259	DNA metabolic process	896	181	91.92	0.01444	Biological Process	elim	Fisher	GCA_003879755_CDS_4215_GCA_003900395_CDS_3426_GCA_003904035_CDS_3854_GCA_003906815_CDS_3535_GCA_003917895_CDS_4315_GCA_004190235_CDS_3886_GCA_005409775_CDS_4627_GCA_005409775_CDS_4632_GCA_005441495_CDS_4600_GCA_005447025_CDS_4242_GCA_005650595_CDS_3804_GCA_005682735_CDS_4733_GCA_005823525_CDS_4506_GCA_006173805_CDS_4329_GCA_006193965_CDS_3441_GCA_006245735_CDS_4586_GCA_006308345_CDS_4607_GCA_0063…
GO:1902679	negative regulation of RNA biosynthetic process	60	12	6.16	0.01693	Biological Process	elim	Fisher	GCA_007562985_CDS_0076_GCA_007771185_CDS_4637_GCA_008503645_CDS_3947_GCA_009511475_CDS_3950_GCA_010199385_CDS_2270_GCA_010258755_CDS_1770_GCA_010472685_CDS_1073_GCA_010510415_CDS_4379_GCA_010763695_CDS_2301_GCA_010797775_CDS_1663_GCA_016741015_CDS_2365_TW-Stm6_CDS_2716
GO:0051253	negative regulation of RNA metabolic process	60	12	6.16	0.01693	Biological Process	elim	Fisher	GCA_007562985_CDS_0076_GCA_007771185_CDS_4637_GCA_008503645_CDS_3947_GCA_009511475_CDS_3950_GCA_010199385_CDS_2270_GCA_010258755_CDS_1770_GCA_010472685_CDS_1073_GCA_010510415_CDS_4379_GCA_010763695_CDS_2301_GCA_010797775_CDS_1663_GCA_016741015_CDS_2365_TW-Stm6_CDS_2716
GO:0019835	cytolysis	60	12	6.16	0.01693	Biological Process	elim	Fisher	GCA_005682735_CDS_4632_GCA_006314845_CDS_4642_GCA_006901445_CDS_4659_GCA_010185765_CDS_4717_GCA_010187165_CDS_4099_GCA_010472685_CDS_0494_GCA_010510415_CDS_4385_GCA_010552145_CDS_4592_GCA_011003435_CDS_1418_GCA_011693395_CDS_4610_GCA_013260085_CDS_1803_GCA_900241205_CDS_0184
GO:0045892	negative regulation of transcription, DNA-templated	60	12	6.16	0.01693	Biological Process	elim	Fisher	GCA_007562985_CDS_0076_GCA_007771185_CDS_4637_GCA_008503645_CDS_3947_GCA_009511475_CDS_3950_GCA_010199385_CDS_2270_GCA_010258755_CDS_1770_GCA_010472685_CDS_1073_GCA_010510415_CDS_4379_GCA_010763695_CDS_2301_GCA_010797775_CDS_1663_GCA_016741015_CDS_2365_TW-Stm6_CDS_2716
GO:1903507	negative regulation of nucleic acid-templated transcription	60	12	6.16	0.01693	Biological Process	elim	Fisher	GCA_007562985_CDS_0076_GCA_007771185_CDS_4637_GCA_008503645_CDS_3947_GCA_009511475_CDS_3950_GCA_010199385_CDS_2270_GCA_010258755_CDS_1770_GCA_010472685_CDS_1073_GCA_010510415_CDS_4379_GCA_010763695_CDS_2301_GCA_010797775_CDS_1663_GCA_016741015_CDS_2365_TW-Stm6_CDS_2716
GO:0045934	negative regulation of nucleobase-containing compound metabolic process	62	12	6.36	0.02166	Biological Process	elim	Fisher	GCA_007562985_CDS_0076_GCA_007771185_CDS_4637_GCA_008503645_CDS_3947_GCA_009511475_CDS_3950_GCA_010199385_CDS_2270_GCA_010258755_CDS_1770_GCA_010472685_CDS_1073_GCA_010510415_CDS_4379_GCA_010763695_CDS_2301_GCA_010797775_CDS_1663_GCA_016741015_CDS_2365_TW-Stm6_CDS_2716
GO:0044419	biological process involved in interspecies interaction between organisms	205	39	21.03	0.02311	Biological Process	elim	Fisher	GCA_004236845_CDS_4626_GCA_005670175_CDS_4606_GCA_005682735_CDS_4632_GCA_006314845_CDS_4642_GCA_006536525_CDS_4690_GCA_006901445_CDS_4659_GCA_007072585_CDS_1017_GCA_007072585_CDS_1019_GCA_007072585_CDS_1020_GCA_007580415_CDS_3578_GCA_007586105_CDS_4584_GCA_007650435_CDS_0237_GCA_007780405_CDS_2036_GCA_007780965_CDS_3518_GCA_007819575_CDS_4600_GCA_008060375_CDS_3172_GCA_008621935_CDS_4691_GCA_0101…
GO:0006952	defense response	49	10	5.03	0.02457	Biological Process	elim	Fisher	GCA_004236845_CDS_4626_GCA_006314845_CDS_4642_GCA_006901445_CDS_4659_GCA_007586105_CDS_4584_GCA_007650435_CDS_0237_GCA_010185765_CDS_4717_GCA_010410225_CDS_2266_GCA_010649935_CDS_0171_GCA_011117215_CDS_4517_GCA_011693395_CDS_4610
GO:0031327	negative regulation of cellular biosynthetic process	64	12	6.57	0.02731	Biological Process	elim	Fisher	GCA_007562985_CDS_0076_GCA_007771185_CDS_4637_GCA_008503645_CDS_3947_GCA_009511475_CDS_3950_GCA_010199385_CDS_2270_GCA_010258755_CDS_1770_GCA_010472685_CDS_1073_GCA_010510415_CDS_4379_GCA_010763695_CDS_2301_GCA_010797775_CDS_1663_GCA_016741015_CDS_2365_TW-Stm6_CDS_2716
GO:0009890	negative regulation of biosynthetic process	64	12	6.57	0.02731	Biological Process	elim	Fisher	GCA_007562985_CDS_0076_GCA_007771185_CDS_4637_GCA_008503645_CDS_3947_GCA_009511475_CDS_3950_GCA_010199385_CDS_2270_GCA_010258755_CDS_1770_GCA_010472685_CDS_1073_GCA_010510415_CDS_4379_GCA_010763695_CDS_2301_GCA_010797775_CDS_1663_GCA_016741015_CDS_2365_TW-Stm6_CDS_2716
GO:2000113	negative regulation of cellular macromolecule biosynthetic process	64	12	6.57	0.02731	Biological Process	elim	Fisher	GCA_007562985_CDS_0076_GCA_007771185_CDS_4637_GCA_008503645_CDS_3947_GCA_009511475_CDS_3950_GCA_010199385_CDS_2270_GCA_010258755_CDS_1770_GCA_010472685_CDS_1073_GCA_010510415_CDS_4379_GCA_010763695_CDS_2301_GCA_010797775_CDS_1663_GCA_016741015_CDS_2365_TW-Stm6_CDS_2716
GO:0051172	negative regulation of nitrogen compound metabolic process	64	12	6.57	0.02731	Biological Process	elim	Fisher	GCA_007562985_CDS_0076_GCA_007771185_CDS_4637_GCA_008503645_CDS_3947_GCA_009511475_CDS_3950_GCA_010199385_CDS_2270_GCA_010258755_CDS_1770_GCA_010472685_CDS_1073_GCA_010510415_CDS_4379_GCA_010763695_CDS_2301_GCA_010797775_CDS_1663_GCA_016741015_CDS_2365_TW-Stm6_CDS_2716
GO:0010558	negative regulation of macromolecule biosynthetic process	64	12	6.57	0.02731	Biological Process	elim	Fisher	GCA_007562985_CDS_0076_GCA_007771185_CDS_4637_GCA_008503645_CDS_3947_GCA_009511475_CDS_3950_GCA_010199385_CDS_2270_GCA_010258755_CDS_1770_GCA_010472685_CDS_1073_GCA_010510415_CDS_4379_GCA_010763695_CDS_2301_GCA_010797775_CDS_1663_GCA_016741015_CDS_2365_TW-Stm6_CDS_2716
GO:0031324	negative regulation of cellular metabolic process	65	12	6.67	0.0305	Biological Process	elim	Fisher	GCA_007562985_CDS_0076_GCA_007771185_CDS_4637_GCA_008503645_CDS_3947_GCA_009511475_CDS_3950_GCA_010199385_CDS_2270_GCA_010258755_CDS_1770_GCA_010472685_CDS_1073_GCA_010510415_CDS_4379_GCA_010763695_CDS_2301_GCA_010797775_CDS_1663_GCA_016741015_CDS_2365_TW-Stm6_CDS_2716
GO:0042742	defense response to bacterium	18	5	1.85	0.03084	Biological Process	elim	Fisher	GCA_004236845_CDS_4626_GCA_006314845_CDS_4642_GCA_006901445_CDS_4659_GCA_010185765_CDS_4717_GCA_011693395_CDS_4610
GO:0009253	peptidoglycan catabolic process	31	7	3.18	0.03405	Biological Process	elim	Fisher	GCA_010187165_CDS_4099_GCA_010472685_CDS_0494_GCA_011003435_CDS_1418_GCA_011290065_CDS_0820_GCA_011315605_CDS_3215_GCA_011422165_CDS_3896_GCA_016144215_CDS_4530
GO:0006027	glycosaminoglycan catabolic process	31	7	3.18	0.03405	Biological Process	elim	Fisher	GCA_010187165_CDS_4099_GCA_010472685_CDS_0494_GCA_011003435_CDS_1418_GCA_011290065_CDS_0820_GCA_011315605_CDS_3215_GCA_011422165_CDS_3896_GCA_016144215_CDS_4530
GO:0010605	negative regulation of macromolecule metabolic process	67	12	6.87	0.03767	Biological Process	elim	Fisher	GCA_007562985_CDS_0076_GCA_007771185_CDS_4637_GCA_008503645_CDS_3947_GCA_009511475_CDS_3950_GCA_010199385_CDS_2270_GCA_010258755_CDS_1770_GCA_010472685_CDS_1073_GCA_010510415_CDS_4379_GCA_010763695_CDS_2301_GCA_010797775_CDS_1663_GCA_016741015_CDS_2365_TW-Stm6_CDS_2716
GO:0009892	negative regulation of metabolic process	68	12	6.98	0.04167	Biological Process	elim	Fisher	GCA_007562985_CDS_0076_GCA_007771185_CDS_4637_GCA_008503645_CDS_3947_GCA_009511475_CDS_3950_GCA_010199385_CDS_2270_GCA_010258755_CDS_1770_GCA_010472685_CDS_1073_GCA_010510415_CDS_4379_GCA_010763695_CDS_2301_GCA_010797775_CDS_1663_GCA_016741015_CDS_2365_TW-Stm6_CDS_2716
GO:0051259	protein complex oligomerization	26	6	2.67	0.04391	Biological Process	elim	Fisher	GCA_007562985_CDS_0076_GCA_008503645_CDS_3947_GCA_010472685_CDS_1073_GCA_010763695_CDS_2301_GCA_010797775_CDS_1663_GCA_016741015_CDS_2365
GO:0010038	response to metal ion	26	11	2.67	0.04585	Biological Process	elim	Fisher	GCA_002052105_CDS_1766_GCA_005726175_CDS_3402_GCA_007574245_CDS_2750_GCA_008919525_CDS_4604_GCA_008919525_CDS_4605_GCA_008919525_CDS_4606_GCA_009227915_CDS_4473_GCA_009227915_CDS_4474_GCA_015649145_CDS_4486_L-4234_CDS_4464_TW-Stm6_CDS_2716
GO:0019058	viral life cycle	108	22	11.08	0.04925	Biological Process	elim	Fisher	GCA_007072585_CDS_1017_GCA_007072585_CDS_1019_GCA_007072585_CDS_1020_GCA_007580415_CDS_3578_GCA_007780965_CDS_3518_GCA_008060375_CDS_3172_GCA_008621935_CDS_4691_GCA_010187165_CDS_4099_GCA_010472685_CDS_0494_GCA_010510415_CDS_4385_GCA_011003435_CDS_1418_GCA_011123825_CDS_3459_GCA_011290065_CDS_0833_GCA_011315605_CDS_3215_GCA_013246605_CDS_1607_GCA_013252295_CDS_3426_GCA_013260085_CDS_1803_GCA_0159…
GO:0016032	viral process	108	22	11.08	0.04925	Biological Process	elim	Fisher	GCA_007072585_CDS_1017_GCA_007072585_CDS_1019_GCA_007072585_CDS_1020_GCA_007580415_CDS_3578_GCA_007780965_CDS_3518_GCA_008060375_CDS_3172_GCA_008621935_CDS_4691_GCA_010187165_CDS_4099_GCA_010472685_CDS_0494_GCA_010510415_CDS_4385_GCA_011003435_CDS_1418_GCA_011123825_CDS_3459_GCA_011290065_CDS_0833_GCA_011315605_CDS_3215_GCA_013246605_CDS_1607_GCA_013252295_CDS_3426_GCA_013260085_CDS_1803_GCA_0159…
GO:0003887	DNA-directed DNA polymerase activity	62	16	6.78	0.00076	Molecular Function	elim	Fisher	GCA_005409775_CDS_4627_GCA_006577045_CDS_2493_GCA_007500365_CDS_3710_GCA_007591265_CDS_4217_GCA_007691825_CDS_3331_GCA_008078855_CDS_4255_GCA_008509855_CDS_4816_GCA_008919525_CDS_4669_GCA_009621295_CDS_4503_GCA_010453875_CDS_4354_GCA_010545985_CDS_3683_GCA_010674465_CDS_4167_GCA_012282565_CDS_3802_GCA_012282565_CDS_3866_GCA_013614055_CDS_4376_GCA_016494465_CDS_4250
GO:0003676	nucleic acid binding	1946	337	212.83	0.00092	Molecular Function	elim	Fisher	GCA_003879755_CDS_4215_GCA_003891255_CDS_4577_GCA_003900395_CDS_3426_GCA_003904035_CDS_3854_GCA_003906815_CDS_3535_GCA_003917895_CDS_4315_GCA_003923455_CDS_4552_GCA_004163255_CDS_3528_GCA_004175665_CDS_2942_GCA_004178685_CDS_4472_GCA_004190235_CDS_3886_GCA_004250725_CDS_0426_GCA_004250725_CDS_0429_GCA_004250725_CDS_0492_GCA_004919385_CDS_1496_GCA_004941405_CDS_4334_GCA_004941405_CDS_4366_GCA_0049…
GO:0009007	site-specific DNA-methyltransferase (adenine-specific) activity	47	13	5.14	0.00117	Molecular Function	elim	Fisher	GCA_006193965_CDS_3441_GCA_006309405_CDS_4119_GCA_007072585_CDS_1009_GCA_007578485_CDS_4195_GCA_007645435_CDS_3643_GCA_008737235_CDS_2927_GCA_010777715_CDS_3015_GCA_010940995_CDS_2349_GCA_011130215_CDS_2601_GCA_011252265_CDS_4780_GCA_011405755_CDS_0629_GCA_013248305_CDS_2827_GCA_015695685_CDS_2694
GO:0004519	endonuclease activity	102	22	11.16	0.00124	Molecular Function	elim	Fisher	GCA_005682735_CDS_4632_GCA_005823525_CDS_4506_GCA_006536525_CDS_4690_GCA_007072585_CDS_1019_GCA_007513445_CDS_4089_GCA_007586105_CDS_4584_GCA_007645435_CDS_3643_GCA_007650435_CDS_0237_GCA_007691825_CDS_3312_GCA_007780965_CDS_3518_GCA_008060375_CDS_3172_GCA_008850765_CDS_4195_GCA_009214205_CDS_4284_GCA_010410225_CDS_2266_GCA_010596205_CDS_3054_GCA_010649935_CDS_0171_GCA_010716075_CDS_2198_GCA_0107…
GO:0000150	recombinase activity	85	19	9.3	0.00168	Molecular Function	elim	Fisher	GCA_003917895_CDS_4315_GCA_006173805_CDS_4329_GCA_006397995_CDS_3666_GCA_006767305_CDS_1091_GCA_007778205_CDS_4308_GCA_007875275_CDS_3644_GCA_008093365_CDS_4677_GCA_010619965_CDS_4509_GCA_010624485_CDS_4662_GCA_010722875_CDS_4600_GCA_011137835_CDS_4693_GCA_013113215_CDS_4809_GCA_013255335_CDS_3402_GCA_013260085_CDS_4073_GCA_014585695_CDS_4577_GCA_014817515_CDS_0887_GCA_015906465_CDS_0012_GCA_0166…
GO:0004386	helicase activity	49	13	5.36	0.00178	Molecular Function	elim	Fisher	GCA_004250725_CDS_0492_GCA_004941405_CDS_4334_GCA_006577045_CDS_2630_GCA_008035025_CDS_3400_GCA_010621165_CDS_4527_GCA_010716075_CDS_2233_GCA_010738875_CDS_3078_GCA_010739235_CDS_4033_GCA_011280225_CDS_4324_GCA_011386675_CDS_3029_GCA_011597725_CDS_3925_GCA_016144215_CDS_4558_GCA_016309965_CDS_2969
GO:0140097	catalytic activity, acting on DNA	492	95	53.81	0.00217	Molecular Function	elim	Fisher	GCA_003904035_CDS_3854_GCA_003917895_CDS_4315_GCA_004250725_CDS_0492_GCA_004941405_CDS_4334_GCA_005409775_CDS_4627_GCA_005650595_CDS_3804_GCA_005823525_CDS_4506_GCA_006173805_CDS_4329_GCA_006193965_CDS_3441_GCA_006309405_CDS_4119_GCA_006397995_CDS_3666_GCA_006577045_CDS_2461_GCA_006577045_CDS_2462_GCA_006577045_CDS_2493_GCA_006577045_CDS_2630_GCA_006738525_CDS_4607_GCA_006767305_CDS_1091_GCA_0070…
GO:0003796	lysozyme activity	28	8	3.06	0.00832	Molecular Function	elim	Fisher	GCA_005650595_CDS_3487_GCA_010187165_CDS_4099_GCA_010472685_CDS_0494_GCA_011003435_CDS_1418_GCA_011290065_CDS_0820_GCA_011315605_CDS_3215_GCA_011422165_CDS_3896_GCA_016144215_CDS_4530
GO:0005488	binding	3179	447	347.69	0.01183	Molecular Function	elim	Fisher	GCA_003590355_CDS_3068_GCA_003879755_CDS_4215_GCA_003891255_CDS_4577_GCA_003900395_CDS_3426_GCA_003904035_CDS_3854_GCA_003904035_CDS_4206_GCA_003904035_CDS_4207_GCA_003906815_CDS_3535_GCA_003917895_CDS_4315_GCA_003923455_CDS_4552_GCA_004163255_CDS_3528_GCA_004175665_CDS_2942_GCA_004178685_CDS_4472_GCA_004190235_CDS_3886_GCA_004250725_CDS_0426_GCA_004250725_CDS_0429_GCA_004250725_CDS_0492_GCA_0042…
GO:0003896	DNA primase activity	14	5	1.53	0.01328	Molecular Function	elim	Fisher	GCA_008035025_CDS_3400_GCA_010738875_CDS_3078_GCA_010739235_CDS_4033_GCA_016144215_CDS_4558_GCA_016309965_CDS_2969
GO:0003697	single-stranded DNA binding	45	10	4.92	0.02102	Molecular Function	elim	Fisher	GCA_007574245_CDS_2814_GCA_007774485_CDS_4660_GCA_008035025_CDS_3401_GCA_008850765_CDS_2723_GCA_009009135_CDS_1205_GCA_010716075_CDS_2193_GCA_010726975_CDS_4331_GCA_011387715_CDS_3483_GCA_011387715_CDS_3486_GCA_016144215_CDS_4564
GO:0004520	endodeoxyribonuclease activity	21	6	2.3	0.02153	Molecular Function	elim	Fisher	GCA_005823525_CDS_4506_GCA_007586105_CDS_4584_GCA_008850765_CDS_4195_GCA_010596205_CDS_3054_GCA_010716075_CDS_2198_GCA_011117215_CDS_4517
GO:0019867	outer membrane	121	15	8.05	0.012	Cellular Component	elim	Fisher	GCA_003904035_CDS_4654_GCA_006285315_CDS_4695_GCA_006890885_CDS_4452_GCA_006965905_CDS_4651_GCA_007645065_CDS_4622_GCA_007819815_CDS_3125_GCA_010546425_CDS_4193_GCA_010546425_CDS_4195_GCA_010552145_CDS_4592_GCA_010584605_CDS_4488_GCA_010925815_CDS_2490_GCA_011128465_CDS_4427_GCA_011403535_CDS_4506_GCA_011793945_CDS_1177_GCA_016416155_CDS_3953
GO:0043684	type IV secretion system complex	15	4	1	0.014	Cellular Component	elim	Fisher	GCA_010184585_CDS_4424_GCA_010190865_CDS_4450_GCA_011735715_CDS_4537_GCA_014632035_CDS_4348
