# Supplementary material for: Relationship and distribution of Salmonella enterica serovar I 4,[5],12:i:- strain sequences in the NCBI Pathogen Detection database
Source: BMC Genomics. 2022 Apr 6;23:268. doi: 10.1186/s12864-022-08458-z (PMC8985322; doi:10.1186/s12864-022-08458-z)
Supplement: Supplementary file 7 — Additional file 7: Table S6. GO term enrichment analysis for accessory genome cluster B. [file 12864_2022_8458_MOESM7_ESM.xlsx]

## Sheet: Supplemental Table 6
Supplemental Table 6. GO term enrichment analysis for accessory genome cluster B
GO.ID	Term	Annotated	Significant	Expected	pval	GO_aspect	algorithm	statistic	involved_genes
GO:0043711	pilus organization	90	36	12.67	0.00022	Biological Process	elim	Fisher	GCA_003881185_CDS_3179_GCA_003881185_CDS_3181_GCA_003890595_CDS_4433_GCA_005458985_CDS_4031_GCA_005829965_CDS_1925_GCA_006336055_CDS_3845_GCA_006705905_CDS_4608_GCA_006705905_CDS_4609_GCA_007493705_CDS_3311_GCA_007562985_CDS_4013_GCA_007562985_CDS_4014_GCA_008155305_CDS_3751_GCA_008155305_CDS_3752_GCA_008598945_CDS_4451_GCA_008718715_CDS_0224_GCA_008718715_CDS_0231_GCA_008918765_CDS_4640_GCA_0091…
GO:0015074	DNA integration	285	61	40.11	0.00033	Biological Process	elim	Fisher	GCA_002054075_CDS_2969_GCA_003881185_CDS_3147_GCA_003881185_CDS_3184_GCA_003881185_CDS_3185_GCA_005421955_CDS_1458_GCA_005487805_CDS_4681_GCA_005772065_CDS_3696_GCA_005829965_CDS_1909_GCA_006014795_CDS_4593_GCA_006136815_CDS_4289_GCA_006201995_CDS_3418_GCA_006245735_CDS_3685_GCA_006461595_CDS_4553_GCA_006536565_CDS_4477_GCA_006565485_CDS_4457_GCA_006582585_CDS_4404_GCA_006600685_CDS_1077_GCA_0066…
GO:0061077	chaperone-mediated protein folding	38	14	5.35	0.00038	Biological Process	elim	Fisher	GCA_003881185_CDS_3181_GCA_005458985_CDS_4031_GCA_006705905_CDS_4609_GCA_007562985_CDS_4014_GCA_008155305_CDS_3752_GCA_008718715_CDS_0224_GCA_009106005_CDS_1579_GCA_009472705_CDS_4392_GCA_016318965_CDS_2962_GCA_016318965_CDS_2976_GCA_016352345_CDS_2651_GCA_016352345_CDS_2676_GCA_016352345_CDS_4315_GCA_016352345_CDS_4821
GO:0006310	DNA recombination	467	90	65.72	0.00066	Biological Process	elim	Fisher	GCA_003881185_CDS_3184_GCA_003881185_CDS_3185_GCA_005421955_CDS_1458_GCA_005544655_CDS_4801_GCA_005734635_CDS_4385_GCA_005734635_CDS_4386_GCA_005772065_CDS_3696_GCA_005818105_CDS_3217_GCA_005829965_CDS_1909_GCA_006136815_CDS_4289_GCA_006201995_CDS_3418_GCA_006245735_CDS_3685_GCA_006274735_CDS_2728_GCA_006536565_CDS_4477_GCA_006565485_CDS_4457_GCA_006600685_CDS_1077_GCA_006649905_CDS_3315_GCA_0066…
GO:0006306	DNA methylation	102	26	14.35	0.00144	Biological Process	elim	Fisher	GCA_003918655_CDS_4389_GCA_005412615_CDS_4499_GCA_005552035_CDS_0345_GCA_005552035_CDS_0367_GCA_005811405_CDS_4100_GCA_006501695_CDS_4535_GCA_006536565_CDS_3880_GCA_007784645_CDS_3079_GCA_008022655_CDS_4446_GCA_008532515_CDS_4617_GCA_008814475_CDS_4590_GCA_008967875_CDS_4400_GCA_008967875_CDS_4401_GCA_009214205_CDS_4288_GCA_010177915_CDS_4574_GCA_011278125_CDS_2334_GCA_011520895_CDS_2772_GCA_0137…
GO:0016998	cell wall macromolecule catabolic process	34	12	4.78	0.00154	Biological Process	elim	Fisher	GCA_001594525_CDS_4507_GCA_002054075_CDS_2988_GCA_007555935_CDS_4152_GCA_010000885_CDS_2778_GCA_010551765_CDS_3983_GCA_011278125_CDS_2354_GCA_011423365_CDS_3023_GCA_013786765_CDS_3474_GCA_013792845_CDS_2560_GCA_015125635_CDS_1667_GCA_016322905_CDS_4572_GCA_016362785_CDS_4497
GO:0051259	protein complex oligomerization	26	10	3.66	0.0018	Biological Process	elim	Fisher	GCA_006638905_CDS_2994_GCA_007788435_CDS_4183_GCA_008938615_CDS_0077_GCA_009396045_CDS_4495_GCA_010134075_CDS_1277_GCA_010923315_CDS_3604_GCA_011356245_CDS_4628_GCA_016153735_CDS_0573_GCA_016242635_CDS_1386_GCA_016357725_CDS_1617
GO:0006276	plasmid maintenance	42	13	5.91	0.00379	Biological Process	elim	Fisher	GCA_002915395_CDS_3780_GCA_006074395_CDS_3830_GCA_006288655_CDS_4392_GCA_006303965_CDS_3991_GCA_007044435_CDS_4409_GCA_007574205_CDS_3943_GCA_007735425_CDS_4567_GCA_007781845_CDS_3539_GCA_008176665_CDS_3303_GCA_008442785_CDS_3684_GCA_008598945_CDS_4611_GCA_010632845_CDS_4028_GCA_014066835_CDS_4392
GO:0006351	transcription, DNA-templated	737	146	103.71	0.00684	Biological Process	elim	Fisher	Enteritidis_92-0392_CDS_4650_GCA_002915395_CDS_3780_GCA_002915405_CDS_4481_GCA_003736525_CDS_4132_GCA_003881185_CDS_3149_GCA_003881185_CDS_3166_GCA_005487805_CDS_3305_GCA_005542435_CDS_2866_GCA_005544655_CDS_4545_GCA_005580235_CDS_4048_GCA_005614875_CDS_4533_GCA_005639475_CDS_2659_GCA_005750575_CDS_1751_GCA_005818105_CDS_3141_GCA_005829965_CDS_1927_GCA_005831865_CDS_3977_GCA_006085215_CDS_4314_GC…
GO:0009253	peptidoglycan catabolic process	31	10	4.36	0.00776	Biological Process	elim	Fisher	GCA_001594525_CDS_4507_GCA_002054075_CDS_2988_GCA_007555935_CDS_4152_GCA_010000885_CDS_2778_GCA_011278125_CDS_2354_GCA_011423365_CDS_3023_GCA_013786765_CDS_3474_GCA_015125635_CDS_1667_GCA_016322905_CDS_4572_GCA_016362785_CDS_4497
GO:0000746	conjugation	70	17	9.85	0.01494	Biological Process	elim	Fisher	GCA_005447025_CDS_4496_GCA_005944845_CDS_2933_GCA_006055435_CDS_4143_GCA_007782055_CDS_2633_GCA_007783565_CDS_3713_GCA_008070695_CDS_3565_GCA_010522835_CDS_4159_GCA_010882855_CDS_3927_GCA_011003735_CDS_4628_GCA_011251575_CDS_4390_GCA_013755555_CDS_4675_GCA_013810045_CDS_4469_GCA_014165695_CDS_4220_GCA_014165695_CDS_4221_GCA_016153735_CDS_4091_GCA_016249835_CDS_4092_GCA_016328585_CDS_4695
GO:0009404	toxin metabolic process	20	7	2.81	0.01556	Biological Process	elim	Fisher	GCA_005772065_CDS_3698_GCA_005818105_CDS_3196_GCA_005898865_CDS_4582_GCA_005898865_CDS_4583_GCA_006728725_CDS_3734_GCA_011209345_CDS_3959_GCA_016630005_CDS_4713
GO:0032775	DNA methylation on adenine	44	12	6.19	0.01561	Biological Process	elim	Fisher	GCA_003918655_CDS_4389_GCA_005552035_CDS_0345_GCA_008022655_CDS_4446_GCA_008532515_CDS_4617_GCA_009214205_CDS_4288_GCA_011278125_CDS_2334_GCA_014139525_CDS_3499_GCA_014447855_CDS_3178_GCA_015191905_CDS_3455_GCA_016222225_CDS_1354_GCA_016242215_CDS_4487_GCA_016352345_CDS_2630
GO:0045892	negative regulation of transcription, DNA-templated	60	15	8.44	0.01662	Biological Process	elim	Fisher	GCA_006638905_CDS_2994_GCA_007614705_CDS_2420_GCA_007788435_CDS_4183_GCA_008938615_CDS_0077_GCA_009396045_CDS_4495_GCA_010134075_CDS_1277_GCA_010923315_CDS_3604_GCA_011356245_CDS_4628_GCA_011395115_CDS_0485_GCA_013786765_CDS_3497_GCA_016153735_CDS_0573_GCA_016242635_CDS_1386_GCA_016279525_CDS_1939_GCA_016357725_CDS_1617_GCA_016358785_CDS_4643
GO:1903507	negative regulation of nucleic acid-templated transcription	60	15	8.44	0.01662	Biological Process	elim	Fisher	GCA_006638905_CDS_2994_GCA_007614705_CDS_2420_GCA_007788435_CDS_4183_GCA_008938615_CDS_0077_GCA_009396045_CDS_4495_GCA_010134075_CDS_1277_GCA_010923315_CDS_3604_GCA_011356245_CDS_4628_GCA_011395115_CDS_0485_GCA_013786765_CDS_3497_GCA_016153735_CDS_0573_GCA_016242635_CDS_1386_GCA_016279525_CDS_1939_GCA_016357725_CDS_1617_GCA_016358785_CDS_4643
GO:1902679	negative regulation of RNA biosynthetic process	60	15	8.44	0.01662	Biological Process	elim	Fisher	GCA_006638905_CDS_2994_GCA_007614705_CDS_2420_GCA_007788435_CDS_4183_GCA_008938615_CDS_0077_GCA_009396045_CDS_4495_GCA_010134075_CDS_1277_GCA_010923315_CDS_3604_GCA_011356245_CDS_4628_GCA_011395115_CDS_0485_GCA_013786765_CDS_3497_GCA_016153735_CDS_0573_GCA_016242635_CDS_1386_GCA_016279525_CDS_1939_GCA_016357725_CDS_1617_GCA_016358785_CDS_4643
GO:0051253	negative regulation of RNA metabolic process	60	15	8.44	0.01662	Biological Process	elim	Fisher	GCA_006638905_CDS_2994_GCA_007614705_CDS_2420_GCA_007788435_CDS_4183_GCA_008938615_CDS_0077_GCA_009396045_CDS_4495_GCA_010134075_CDS_1277_GCA_010923315_CDS_3604_GCA_011356245_CDS_4628_GCA_011395115_CDS_0485_GCA_013786765_CDS_3497_GCA_016153735_CDS_0573_GCA_016242635_CDS_1386_GCA_016279525_CDS_1939_GCA_016357725_CDS_1617_GCA_016358785_CDS_4643
GO:0045934	negative regulation of nucleobase-containing compound metabolic process	62	15	8.72	0.02223	Biological Process	elim	Fisher	GCA_006638905_CDS_2994_GCA_007614705_CDS_2420_GCA_007788435_CDS_4183_GCA_008938615_CDS_0077_GCA_009396045_CDS_4495_GCA_010134075_CDS_1277_GCA_010923315_CDS_3604_GCA_011356245_CDS_4628_GCA_011395115_CDS_0485_GCA_013786765_CDS_3497_GCA_016153735_CDS_0573_GCA_016242635_CDS_1386_GCA_016279525_CDS_1939_GCA_016357725_CDS_1617_GCA_016358785_CDS_4643
GO:0030153	bacteriocin immunity	17	6	2.39	0.0237	Biological Process	elim	Fisher	GCA_005818105_CDS_3196_GCA_005898865_CDS_4582_GCA_005898865_CDS_4583_GCA_006728725_CDS_3734_GCA_011209345_CDS_3959_GCA_016630005_CDS_4713
GO:0051172	negative regulation of nitrogen compound metabolic process	64	15	9.01	0.02917	Biological Process	elim	Fisher	GCA_006638905_CDS_2994_GCA_007614705_CDS_2420_GCA_007788435_CDS_4183_GCA_008938615_CDS_0077_GCA_009396045_CDS_4495_GCA_010134075_CDS_1277_GCA_010923315_CDS_3604_GCA_011356245_CDS_4628_GCA_011395115_CDS_0485_GCA_013786765_CDS_3497_GCA_016153735_CDS_0573_GCA_016242635_CDS_1386_GCA_016279525_CDS_1939_GCA_016357725_CDS_1617_GCA_016358785_CDS_4643
GO:0009890	negative regulation of biosynthetic process	64	15	9.01	0.02917	Biological Process	elim	Fisher	GCA_006638905_CDS_2994_GCA_007614705_CDS_2420_GCA_007788435_CDS_4183_GCA_008938615_CDS_0077_GCA_009396045_CDS_4495_GCA_010134075_CDS_1277_GCA_010923315_CDS_3604_GCA_011356245_CDS_4628_GCA_011395115_CDS_0485_GCA_013786765_CDS_3497_GCA_016153735_CDS_0573_GCA_016242635_CDS_1386_GCA_016279525_CDS_1939_GCA_016357725_CDS_1617_GCA_016358785_CDS_4643
GO:0010558	negative regulation of macromolecule biosynthetic process	64	15	9.01	0.02917	Biological Process	elim	Fisher	GCA_006638905_CDS_2994_GCA_007614705_CDS_2420_GCA_007788435_CDS_4183_GCA_008938615_CDS_0077_GCA_009396045_CDS_4495_GCA_010134075_CDS_1277_GCA_010923315_CDS_3604_GCA_011356245_CDS_4628_GCA_011395115_CDS_0485_GCA_013786765_CDS_3497_GCA_016153735_CDS_0573_GCA_016242635_CDS_1386_GCA_016279525_CDS_1939_GCA_016357725_CDS_1617_GCA_016358785_CDS_4643
GO:0031327	negative regulation of cellular biosynthetic process	64	15	9.01	0.02917	Biological Process	elim	Fisher	GCA_006638905_CDS_2994_GCA_007614705_CDS_2420_GCA_007788435_CDS_4183_GCA_008938615_CDS_0077_GCA_009396045_CDS_4495_GCA_010134075_CDS_1277_GCA_010923315_CDS_3604_GCA_011356245_CDS_4628_GCA_011395115_CDS_0485_GCA_013786765_CDS_3497_GCA_016153735_CDS_0573_GCA_016242635_CDS_1386_GCA_016279525_CDS_1939_GCA_016357725_CDS_1617_GCA_016358785_CDS_4643
GO:2000113	negative regulation of cellular macromolecule biosynthetic process	64	15	9.01	0.02917	Biological Process	elim	Fisher	GCA_006638905_CDS_2994_GCA_007614705_CDS_2420_GCA_007788435_CDS_4183_GCA_008938615_CDS_0077_GCA_009396045_CDS_4495_GCA_010134075_CDS_1277_GCA_010923315_CDS_3604_GCA_011356245_CDS_4628_GCA_011395115_CDS_0485_GCA_013786765_CDS_3497_GCA_016153735_CDS_0573_GCA_016242635_CDS_1386_GCA_016279525_CDS_1939_GCA_016357725_CDS_1617_GCA_016358785_CDS_4643
GO:0031324	negative regulation of cellular metabolic process	65	15	9.15	0.03319	Biological Process	elim	Fisher	GCA_006638905_CDS_2994_GCA_007614705_CDS_2420_GCA_007788435_CDS_4183_GCA_008938615_CDS_0077_GCA_009396045_CDS_4495_GCA_010134075_CDS_1277_GCA_010923315_CDS_3604_GCA_011356245_CDS_4628_GCA_011395115_CDS_0485_GCA_013786765_CDS_3497_GCA_016153735_CDS_0573_GCA_016242635_CDS_1386_GCA_016279525_CDS_1939_GCA_016357725_CDS_1617_GCA_016358785_CDS_4643
GO:0044764	multi-organism cellular process	82	18	11.54	0.03347	Biological Process	elim	Fisher	GCA_005447025_CDS_4496_GCA_005944845_CDS_2933_GCA_006055435_CDS_4143_GCA_007782055_CDS_2633_GCA_007783565_CDS_3713_GCA_008070695_CDS_3565_GCA_008526855_CDS_0320_GCA_010522835_CDS_4159_GCA_010882855_CDS_3927_GCA_011003735_CDS_4628_GCA_011251575_CDS_4390_GCA_013755555_CDS_4675_GCA_013810045_CDS_4469_GCA_014165695_CDS_4220_GCA_014165695_CDS_4221_GCA_016153735_CDS_4091_GCA_016249835_CDS_4092_GCA_0163…
GO:0051704	multi-organism process	84	18	11.82	0.04156	Biological Process	elim	Fisher	GCA_005447025_CDS_4496_GCA_005944845_CDS_2933_GCA_006055435_CDS_4143_GCA_007782055_CDS_2633_GCA_007783565_CDS_3713_GCA_008070695_CDS_3565_GCA_008526855_CDS_0320_GCA_010522835_CDS_4159_GCA_010882855_CDS_3927_GCA_011003735_CDS_4628_GCA_011251575_CDS_4390_GCA_013755555_CDS_4675_GCA_013810045_CDS_4469_GCA_014165695_CDS_4220_GCA_014165695_CDS_4221_GCA_016153735_CDS_4091_GCA_016249835_CDS_4092_GCA_0163…
GO:0010605	negative regulation of macromolecule metabolic process	67	15	9.43	0.0424	Biological Process	elim	Fisher	GCA_006638905_CDS_2994_GCA_007614705_CDS_2420_GCA_007788435_CDS_4183_GCA_008938615_CDS_0077_GCA_009396045_CDS_4495_GCA_010134075_CDS_1277_GCA_010923315_CDS_3604_GCA_011356245_CDS_4628_GCA_011395115_CDS_0485_GCA_013786765_CDS_3497_GCA_016153735_CDS_0573_GCA_016242635_CDS_1386_GCA_016279525_CDS_1939_GCA_016357725_CDS_1617_GCA_016358785_CDS_4643
GO:0009892	negative regulation of metabolic process	68	15	9.57	0.04763	Biological Process	elim	Fisher	GCA_006638905_CDS_2994_GCA_007614705_CDS_2420_GCA_007788435_CDS_4183_GCA_008938615_CDS_0077_GCA_009396045_CDS_4495_GCA_010134075_CDS_1277_GCA_010923315_CDS_3604_GCA_011356245_CDS_4628_GCA_011395115_CDS_0485_GCA_013786765_CDS_3497_GCA_016153735_CDS_0573_GCA_016242635_CDS_1386_GCA_016279525_CDS_1939_GCA_016357725_CDS_1617_GCA_016358785_CDS_4643
GO:0003796	lysozyme activity	28	11	3.65	0.00045	Molecular Function	elim	Fisher	GCA_001594525_CDS_4507_GCA_002054075_CDS_2988_GCA_003074635_CDS_0950_GCA_007555935_CDS_4152_GCA_010000885_CDS_2778_GCA_011278125_CDS_2354_GCA_011423365_CDS_3023_GCA_013786765_CDS_3474_GCA_015125635_CDS_1667_GCA_016322905_CDS_4572_GCA_016362785_CDS_4497
GO:0008168	methyltransferase activity	222	43	28.96	0.00428	Molecular Function	elim	Fisher	GCA_003918655_CDS_4389_GCA_005412615_CDS_4499_GCA_005552035_CDS_0345_GCA_005552035_CDS_0367_GCA_005772065_CDS_2086_GCA_005772065_CDS_3266_GCA_005811405_CDS_4100_GCA_006007785_CDS_0087_GCA_006501695_CDS_4535_GCA_006536565_CDS_3880_GCA_006661685_CDS_2977_GCA_007069885_CDS_2835_GCA_007444945_CDS_2906_GCA_007781845_CDS_3613_GCA_007784645_CDS_3079_GCA_007881025_CDS_4429_GCA_008022655_CDS_4446_GCA_0085…
GO:0003697	single-stranded DNA binding	45	12	5.87	0.01056	Molecular Function	elim	Fisher	GCA_005710135_CDS_3241_GCA_006865425_CDS_1378_GCA_006914475_CDS_4260_GCA_007614705_CDS_4877_GCA_008176665_CDS_3276_GCA_008532515_CDS_3969_GCA_011254855_CDS_4567_GCA_011465195_CDS_4364_GCA_013784595_CDS_4615_GCA_013787565_CDS_3553_GCA_015279305_CDS_3383_GCA_016352345_CDS_2608
GO:0004519	endonuclease activity	102	22	13.31	0.0108	Molecular Function	elim	Fisher	GCA_004242945_CDS_4393_GCA_005552035_CDS_0362_GCA_006677745_CDS_4069_GCA_006728985_CDS_3552_GCA_007444945_CDS_2903_GCA_007546975_CDS_2097_GCA_007562985_CDS_3212_GCA_007601385_CDS_3929_GCA_007614705_CDS_3181_GCA_008872025_CDS_2631_GCA_010574465_CDS_2731_GCA_010673565_CDS_3080_GCA_011008215_CDS_1317_GCA_011117735_CDS_0821_GCA_011278125_CDS_2347_GCA_011356245_CDS_4647_GCA_011519805_CDS_3240_GCA_0132…
GO:0140097	catalytic activity, acting on DNA	492	81	64.18	0.01272	Molecular Function	elim	Fisher	GCA_001951595_CDS_1216_GCA_003918655_CDS_4389_GCA_005487805_CDS_4613_GCA_005544655_CDS_4801_GCA_005552035_CDS_0345_GCA_005734635_CDS_4385_GCA_005734635_CDS_4386_GCA_005818105_CDS_3217_GCA_006136815_CDS_4289_GCA_006658105_CDS_0575_GCA_006664745_CDS_0330_GCA_006664745_CDS_0333_GCA_006664745_CDS_0334_GCA_006664745_CDS_0356_GCA_006727085_CDS_3429_GCA_007444945_CDS_2903_GCA_007497305_CDS_2494_GCA_0075…
GO:0009007	site-specific DNA-methyltransferase (adenine-specific) activity	47	12	6.13	0.01503	Molecular Function	elim	Fisher	GCA_003918655_CDS_4389_GCA_005552035_CDS_0345_GCA_008022655_CDS_4446_GCA_008532515_CDS_4617_GCA_009214205_CDS_4288_GCA_011278125_CDS_2334_GCA_014139525_CDS_3499_GCA_014447855_CDS_3178_GCA_015191905_CDS_3455_GCA_016222225_CDS_1354_GCA_016242215_CDS_4487_GCA_016352345_CDS_2630
GO:0009008	DNA-methyltransferase activity	53	13	6.91	0.01627	Molecular Function	elim	Fisher	GCA_003918655_CDS_4389_GCA_005552035_CDS_0345_GCA_008022655_CDS_4446_GCA_008532515_CDS_4617_GCA_009214205_CDS_4288_GCA_010177915_CDS_4574_GCA_011278125_CDS_2334_GCA_014139525_CDS_3499_GCA_014447855_CDS_3178_GCA_015191905_CDS_3455_GCA_016222225_CDS_1354_GCA_016242215_CDS_4487_GCA_016352345_CDS_2630
GO:0022829	wide pore channel activity	58	21	7.57	0.02102	Molecular Function	elim	Fisher	GCA_003881185_CDS_3179_GCA_005733355_CDS_2296_GCA_005829965_CDS_1925_GCA_006642765_CDS_4602_GCA_006705905_CDS_4608_GCA_007562985_CDS_4013_GCA_008155305_CDS_3751_GCA_008532515_CDS_4799_GCA_008598945_CDS_4451_GCA_008718715_CDS_0231_GCA_008918765_CDS_4640_GCA_014962995_CDS_4157_GCA_016318965_CDS_2961_GCA_016318965_CDS_2970_GCA_016318965_CDS_2977_GCA_016335975_CDS_4559_GCA_016352345_CDS_1728_GCA_0163…
GO:0015288	porin activity	58	21	7.57	0.02102	Molecular Function	elim	Fisher	GCA_003881185_CDS_3179_GCA_005733355_CDS_2296_GCA_005829965_CDS_1925_GCA_006642765_CDS_4602_GCA_006705905_CDS_4608_GCA_007562985_CDS_4013_GCA_008155305_CDS_3751_GCA_008532515_CDS_4799_GCA_008598945_CDS_4451_GCA_008718715_CDS_0231_GCA_008918765_CDS_4640_GCA_014962995_CDS_4157_GCA_016318965_CDS_2961_GCA_016318965_CDS_2970_GCA_016318965_CDS_2977_GCA_016335975_CDS_4559_GCA_016352345_CDS_1728_GCA_0163…
GO:0008309	double-stranded DNA exodeoxyribonuclease activity	10	4	1.3	0.03153	Molecular Function	elim	Fisher	GCA_011304825_CDS_3019_GCA_013729625_CDS_2537_GCA_014885335_CDS_3564_GCA_016335975_CDS_4096
GO:0051908	double-stranded DNA 5'-3' exodeoxyribonuclease activity	10	4	1.3	0.03153	Molecular Function	elim	Fisher	GCA_011304825_CDS_3019_GCA_013729625_CDS_2537_GCA_014885335_CDS_3564_GCA_016335975_CDS_4096
GO:0035312	5'-3' exodeoxyribonuclease activity	10	4	1.3	0.03153	Molecular Function	elim	Fisher	GCA_011304825_CDS_3019_GCA_013729625_CDS_2537_GCA_014885335_CDS_3564_GCA_016335975_CDS_4096
GO:0008409	5'-3' exonuclease activity	11	4	1.43	0.04456	Molecular Function	elim	Fisher	GCA_011304825_CDS_3019_GCA_013729625_CDS_2537_GCA_014885335_CDS_3564_GCA_016335975_CDS_4096
GO:0004518	nuclease activity	176	31	22.96	0.04726	Molecular Function	elim	Fisher	GCA_004242945_CDS_4393_GCA_005552035_CDS_0362_GCA_005976935_CDS_4775_GCA_006068935_CDS_4817_GCA_006677745_CDS_4069_GCA_006728985_CDS_3552_GCA_007444945_CDS_2903_GCA_007546975_CDS_2097_GCA_007562985_CDS_3212_GCA_007601385_CDS_3929_GCA_007614705_CDS_3181_GCA_008872025_CDS_2631_GCA_010574465_CDS_2731_GCA_010596885_CDS_4116_GCA_010673565_CDS_3080_GCA_010804535_CDS_4585_GCA_011008215_CDS_1317_GCA_0111…
GO:0030288	outer membrane-bounded periplasmic space	64	17	7.76	0.001	Cellular Component	elim	Fisher	GCA_003881185_CDS_3178_GCA_003881185_CDS_3180_GCA_003881185_CDS_3181_GCA_005458985_CDS_4031_GCA_006705905_CDS_4609_GCA_007562985_CDS_4014_GCA_008155305_CDS_3752_GCA_008718715_CDS_0224_GCA_009106005_CDS_1579_GCA_009472705_CDS_4392_GCA_016318965_CDS_2962_GCA_016318965_CDS_2971_GCA_016318965_CDS_2976_GCA_016352345_CDS_2651_GCA_016352345_CDS_2676_GCA_016352345_CDS_4315_GCA_016352345_CDS_4821
GO:0019867	outer membrane	121	25	14.67	0.0038	Cellular Component	elim	Fisher	GCA_003890595_CDS_4433_GCA_005733355_CDS_2296_GCA_005750575_CDS_1753_GCA_005818105_CDS_3195_GCA_006001345_CDS_4439_GCA_006336055_CDS_3845_GCA_006664745_CDS_0310_GCA_007493705_CDS_3311_GCA_008070695_CDS_3565_GCA_008526855_CDS_0316_GCA_008532515_CDS_4799_GCA_008532515_CDS_4800_GCA_010421265_CDS_0841_GCA_010882855_CDS_3927_GCA_011251575_CDS_4390_GCA_011386135_CDS_3523_GCA_013784685_CDS_3147_GCA_0141…
