# Supplementary material for: Relationship and distribution of Salmonella enterica serovar I 4,[5],12:i:- strain sequences in the NCBI Pathogen Detection database
Source: BMC Genomics. 2022 Apr 6;23:268. doi: 10.1186/s12864-022-08458-z (PMC8985322; doi:10.1186/s12864-022-08458-z)
Supplement: Supplementary file 8 — Additional file 8: Table S7. GO term enrichment analysis for accessory genome cluster C. [file 12864_2022_8458_MOESM8_ESM.xlsx]

## Sheet: Supplemental Table 7
Supplemental Table 7. GO term enrichment analysis for accessory genome cluster C
GO.ID	Term	Annotated	Significant	Expected	pval	GO_aspect	algorithm	statistic	involved_genes
GO:0017001	antibiotic catabolic process	13	7	1.72	0.00058	Biological Process	elim	Fisher	GCA_003882675_CDS_4935_GCA_008118145_CDS_4757_GCA_009930575_CDS_4729_GCA_010778535_CDS_4742_GCA_010801085_CDS_5123_GCA_011415475_CDS_4878_GCA_014818545_CDS_4807
GO:0006323	DNA packaging	10	6	1.32	0.00069	Biological Process	elim	Fisher	GCA_005639135_CDS_2262_GCA_005688355_CDS_4113_GCA_007229795_CDS_3879_GCA_014306475_CDS_2906_GCA_014306475_CDS_2908_GCA_016417325_CDS_0542
GO:0098542	defense response to other organism	45	14	5.96	0.00142	Biological Process	elim	Fisher	GCA_004262265_CDS_4567_GCA_005447025_CDS_1552_GCA_007110665_CDS_1971_GCA_007783365_CDS_4661_GCA_008102445_CDS_4691_GCA_008228765_CDS_0847_GCA_008228765_CDS_0849_GCA_009556665_CDS_3547_GCA_010001765_CDS_3872_GCA_010187745_CDS_3462_GCA_010256215_CDS_4676_GCA_010600425_CDS_4688_GCA_010738545_CDS_2524_GCA_011245575_CDS_4688
GO:0043605	cellular amide catabolic process	12	6	1.59	0.0024	Biological Process	elim	Fisher	GCA_003882675_CDS_4935_GCA_007766215_CDS_0176_GCA_008118145_CDS_4757_GCA_009930575_CDS_4729_GCA_010778535_CDS_4742_GCA_014818545_CDS_4807
GO:0009291	unidirectional conjugation	17	7	2.25	0.00404	Biological Process	elim	Fisher	GCA_005548895_CDS_4590_GCA_005562835_CDS_4320_GCA_005971825_CDS_4730_GCA_007497565_CDS_4765_GCA_007819445_CDS_4148_GCA_009633055_CDS_4534_GCA_015028215_CDS_4606
GO:0044260	cellular macromolecule metabolic process	2041	394	270.3	0.01053	Biological Process	elim	Fisher	GCA_001466375_CDS_4236_GCA_001989635_CDS_4837_GCA_001989635_CDS_4959_GCA_003067295_CDS_3879_GCA_003067325_CDS_0450_GCA_003067345_CDS_4639_GCA_003892155_CDS_4626_GCA_003899035_CDS_4775_GCA_003899035_CDS_4776_GCA_003917895_CDS_4539_GCA_003922855_CDS_3613_GCA_004189805_CDS_0021_GCA_004218385_CDS_5074_GCA_004246695_CDS_4542_GCA_004324045_CDS_0737_GCA_005401355_CDS_4381_GCA_005401355_CDS_4729_GCA_0054…
GO:0015886	heme transport	20	7	2.65	0.01126	Biological Process	elim	Fisher	GCA_004919465_CDS_2246_GCA_005160385_CDS_3881_GCA_005160385_CDS_3882_GCA_005160405_CDS_3811_GCA_005954705_CDS_3826_GCA_007778745_CDS_3647_GCA_015697805_CDS_0022
GO:0044355	clearance of foreign intracellular DNA	25	8	3.31	0.01237	Biological Process	elim	Fisher	GCA_005447025_CDS_1552_GCA_007783365_CDS_4661_GCA_008102445_CDS_4691_GCA_008228765_CDS_0847_GCA_008228765_CDS_0849_GCA_010001765_CDS_3872_GCA_010256215_CDS_4676_GCA_010738545_CDS_2524
GO:0009307	DNA restriction-modification system	25	8	3.31	0.01237	Biological Process	elim	Fisher	GCA_005447025_CDS_1552_GCA_007783365_CDS_4661_GCA_008102445_CDS_4691_GCA_008228765_CDS_0847_GCA_008228765_CDS_0849_GCA_010001765_CDS_3872_GCA_010256215_CDS_4676_GCA_010738545_CDS_2524
GO:0099046	clearance of foreign intracellular nucleic acids	25	8	3.31	0.01237	Biological Process	elim	Fisher	GCA_005447025_CDS_1552_GCA_007783365_CDS_4661_GCA_008102445_CDS_4691_GCA_008228765_CDS_0847_GCA_008228765_CDS_0849_GCA_010001765_CDS_3872_GCA_010256215_CDS_4676_GCA_010738545_CDS_2524
GO:0090304	nucleic acid metabolic process	1770	366	234.41	0.01302	Biological Process	elim	Fisher	GCA_001466375_CDS_4236_GCA_001989635_CDS_4837_GCA_001989635_CDS_4959_GCA_003067295_CDS_3879_GCA_003067325_CDS_0450_GCA_003067345_CDS_4639_GCA_003892155_CDS_4626_GCA_003899035_CDS_4775_GCA_003899035_CDS_4776_GCA_003917895_CDS_4539_GCA_003922855_CDS_3613_GCA_004189805_CDS_0021_GCA_004218385_CDS_5074_GCA_004246695_CDS_4542_GCA_004324045_CDS_0737_GCA_005401355_CDS_4381_GCA_005401355_CDS_4729_GCA_0054…
GO:0017004	cytochrome complex assembly	27	8	3.58	0.01999	Biological Process	elim	Fisher	GCA_004919465_CDS_2246_GCA_005160385_CDS_3881_GCA_005160385_CDS_3882_GCA_005160405_CDS_3811_GCA_005160405_CDS_3816_GCA_005954705_CDS_3826_GCA_007778745_CDS_3647_GCA_015697805_CDS_0022
GO:0006270	DNA replication initiation	49	12	6.49	0.0231	Biological Process	elim	Fisher	GCA_005617015_CDS_4913_GCA_006187465_CDS_4567_GCA_006391835_CDS_4866_GCA_006392175_CDS_4594_GCA_007586095_CDS_4796_GCA_007635035_CDS_4637_GCA_007776885_CDS_4988_GCA_007781185_CDS_4371_GCA_008095225_CDS_4581_GCA_011746965_CDS_4877_GCA_016376325_CDS_5039_GCA_016592735_CDS_4589
GO:0042742	defense response to bacterium	18	6	2.38	0.02394	Biological Process	elim	Fisher	GCA_004262265_CDS_4567_GCA_007110665_CDS_1971_GCA_009556665_CDS_3547_GCA_010187745_CDS_3462_GCA_010600425_CDS_4688_GCA_011245575_CDS_4688
GO:0006304	DNA modification	154	29	20.4	0.02917	Biological Process	elim	Fisher	GCA_003892155_CDS_4626_GCA_004189805_CDS_0021_GCA_005447025_CDS_1552_GCA_005639135_CDS_2275_GCA_005826405_CDS_2630_GCA_006392555_CDS_2584_GCA_006405695_CDS_3980_GCA_006525795_CDS_4004_GCA_006525795_CDS_4005_GCA_006525795_CDS_4006_GCA_007783365_CDS_4661_GCA_008102445_CDS_4691_GCA_008228765_CDS_0847_GCA_008228765_CDS_0849_GCA_008972665_CDS_0422_GCA_009227915_CDS_4153_GCA_009505305_CDS_1930_GCA_0096…
GO:0009617	response to bacterium	19	6	2.52	0.03118	Biological Process	elim	Fisher	GCA_004262265_CDS_4567_GCA_007110665_CDS_1971_GCA_009556665_CDS_3547_GCA_010187745_CDS_3462_GCA_010600425_CDS_4688_GCA_011245575_CDS_4688
GO:0006261	DNA-dependent DNA replication	60	13	7.95	0.04705	Biological Process	elim	Fisher	GCA_005617015_CDS_4913_GCA_006187465_CDS_4567_GCA_006391835_CDS_4866_GCA_006392175_CDS_4594_GCA_006755205_CDS_3832_GCA_007586095_CDS_4796_GCA_007635035_CDS_4637_GCA_007776885_CDS_4988_GCA_007781185_CDS_4371_GCA_008095225_CDS_4581_GCA_011746965_CDS_4877_GCA_016376325_CDS_5039_GCA_016592735_CDS_4589
GO:0008800	beta-lactamase activity	12	7	1.64	0.00037	Molecular Function	elim	Fisher	GCA_003882675_CDS_4935_GCA_008118145_CDS_4757_GCA_009930575_CDS_4729_GCA_010778535_CDS_4742_GCA_010801085_CDS_5123_GCA_011415475_CDS_4878_GCA_014818545_CDS_4807
GO:0003676	nucleic acid binding	1946	379	265.78	0.0008	Molecular Function	elim	Fisher	GCA_001989635_CDS_4837_GCA_001989635_CDS_4959_GCA_003067295_CDS_3879_GCA_003067295_CDS_4825_GCA_003067345_CDS_3456_GCA_003067345_CDS_4639_GCA_003876525_CDS_4620_GCA_003892155_CDS_4626_GCA_003899035_CDS_4775_GCA_003899035_CDS_4776_GCA_003917895_CDS_4539_GCA_003922855_CDS_3613_GCA_004189805_CDS_0021_GCA_004218385_CDS_5074_GCA_004324045_CDS_0737_GCA_005401355_CDS_4381_GCA_005422435_CDS_1897_GCA_0054…
GO:0015232	heme transmembrane transporter activity	17	7	2.32	0.00483	Molecular Function	elim	Fisher	GCA_004919465_CDS_2246_GCA_005160385_CDS_3881_GCA_005160385_CDS_3882_GCA_005160405_CDS_3811_GCA_005954705_CDS_3826_GCA_007778745_CDS_3647_GCA_015697805_CDS_0022
GO:0003917	DNA topoisomerase type I (single strand cut, ATP-independent) activity	14	5	1.91	0.03246	Molecular Function	elim	Fisher	GCA_005562835_CDS_4324_GCA_010260615_CDS_4698_GCA_010396905_CDS_0891_GCA_010713955_CDS_4473_GCA_015028215_CDS_4619
GO:0016020	membrane	1202	122	108.47	0.0092	Cellular Component	elim	Fisher	GCA_003922855_CDS_0404_GCA_003945785_CDS_0062_GCA_004222045_CDS_4614_GCA_004262265_CDS_4567_GCA_004919465_CDS_2246_GCA_005160385_CDS_3881_GCA_005160385_CDS_3882_GCA_005160405_CDS_3811_GCA_005401355_CDS_1113_GCA_005401355_CDS_1114_GCA_005401355_CDS_4582_GCA_005407925_CDS_4570_GCA_005548895_CDS_4590_GCA_005556835_CDS_4964_GCA_005562835_CDS_4320_GCA_005580235_CDS_4528_GCA_005639135_CDS_3381_GCA_0057…
GO:0005694	chromosome	21	5	1.9	0.0348	Cellular Component	elim	Fisher	GCA_005562835_CDS_4324_GCA_007782055_CDS_4810_GCA_010260615_CDS_4698_GCA_010396905_CDS_0891_GCA_010713955_CDS_4473
