# Supplementary material for: Relationship and distribution of Salmonella enterica serovar I 4,[5],12:i:- strain sequences in the NCBI Pathogen Detection database
Source: BMC Genomics. 2022 Apr 6;23:268. doi: 10.1186/s12864-022-08458-z (PMC8985322; doi:10.1186/s12864-022-08458-z)
Supplement: Supplementary file 9 — Additional file 9: Table S8. Putative transmission clusters for Salmonella enterica serovar I 4,[5],12:i:- strain sequences. [file 12864_2022_8458_MOESM9_ESM.xlsx]

## Sheet: Supplemental Table 8
Supplemental Table 8. Putative transmission clusters for Salmonella enterica serovar I 4,[5],12:i:- strain sequences
PHY_CLUST	num_isolates	PDS_acc	tree_clade	countries	n_countries	continents	ISOLATIONS	num_ISO	genomes	acc_genome	SGI4	MDR	sopE_mTmV	thrW18kb_GI	raw_iso	PDS_total	percent_PDS
990	14	PDS000076482.55	clade_one	United Kingdom_Denmark_Italy	3	Europe	Chicken_Human_Other_Swine	4	GCA_006388135_GCA_008019535_GCA_010197085_GCA_008021155_GCA_007664525_GCA_011076565_GCA_015687715_GCA_007767765_GCA_008045075_GCA_015649785_GCA_008836345_GCA_008366255_GCA_900241505_GCA_007645915	0_0_0_0_0_0_0_0_0_0_0_0_0_0	full_full_full_full_full_full_full_full_full_full_full_full_full_full	full_full_partial_full_full_partial_full_full_full_full_full_full_full_full	full_full_absent_full_absent_full_full_absent_full_absent_full_absent_absent_absent	full_full_full_full_full_full_full_full_full_full_full_full_full_full	human_human_human_human_human_human_NA_human_human_NA_human_other_swine_human	8580	0.0016317
1934	7	PDS000076482.55	clade_one	USA	1	North America	Cow_Human_Other_Swine	4	GCA_005476875_GCA_010548765_GCA_005650595_GCA_006523215_GCA_006117365_GCA_007024385_GCA_011116175	0_0_0_0_0_0_0	full_full_full_full_full_full_full	absent_absent_absent_absent_absent_absent_absent	absent_absent_absent_absent_absent_absent_absent	full_full_full_full_full_full_full	Bos taurus, Pooled Tissue_Product-Raw-Ground, Comminuted or Otherwise Nonintact-Pork_Bos taurus, Pooled Tissue_Bos taurus, Pooled tissue_NA_NA_stool	8580	0.000815851
2118	11	PDS000076482.55	clade_one	USA_Canada_United Kingdom	3	North America_Europe	Cow_Human_Other_Turkey	4	GCA_010740175_GCA_001246615_GCA_011102275_GCA_010632465_GCA_005958705_GCA_011293015_GCA_001245865_GCA_010764515_GCA_001246945_GCA_010442095_GCA_001245765	0_0_0_0_0_0_0_0_0_0_0	full_full_full_absent_full_full_full_full_full_full_full	full_full_partial_full_full_partial_full_full_full_full_full	absent_absent_absent_absent_absent_absent_absent_absent_absent_absent_absent	full_full_full_full_full_full_full_full_full_full_full	Animal-Calf-Bob Veal_ground turkey_intestine (Bos taurus)_stool_NA_stool_ground turkey_stool_ground turkey_human_ground turkey	8580	0.00128205
2204	30	PDS000076482.55	clade_one	USA	1	North America	Chicken_Cow_Human_Other	4	GCA_006941355_GCA_007734985_GCA_006954185_GCA_006937515_GCA_006103455_GCA_007794135_GCA_011251995_GCA_007617535_GCA_010671245_GCA_011429595_GCA_006939255_GCA_007448365_GCA_011647775_GCA_005976805_GCA_011731695_GCA_006107295_GCA_006915195_GCA_006102295_GCA_011005085_GCA_010549925_GCA_006037295_GCA_010560465_GCA_007798815_GCA_006939775_GCA_008298595_GCA_010677345_GCA_006037545_GCA_006101135_GCA_006…	0_0_0_0_0_0_0_0_0_0_0_0_0_0_0_0_0_0_0_0_0_0_0_0_0_0_0_0_0_0	full_full_full_full_full_full_full_full_full_full_full_full_absent_full_full_full_full_full_full_full_full_full_full_full_full_full_full_full_full_full	partial_absent_partial_partial_partial_partial_partial_partial_partial_partial_partial_absent_partial_partial_partial_partial_partial_partial_partial_partial_partial_partial_partial_partial_partial_partial_partial_partial_partial_partial	absent_absent_absent_absent_absent_absent_absent_absent_absent_absent_absent_absent_absent_absent_absent_absent_absent_absent_absent_absent_absent_absent_absent_absent_absent_absent_absent_absent_absent_absent	full_full_full_full_full_full_full_full_full_full_full_full_full_full_full_full_full_full_full_absent_full_full_full_full_full_full_full_full_full_full	NA_NA_NA_NA_NA_animal-cattle-beef cow_NA_NA_stool_NA_NA_NA_NA_NA_NA_NA_NA_NA_NA_raw intact chicken_NA_stool_NA_NA_NA_stool_NA_NA_NA_NA	8580	0.0034965
2306	13	PDS000076482.55	clade_one	USA	1	North America	Chicken_Human_Other_Turkey	4	GCA_006275615_GCA_011419435_GCA_007631995_GCA_010716555_GCA_008453655_GCA_010501515_GCA_006203465_GCA_009998265_GCA_011137355_GCA_007098725_GCA_008831825_GCA_006045015_GCA_007632015	0_0_0_0_0_0_0_0_0_0_0_0_0	full_full_absent_full_full_full_absent_full_full_full_full_full_absent	partial_partial_full_full_partial_partial_full_full_full_full_full_full_full	absent_absent_absent_absent_absent_absent_absent_absent_absent_absent_absent_absent_absent	full_full_full_full_full_full_full_full_full_full_full_full_full	NA_stool_Ground Component Turkey_stool_stool_stool_Ground Component Turkey_NRTE (Not-Ready-to-Eat) Comminuted Poultry Exploratory Sampling - Turkeys_stool_Ground Component Chicken_blood_NA_Ground Component Turkey	8580	0.00151515
11	3	PDS000029439.2	clade_two	USA_Brazil	2	North America_South America	Human_Other_Swine	3	GCA_008485145_GCA_010623685_GCA_006144695	0_0_0	absent_absent_absent	absent_absent_absent	absent_absent_absent	absent_absent_absent	stool_stool_swine carcass	3	1
43	5	PDS000026789.5	clade_three	USA_United Kingdom	2	North America_Europe	Cow_Human_Other	3	GCA_006054815_GCA_007023385_GCA_016362585_GCA_016367185_GCA_010001385	1_1_1_1_1	absent_absent_absent_absent_absent	partial_absent_partial_partial_partial	absent_absent_absent_absent_absent	absent_absent_absent_absent_absent	bovine feces_NA_NA_NA_human	11	0.454545
45	14	PDS000053710.54	clade_three	Canada_USA_Ireland	3	North America_Europe	Chicken_Human_Other	3	GCA_011665555_GCA_011686035_GCA_010647705_GCA_004919165_GCA_009756555_GCA_011678015_GCA_016030075_GCA_007751695_GCA_013784905_GCA_013786765_GCA_011657255_GCA_013786845_GCA_011464695_GCA_007650475	1_1_1_1_1_1_1_1_1_1_1_1_1_1	absent_absent_absent_absent_absent_absent_absent_absent_absent_absent_absent_absent_absent_absent	absent_absent_absent_absent_absent_absent_absent_absent_absent_absent_absent_absent_absent_absent	absent_absent_absent_absent_absent_absent_absent_absent_absent_absent_absent_absent_absent_absent	absent_absent_absent_absent_absent_absent_absent_absent_absent_absent_absent_absent_absent_absent	stool_stool_animal feed frozen adult mouse_not collected_stool_stool_Human, Faeces_chicken breast_stool_stool_stool_stool_stool_environmental swab	250	0.056
49	3	PDS000031699.3	clade_three	USA	1	North America	Chicken_Other_Turkey	3	GCA_007818105_GCA_004193015_GCA_011413135	1_1_1	absent_absent_absent	absent_absent_absent	absent_absent_absent	absent_absent_absent	chicken breast_ground turkey_hamster corpse	5	0.6
73	14	PDS000026633.8	clade_one	USA	1	North America	Human_Other_Swine	3	GCA_010797435_GCA_008410125_GCA_011412855_GCA_010568865_GCA_008523845_GCA_010630445_GCA_006122115_GCA_008480145_GCA_008414065_GCA_008472325_GCA_010794735_GCA_010547885_GCA_010620805_GCA_011116535	0_0_0_0_0_0_0_0_0_0_0_0_0_0	full_full_full_full_full_full_full_full_full_full_full_full_full_full	partial_partial_partial_partial_partial_partial_partial_partial_partial_partial_partial_partial_partial_partial	absent_full_full_absent_absent_absent_absent_absent_full_absent_absent_absent_absent_absent	partial_partial_partial_partial_partial_partial_partial_partial_partial_partial_partial_partial_partial_partial	animal-swine-market swine_animal-swine-sow_stool_Product-Raw-Ground, Comminuted or Otherwise Nonintact-Pork_Product-Raw-Ground, Comminuted or Otherwise Nonintact-Pork_urine_NA_Product-Raw-Intact-Pork_animal-swine-market swine_Hogs_animal-swine-market swine_Product-Raw-Ground, Comminuted or Otherwise Nonintact-Pork_stool_Product-Raw-Ground, Comminuted or Otherwise Nonintact-Pork	20	0.7
140	37	PDS000013832.177	clade_two	USA	1	North America	Human_Other_Swine	3	GCA_010421265_GCA_005492505_GCA_007875985_GCA_008888405_GCA_005433555_GCA_011636455_GCA_011195255_GCA_005663315_GCA_005513095_GCA_005745915_GCA_005736535_GCA_007881025_GCA_005916285_GCA_008464425_GCA_007617975_GCA_011214965_GCA_007800695_GCA_005868905_GCA_005513975_GCA_005573275_GCA_005495945_GCA_006003445_GCA_005849295_GCA_005428815_GCA_006157785_GCA_005839565_GCA_011734295_GCA_005868865_GCA_008…	1_1_1_1_1_1_1_1_1_1_1_1_1_1_1_1_1_1_1_1_1_1_1_1_1_1_1_1_1_1_1_1_1_1_1_1_1	absent_absent_absent_absent_absent_absent_absent_absent_absent_absent_absent_absent_absent_absent_absent_absent_absent_absent_absent_absent_absent_absent_absent_absent_absent_absent_absent_absent_absent_absent_absent_absent_absent_absent_absent_absent_absent	partial_partial_partial_partial_partial_partial_partial_partial_partial_partial_partial_partial_partial_partial_partial_partial_partial_partial_partial_partial_partial_partial_partial_partial_partial_partial_partial_partial_partial_partial_partial_partial_partial_absent_partial_partial_partial	absent_absent_absent_absent_absent_absent_absent_absent_absent_absent_absent_absent_absent_absent_absent_absent_absent_absent_absent_absent_absent_absent_absent_absent_absent_absent_absent_absent_absent_absent_absent_absent_absent_absent_absent_absent_absent	absent_absent_absent_absent_absent_absent_absent_absent_absent_absent_absent_absent_absent_absent_absent_absent_absent_absent_absent_absent_absent_absent_absent_absent_absent_absent_absent_absent_absent_absent_absent_absent_absent_absent_absent_absent_absent	NA_NA_Pig ears_NA_NA_NA_NA_NA_NA_NA_NA_NA_NA_food_NA_NA_NA_NA_NA_NA_NA_NA_NA_NA_stool_NA_NA_NA_NA_NA_NA_NA_NA_NA_NA_NA_NA	234	0.15812
144	8	PDS000060996.20	clade_three	Canada	1	North America	Chicken_Human_Other	3	GCA_011294215_GCA_011384765_GCA_011323155_GCA_011295255_GCA_011382625_GCA_011382845_GCA_015834875_GCA_016025095	1_1_1_1_1_1_1_1	absent_absent_absent_absent_absent_absent_absent_absent	absent_absent_absent_absent_absent_absent_absent_absent	absent_absent_absent_absent_absent_absent_absent_absent	absent_absent_absent_absent_absent_absent_absent_absent	Environment swab_water_water_water_Environment swab_Environment Swab_stool_stool	93	0.0860215
211	6	PDS000060996.20	clade_three	Canada_USA	2	North America	Chicken_Human_Other	3	GCA_011382825_GCA_011651545_GCA_007547455_GCA_011378525_GCA_011377445_GCA_007746305	1_1_1_1_1_1	absent_absent_absent_absent_absent_absent	absent_absent_absent_absent_absent_absent	absent_absent_absent_absent_absent_absent	absent_absent_absent_absent_absent_absent	NA_stool_chicken breast_NA_skin_chicken breast	93	0.0645161
422	11	PDS000073630.4	clade_one	United Kingdom_USA_Italy	3	Europe_North America	Human_Other_Swine	3	GCA_007780305_GCA_011382145_GCA_007577005_GCA_008228765_GCA_010556445_GCA_010771335_GCA_010537805_GCA_007780625_GCA_010553185_GCA_016434785_GCA_900242555	0_0_0_0_0_0_0_0_0_0_0	full_full_full_full_full_full_full_full_full_full_full	partial_absent_partial_absent_partial_partial_partial_partial_partial_absent_partial	full_partial_full_full_full_full_full_full_full_full_full	absent_absent_absent_absent_absent_absent_absent_absent_absent_absent_absent	food_human_human_human_human_human_human_human_Product-Raw-Intact-Pork_Product-Raw-Intact-Pork_human	127	0.0866142
426	5	PDS000066898.25	clade_three	USA	1	North America	Human_Other_Turkey	3	GCA_008918665_GCA_016319045_GCA_006657765_GCA_010157435_GCA_008918025	1_1_1_1_1	absent_absent_absent_absent_absent	absent_absent_absent_partial_partial	absent_absent_absent_absent_absent	absent_absent_absent_absent_absent	ground turkey_NA_NA_stool_ground turkey	317	0.0157729
629	7	PDS000066898.25	clade_three	USA	1	North America	Chicken_Human_Other	3	GCA_010454295_GCA_016322465_GCA_010488635_GCA_010408145_GCA_012003785_GCA_011646415_GCA_010545345	1_1_1_1_1_1_1	absent_absent_absent_absent_absent_absent_absent	absent_absent_absent_absent_absent_absent_absent	absent_absent_absent_absent_absent_absent_absent	absent_absent_absent_absent_absent_absent_absent	stool_raw intact chicken_NA_stool_NA_NA_raw intact chicken	317	0.022082
677	5	PDS000066898.25	clade_three	USA	1	North America	Chicken_Human_Other	3	GCA_016689335_GCA_007356255_GCA_016121895_GCA_008447905_GCA_016250815	1_1_1_1_1	absent_absent_absent_absent_absent	absent_absent_absent_absent_absent	absent_absent_absent_absent_absent	absent_absent_absent_absent_absent	Feces (Equus caballus)_raw intact chicken_NA_raw intact chicken_NA	317	0.0157729
871	8	PDS000076482.55	clade_one	USA	1	North America	Human_Other_Swine	3	GCA_011438955_GCA_007492845_GCA_010650025_GCA_008705675_GCA_008413715_GCA_006718165_GCA_006038835_GCA_014910585	0_0_0_0_0_0_0_0	full_full_full_full_full_full_full_full	full_full_full_full_partial_full_full_full	absent_absent_absent_absent_absent_absent_absent_absent	full_full_full_full_full_full_full_full	NA_NA_NA_NA_animal-swine-market swine_NA_NA_NA	8580	0.000932401
872	7	PDS000076482.55	clade_one	USA	1	North America	Human_Other_Swine	3	GCA_011398135_GCA_010727005_GCA_007108665_GCA_007567885_GCA_007724685_GCA_008997515_GCA_010446925	0_0_0_0_0_0_0	full_full_full_full_full_full_full	full_full_full_full_full_full_full	absent_absent_absent_absent_absent_absent_absent	full_full_full_full_full_full_full	feces_stool_NA_Large intestine_NA_stool_stool	8580	0.000815851
875	14	PDS000076482.55	clade_one	USA	1	North America	Human_Other_Swine	3	GCA_003065235_GCA_003065325_GCA_003065185_GCA_006765265_GCA_003065305_GCA_003065225_GCA_003065135_GCA_006246075_GCA_006245855_GCA_007062265_GCA_010574325_GCA_003065265_GCA_005939885_GCA_003065205	0_0_0_0_0_0_0_0_0_0_0_0_0_0	full_full_full_full_full_full_full_full_full_full_full_full_full_full	full_full_full_full_full_full_full_full_full_full_full_full_full_full	absent_absent_absent_absent_absent_absent_absent_absent_absent_absent_absent_absent_absent_absent	full_full_full_full_full_full_full_full_full_full_full_full_full_full	swine_swine_swine_NA_swine_swine_swine_NA_NA_NA_stool_swine_NA_swine	8580	0.0016317
1013	3	PDS000076482.55	clade_one	USA	1	North America	Human_Other_Swine	3	GCA_010755415_GCA_003430295_GCA_007918455	0_0_0	full_full_full	full_partial_full	absent_absent_absent	full_full_full	Product-Raw-Ground, Comminuted or Otherwise Nonintact-Pork_environmental_NA	8580	0.00034965
1053	22	PDS000051343.281	clade_three	USA	1	North America	Cow_Human_Turkey	3	GCA_008493705_GCA_008919085_GCA_008918645_GCA_016276145_GCA_008918205_GCA_006549735_GCA_008918085_GCA_005673515_GCA_006611865_GCA_008917955_GCA_010420765_GCA_005734635_GCA_008919125_GCA_008917545_GCA_006327365_GCA_008918405_GCA_006831105_GCA_005587155_GCA_016232425_GCA_007718065_GCA_016276735_GCA_007925705	1_1_1_1_1_1_1_1_1_1_1_1_1_1_1_1_1_1_1_1_1_1	absent_absent_absent_absent_absent_absent_absent_absent_absent_absent_absent_absent_absent_absent_absent_absent_absent_absent_absent_absent_absent_absent	absent_absent_absent_absent_absent_absent_absent_absent_absent_absent_absent_absent_absent_absent_absent_absent_absent_absent_absent_absent_absent_absent	absent_absent_absent_absent_absent_absent_absent_absent_absent_absent_absent_absent_absent_absent_absent_absent_absent_absent_absent_absent_absent_absent	absent_absent_absent_absent_absent_absent_absent_absent_absent_absent_absent_absent_absent_absent_absent_absent_absent_absent_absent_absent_absent_absent	Animal-Turkey-Young Turkey_ground turkey_ground turkey_NA_ground turkey_NA_ground turkey_NA_NA_ground turkey_NA_NA_ground turkey_ground turkey_comminuted beef_ground turkey_NA_turkey_NA_ground turkey_NA_NA	2124	0.0103578
1073	5	PDS000076482.55	clade_one	USA	1	North America	Human_Other_Swine	3	GCA_011265435_GCA_005580675_GCA_010496195_GCA_006910345_GCA_011003335	0_0_0_0_0	full_full_full_full_full	full_full_full_full_partial	absent_absent_absent_absent_absent	full_full_full_full_full	NA_NA_stool_NA_feces (Sus scrofa domesticus)	8580	0.000582751
1075	4	PDS000076482.55	clade_one	USA	1	North America	Cow_Human_Swine	3	GCA_010545985_GCA_008352145_GCA_011395055_GCA_010503875	0_0_0_0	full_full_full_full	full_full_absent_full	absent_absent_absent_absent	full_full_full_full	fecal swab (Sus scrofa domesticus)_NA_bovine fecal swab (Bos taurus)_stool	8580	0.0004662
1095	14	PDS000076482.55	clade_one	USA	1	North America	Cow_Human_Other	3	GCA_010671045_GCA_009303035_GCA_007661965_GCA_006138995_GCA_010393385_GCA_007063015_GCA_010428285_GCA_010461225_GCA_006600965_GCA_011002075_GCA_011105855_GCA_005986785_GCA_010429985_GCA_005582175	0_0_0_0_0_0_0_0_0_0_0_0_0_0	full_full_full_full_full_full_full_full_full_full_full_full_full_full	full_partial_partial_full_full_partial_full_full_partial_full_full_full_full_full	absent_absent_absent_absent_absent_absent_absent_absent_absent_absent_absent_absent_absent_absent	full_full_full_full_full_full_full_full_full_full_full_full_full_full	feces_stool_stool_NA_stool_NA_NA_feces_NA_stool_feces_NA_NA_NA	8580	0.0016317
1288	4	PDS000076482.55	clade_one	USA	1	North America	Human_Other_Turkey	3	GCA_010675185_GCA_011351365_GCA_005976315_GCA_003917835	0_0_0_0	full_full_full_full	full_full_full_full	absent_absent_absent_absent	full_full_full_full	stool_NA_NA_ground turkey	8580	0.0004662
1387	11	PDS000076482.55	clade_one	USA	1	North America	Human_Other_Swine	3	GCA_008748455_GCA_010589005_GCA_013092195_GCA_010414325_GCA_010544565_GCA_010517355_GCA_010617865_GCA_015370245_GCA_011104955_GCA_010448995_GCA_010408345	0_0_0_0_0_0_0_0_0_0_0	full_full_full_full_full_full_full_full_full_full_full	full_full_full_full_full_full_full_full_full_full_full	absent_absent_absent_absent_absent_absent_absent_absent_absent_absent_absent	full_full_full_full_full_full_full_full_full_full_full	NA_feces_NA_feces_stool_stool_stool_NA_stool_feces_stool	8580	0.00128205
1409	18	PDS000076482.55	clade_one	USA	1	North America	Human_Other_Turkey	3	GCA_010715475_GCA_010541475_GCA_010715395_GCA_010764555_GCA_011105655_GCA_009219865_GCA_010740195_GCA_010796895_GCA_010783935_GCA_008989645_GCA_010540925_GCA_010459385_GCA_010692065_GCA_006794845_GCA_007852135_GCA_010715295_GCA_010673445_GCA_005821605	0_0_0_0_0_0_0_0_0_0_0_0_0_0_0_0_0_0	full_full_full_full_full_full_full_full_full_full_full_full_full_full_full_full_full_full	absent_full_full_full_full_full_full_absent_full_full_full_full_full_full_full_absent_absent_full	absent_absent_absent_absent_absent_absent_absent_absent_absent_absent_absent_absent_absent_absent_absent_absent_absent_absent	full_full_full_full_full_full_full_full_full_full_full_full_full_full_full_full_full_full	stool_stool_stool_stool_stool_stool_stool_stool_stool_stool_stool_Animal-Turkey-Young Turkey_stool_NA_NA_stool_stool_NA	8580	0.0020979
1580	3	PDS000076482.55	clade_one	United Kingdom	1	Europe	Cow_Human_Swine	3	GCA_010189825_GCA_015881645_GCA_008052895	0_0_0	full_full_full	partial_partial_full	full_full_full	full_full_full	NA_pig_human	8580	0.00034965
1656	4	PDS000076482.55	clade_one	United Kingdom	1	Europe	Human_Other_Turkey	3	GCA_010188105_GCA_008105385_GCA_010188285_GCA_011096845	0_0_0_0	full_full_full_full	full_full_full_full	full_full_full_full	full_full_full_full	turkey_human_turkey_food	8580	0.0004662
1683	15	PDS000076482.55	clade_one	USA	1	North America	Chicken_Human_Turkey	3	GCA_007618035_GCA_009087265_GCA_011479115_GCA_009105665_GCA_010880945_GCA_010864585_GCA_011289435_GCA_007537555_GCA_007445205_GCA_007442825_GCA_008895165_GCA_010969375_GCA_010812845_GCA_006474525_GCA_007445365	0_0_0_0_0_0_0_0_0_0_0_0_0_0_0	full_full_full_full_full_full_full_full_full_full_full_full_full_full_full	partial_partial_partial_partial_partial_partial_partial_partial_partial_partial_partial_partial_partial_partial_partial	absent_absent_absent_absent_absent_absent_absent_absent_absent_absent_absent_absent_absent_absent_absent	full_full_full_full_full_full_full_full_full_full_full_full_full_full_full	NA_NA_NA_NA_NA_NA_NA_ground turkey_comminuted chicken_comminuted chicken_NA_NA_NA_NA_animal-chicken-young chicken	8580	0.00174825
1786	4	PDS000076482.55	clade_one	USA	1	North America	Human_Other_Swine	3	GCA_006120975_GCA_003066865_GCA_010464505_GCA_006819355	0_0_0_0	full_full_full_full	full_full_full_full	absent_absent_absent_absent	full_full_full_full	NA_swine_NA_NA	8580	0.0004662
1825	7	PDS000076482.55	clade_one	USA	1	North America	Human_Other_Swine	3	GCA_015241255_GCA_008037665_GCA_009444335_GCA_011558235_GCA_011268845_GCA_009444295_GCA_008958685	0_0_0_0_0_0_0	full_full_full_full_full_full_full	full_partial_full_full_full_full_full	absent_full_full_absent_absent_full_full	full_full_full_full_full_full_full	stool_NA_NA_Product-Raw-Ground, Comminuted or Otherwise Nonintact-Pork_NA_NA_NA	8580	0.000815851
1831	7	PDS000076482.55	clade_one	USA	1	North America	Cow_Human_Swine	3	GCA_006129415_GCA_005670215_GCA_005850345_GCA_008475445_GCA_010517975_GCA_005734195_GCA_011634365	0_0_0_0_0_0_0	full_full_full_full_full_full_full	full_full_full_full_full_full_full	absent_absent_absent_absent_absent_absent_absent	full_full_full_full_full_full_full	NA_NA_NA_animal-swine-sow_product-raw-intact-beef_NA_NA	8580	0.000815851
1836	9	PDS000076482.55	clade_one	USA	1	North America	Cow_Human_Other	3	GCA_007642455_GCA_005812985_GCA_006878665_GCA_005632735_GCA_010737115_GCA_013616855_GCA_007063605_GCA_006184425_GCA_005482495	0_0_0_0_0_0_0_0_0	full_full_full_full_full_full_full_full_full	full_full_full_full_full_full_full_full_full	absent_absent_absent_absent_absent_absent_absent_absent_absent	full_full_full_full_full_full_full_full_full	NA_NA_NA_NA_stool_NA_NA_NA_Bos taurus, Feces	8580	0.00104895
1871	10	PDS000076482.55	clade_one	USA	1	North America	Human_Other_Turkey	3	GCA_010481435_GCA_008403725_GCA_011398115_GCA_006890505_GCA_008609125_GCA_010567685_GCA_008609105_GCA_006925555_GCA_010519335_GCA_010796855	0_0_0_0_0_0_0_0_0_0	full_full_full_full_full_full_full_full_full_full	full_full_full_full_full_full_full_partial_partial_full	absent_absent_absent_absent_absent_absent_absent_absent_absent_absent	full_full_full_full_full_full_full_full_full_full	stool_stool_stool_NA_stool_tissue pool (Meleagris gallopavo)_stool_NA_NA_blood	8580	0.0011655
1879	4	PDS000076482.55	clade_one	USA	1	North America	Human_Other_Swine	3	GCA_010424845_GCA_006032155_GCA_006908985_GCA_006011905	0_0_0_0	full_full_full_full	full_full_partial_full	absent_absent_absent_absent	full_full_full_full	stool_rice_Pork_NA	8580	0.0004662
1898	6	PDS000076482.55	clade_one	USA_China	2	North America_Asia	Chicken_Other_Swine	3	GCA_009099285_GCA_016419045_GCA_016426585_GCA_016426555_GCA_016411065_GCA_016410855	0_0_0_0_0_0	full_full_full_full_full_full	partial_partial_partial_partial_partial_partial	absent_absent_absent_absent_absent_absent	full_full_full_full_full_full	stool_Pork from wild market_Chicken from supermarket_Pork from wild market_Pork from supermarket_Pork from supermarket	8580	0.000699301
1929	16	PDS000051343.281	clade_three	USA	1	North America	Chicken_Human_Other	3	GCA_006285795_GCA_016356105_GCA_010582905_GCA_006800705_GCA_008919195_GCA_009416445_GCA_010615605_GCA_010584345_GCA_006611505_GCA_016294405_GCA_016380135_GCA_016316305_GCA_007497305_GCA_007104605_GCA_005782945_GCA_006602525	1_1_1_1_1_1_1_1_1_1_1_1_1_1_1_1	absent_absent_absent_absent_absent_absent_absent_absent_absent_absent_absent_absent_absent_absent_absent_absent	absent_absent_absent_absent_absent_absent_absent_absent_absent_absent_absent_absent_absent_absent_absent_absent	absent_absent_absent_absent_absent_absent_absent_absent_absent_absent_absent_absent_absent_absent_absent_absent	absent_absent_absent_absent_absent_absent_absent_absent_absent_absent_absent_absent_absent_absent_absent_absent	NA_stool_raw intact chicken_NA_Chicken Breasts_NA_comminuted chicken_chicken carcass_NA_NA_NA_NA_NA_NA_NA_NA	2124	0.00753296
1997	7	PDS000076482.55	clade_one	Denmark_Germany	2	Europe	Chicken_Other_Swine	3	GCA_010654325_GCA_010209945_GCA_010209165_GCA_010209105_GCA_010531315_GCA_010415085_GCA_010431205	0_0_0_0_0_0_0	full_full_full_full_full_full_full	partial_partial_full_partial_full_partial_partial	absent_absent_absent_absent_absent_absent_absent	full_full_full_full_full_full_full	NA_food_food_food_NA_NA_NA	8580	0.000815851
2023	13	PDS000076482.55	clade_one	USA	1	North America	Chicken_Human_Other	3	GCA_010567375_GCA_010760115_GCA_010760355_GCA_006118485_GCA_011397475_GCA_010674345_GCA_010755635_GCA_006048695_GCA_010516535_GCA_011111875_GCA_010520355_GCA_006953505_GCA_006916035	0_0_0_0_0_0_0_0_0_0_0_0_0	full_full_full_full_full_full_full_full_full_full_full_full_full	partial_partial_partial_partial_partial_partial_partial_partial_partial_partial_partial_partial_partial	absent_absent_absent_absent_absent_absent_absent_absent_absent_absent_absent_absent_absent	full_full_full_full_full_full_full_full_full_full_full_full_full	chicken carcass_raw intact chicken_stool_NA_stool_stool_stool_NA_stool_stool_stool_NA_NA	8580	0.00151515
2053	5	PDS000076482.55	clade_one	USA	1	North America	Cow_Human_Other	3	GCA_010503115_GCA_010866005_GCA_008875525_GCA_010623885_GCA_010649645	0_0_0_0_0	full_full_full_full_full	full_full_full_full_full	absent_absent_absent_absent_absent	full_full_full_full_full	stool_NA_stool_product-raw-intact-beef_stool	8580	0.000582751
2071	7	PDS000076482.55	clade_one	USA	1	North America	Human_Other_Swine	3	GCA_006500085_GCA_014632035_GCA_006510265_GCA_008480685_GCA_003779355_GCA_010429305_GCA_007573645	0_0_0_0_0_0_0	full_full_full_full_full_full_full	partial_partial_partial_partial_partial_partial_partial	absent_absent_absent_absent_absent_absent_absent	full_full_full_full_full_full_full	NA_Product-Raw-Ground, Comminuted or Otherwise Nonintact-Pork_NA_animal-swine-market swine_NA_stool_NA	8580	0.000815851
2086	36	PDS000076482.55	clade_one	USA	1	North America	Human_Other_Turkey	3	GCA_011405755_GCA_005447325_GCA_015252595_GCA_011127735_GCA_010469605_GCA_010576885_GCA_006594065_GCA_006962885_GCA_005479375_GCA_013751455_GCA_008442285_GCA_011398075_GCA_003754965_GCA_011599205_GCA_014277565_GCA_011189755_GCA_010443295_GCA_006110995_GCA_009596175_GCA_010776595_GCA_010511735_GCA_006134375_GCA_005484785_GCA_010400705_GCA_006502455_GCA_005616595_GCA_010782055_GCA_015252335_GCA_007…	0_0_0_0_0_0_0_0_0_0_0_0_0_0_0_0_0_0_0_0_0_0_0_0_0_0_0_0_0_0_0_0_0_0_0_0	full_full_full_full_full_full_full_full_full_full_full_full_full_full_full_full_full_full_full_full_full_full_full_full_full_full_full_full_full_full_full_full_full_full_full_full	partial_partial_partial_partial_partial_partial_partial_partial_partial_partial_partial_partial_partial_partial_partial_partial_partial_partial_partial_partial_partial_partial_partial_partial_partial_partial_partial_partial_partial_partial_partial_partial_partial_partial_partial_partial	absent_absent_absent_absent_absent_absent_absent_absent_absent_absent_absent_absent_absent_absent_absent_absent_absent_absent_absent_absent_absent_absent_absent_absent_absent_absent_absent_absent_absent_absent_absent_absent_absent_absent_absent_absent	full_full_full_full_full_full_full_full_full_full_full_full_full_full_full_full_full_full_full_full_full_full_full_full_full_full_full_full_full_full_full_full_full_full_full_full	NA_ground turkey_NA_stool_stool_urine_NA_NA_NA_NA_stool_stool_NA_blood_NA_NA_stool_NA_NA_stool_stool_NA_NA_stool_NA_ground turkey_stool_NA_NA_retail ground turkey_NA_NA_ground turkey_NA_stool_NA	8580	0.0041958
2096	13	PDS000076482.55	clade_one	USA	1	North America	Cow_Human_Other	3	GCA_011111075_GCA_006038155_GCA_010795955_GCA_007042695_GCA_008516125_GCA_007112405_GCA_010688685_GCA_006132515_GCA_007111825_GCA_007475555_GCA_010513315_GCA_010393645_GCA_010370905	0_0_0_0_0_0_0_0_0_0_0_0_0	full_full_full_full_full_full_full_full_full_full_full_full_full	partial_partial_partial_partial_partial_partial_partial_partial_partial_partial_partial_partial_partial	absent_absent_absent_absent_absent_absent_absent_absent_absent_absent_absent_absent_absent	full_full_full_full_full_full_full_full_full_full_full_full_full	stool_NA_stool_NA_RTE Product-Beef Corndog_NA_stool_NA_NA_NA_RTE Product_stool_stool	8580	0.00151515
2104	6	PDS000076482.55	clade_one	USA	1	North America	Human_Other_Swine	3	GCA_010998975_GCA_006843445_GCA_015176345_GCA_007057305_GCA_010777475_GCA_006261895	2_0_0_0_0_0	full_full_full_full_full_full	partial_full_full_full_full_full	absent_absent_absent_absent_absent_absent	full_full_full_full_full_full	caecum (Sus scrofa domesticus)_porcine liver (Sus scrofa domesticus)_NA_NA_animal-swine-market swine_NA	8580	0.000699301
2105	7	PDS000076482.55	clade_one	USA	1	North America	Human_Other_Swine	3	GCA_011286625_GCA_006421755_GCA_006059975_GCA_011506785_GCA_005769765_GCA_011251625_GCA_010504395	0_0_0_0_0_0_0	full_full_full_full_full_full_full	full_full_full_full_full_full_full	absent_absent_absent_absent_absent_absent_absent	full_full_full_full_full_full_full	NA_NA_NA_NA_NA_NA_animal-swine-market swine	8580	0.000815851
2168	30	PDS000076482.55	clade_one	Denmark_United Kingdom	2	Europe	Human_Other_Swine	3	GCA_010207325_GCA_010195765_GCA_010197025_GCA_010209625_GCA_010197765_GCA_010196345_GCA_010195785_GCA_010196195_GCA_010006385_GCA_010209265_GCA_010197185_GCA_008056915_GCA_010208985_GCA_010197045_GCA_010209085_GCA_010211305_GCA_010195705_GCA_010415565_GCA_010211245_GCA_010209565_GCA_010210025_GCA_010006005_GCA_010197505_GCA_010198255_GCA_010207245_GCA_010196265_GCA_011422965_GCA_010197565_GCA_010…	0_0_0_0_0_0_0_0_0_0_0_0_0_0_0_0_0_0_0_0_0_0_0_0_0_0_0_0_0_0	full_full_full_full_full_full_full_full_full_full_full_full_full_full_full_full_full_full_full_full_full_full_full_full_full_full_full_full_full_full	full_full_full_full_full_full_full_full_full_full_full_full_full_full_full_full_full_full_full_full_full_full_full_full_full_full_full_full_full_full	absent_absent_absent_absent_absent_absent_absent_absent_absent_absent_absent_absent_absent_absent_absent_absent_absent_absent_absent_absent_absent_absent_absent_absent_absent_absent_absent_absent_absent_absent	full_full_full_full_full_full_full_full_full_full_full_full_full_full_full_full_full_full_full_full_full_full_full_full_full_full_full_full_full_full	food_human_human_food_human_human_human_human_food_food_human_human_food_human_food_food_human_NA_food_food_food_human_human_human_food_human_NA_human_food_food	8580	0.0034965
2200	9	PDS000076482.55	clade_one	USA	1	North America	Chicken_Human_Other	3	GCA_006034135_GCA_005974945_GCA_006952965_GCA_006099835_GCA_006036835_GCA_006912815_GCA_010505435_GCA_011413715_GCA_006904105	0_0_0_0_0_0_0_0_0	full_full_full_full_full_full_full_full_full	full_full_full_full_full_full_full_partial_full	absent_absent_absent_absent_absent_absent_absent_absent_absent	full_full_full_full_full_full_full_full_full	NA_NA_NA_NA_NA_NA_stool_comminuted chicken_NA	8580	0.00104895
2245	5	PDS000076482.55	clade_one	USA	1	North America	Cow_Human_Other	3	GCA_005975825_GCA_008440905_GCA_009999305_GCA_006915455_GCA_006101375	0_0_0_0_0	full_full_full_full_full	full_full_full_full_full	absent_absent_absent_absent_absent	full_full_full_full_full	NA_NA_animal-cattle-dairy cow_NA_NA	8580	0.000582751
2259	3	PDS000076482.55	clade_one	USA	1	North America	Chicken_Human_Other	3	GCA_006505415_GCA_008702305_GCA_006326805	0_0_0	full_full_full	full_full_full	absent_absent_absent	full_full_full	NA_NA_comminuted chicken	8580	0.00034965
2299	4	PDS000076482.55	clade_one	USA	1	North America	Human_Other_Swine	3	GCA_006885645_GCA_006886985_GCA_006877265_GCA_011110995	0_0_0_0	full_full_full_full	full_full_full_full	absent_absent_absent_absent	full_full_full_full	NA_NA_Pork_stool	8580	0.0004662
2301	7	PDS000076482.55	clade_one	USA_Canada	2	North America	Human_Swine_Turkey	3	GCA_007728345_GCA_011382685_GCA_010777775_GCA_011382735_GCA_010784015_GCA_010584185_GCA_008182805	0_0_0_0_0_0_0	absent_absent_absent_absent_absent_absent_absent	partial_full_partial_full_partial_partial_partial	absent_absent_absent_absent_absent_absent_absent	full_full_full_full_full_full_full	NA_Environment Swab (Hatchery)_Product-Raw-Ground, Comminuted or Otherwise Nonintact-Pork_Mixed Organs_Product-Raw-Ground, Comminuted or Otherwise Nonintact-Pork_animal-swine-market swine_NA	8580	0.000815851
2305	8	PDS000076482.55	clade_one	USA_Canada	2	North America	Human_Other_Turkey	3	GCA_006909805_GCA_005970845_GCA_010689605_GCA_010600485_GCA_011420055_GCA_006910065_GCA_011377405_GCA_006272715	0_0_0_0_0_0_0_0	full_full_full_full_full_full_full_full	full_full_full_partial_full_full_full_full	absent_absent_absent_absent_absent_absent_absent_absent	full_full_full_full_full_full_full_full	NA_NA_stool_NRTE (Not-Ready-to-Eat) Comminuted Poultry Exploratory Sampling - Turkeys_Animal-Turkey-Young Turkey_NA_stool_NA	8580	0.000932401
2307	45	PDS000076482.55	clade_one	USA	1	North America	Human_Other_Swine	3	GCA_010793575_GCA_010392195_GCA_003874875_GCA_010795455_GCA_010000085_GCA_010457685_GCA_006491175_GCA_010646065_GCA_010546705_GCA_010393305_GCA_006310505_GCA_010498275_GCA_010646625_GCA_015099985_GCA_011410255_GCA_010372825_GCA_007716465_GCA_011105335_GCA_010713855_GCA_006874805_GCA_010795475_GCA_010789255_GCA_010393265_GCA_010549225_GCA_010373325_GCA_010503075_GCA_010714335_GCA_010734115_GCA_010…	0_0_0_0_0_0_0_0_0_0_0_0_0_0_0_0_0_0_0_0_0_0_0_0_0_0_0_0_0_0_0_0_0_0_0_0_0_0_0_0_0_0_0_0_0	full_full_full_full_full_full_full_full_full_full_full_full_full_full_full_full_full_full_full_full_full_full_full_full_full_full_full_full_full_full_full_full_full_full_full_full_full_full_full_full_full_full_full_full_full	full_full_full_full_full_full_full_full_full_full_full_full_full_full_full_full_full_full_full_full_full_full_full_full_full_full_full_full_full_full_full_full_full_partial_partial_full_full_full_full_full_full_full_full_full_full	absent_absent_absent_absent_absent_absent_absent_absent_absent_absent_absent_absent_absent_absent_absent_absent_absent_absent_absent_absent_absent_absent_absent_absent_absent_absent_absent_absent_absent_absent_absent_absent_absent_absent_absent_absent_absent_absent_absent_absent_absent_absent_absent_absent_absent	full_full_full_full_full_full_full_full_full_full_full_full_full_full_full_full_full_full_full_full_full_full_full_full_full_full_full_full_full_full_full_full_full_full_full_full_full_full_full_full_full_full_full_full_full	stool_animal-swine-market swine_roast pork and duck mix_Animal-Swine-Roaster Swine_stool_stool_swine carcass_environmental swab_stool_stool_NA_environmental swab_animal-swine-market swine_NA_stool_stool_NA_stool_Nonmeat-Other_Animal-Swine-Roaster Swine_animal-swine-market swine_Animal-Swine-Roaster Swine_stool_stool_Animal-Swine-Roaster Swine_stool_animal-swine-market swine_stool_NA_stool_stool_A…	8580	0.00524476
2354	5	PDS000076482.55	clade_one	United Kingdom	1	Europe	Human_Other_Swine	3	GCA_010942335_GCA_010732095_GCA_010186145_GCA_009508795_GCA_008851985	0_0_0_0_0	full_full_full_full_full	absent_absent_absent_absent_absent	absent_absent_full_full_absent	full_full_full_full_full	human_human_pig_food_human	8580	0.000582751
2437	6	PDS000076482.55	clade_one	USA	1	North America	Human_Other_Turkey	3	GCA_010432215_GCA_010501755_GCA_005722595_GCA_010586545_GCA_010784175_GCA_011396215	0_0_0_0_0_0	absent_absent_absent_absent_absent_absent	partial_partial_partial_partial_partial_partial	absent_absent_absent_absent_absent_absent	full_full_full_full_full_full	stool_stool_NA_stool_stool_Animal-Turkey-Turkey Carcass Sponge	8580	0.000699301
2489	29	PDS000076482.55	clade_one	USA	1	North America	Human_Other_Swine	3	GCA_011417135_GCA_010510395_GCA_010688185_GCA_011100265_GCA_010677625_GCA_010600705_GCA_010688125_GCA_010712915_GCA_010373025_GCA_011439535_GCA_010687965_GCA_010794955_GCA_010471685_GCA_010713035_GCA_010369615_GCA_010588585_GCA_010669705_GCA_010528875_GCA_005957045_GCA_010713835_GCA_005954985_GCA_010795055_GCA_006188705_GCA_006491215_GCA_010413255_GCA_010795535_GCA_010566865_GCA_011438775_GCA_011…	0_0_0_0_0_0_0_0_0_0_0_0_0_0_0_0_0_0_0_0_0_0_0_0_0_0_0_0_0	full_full_full_full_full_full_full_full_full_full_full_full_full_full_full_full_full_full_full_full_full_full_full_full_full_full_full_full_full	full_full_full_full_partial_full_full_full_full_full_full_full_full_full_absent_full_full_full_full_full_full_full_partial_full_partial_full_full_full_full	absent_absent_absent_absent_absent_absent_absent_absent_absent_absent_absent_absent_absent_absent_absent_absent_absent_absent_absent_full_absent_absent_absent_absent_absent_absent_absent_absent_absent	full_full_full_full_full_full_full_full_full_full_full_full_full_full_full_full_full_full_full_full_full_full_full_full_full_full_full_full_full	stool_environmental swab_stool_crab meat_stool_stool_environmental swab_meat_stool_environmental swab_environmental swab_stool_stool_environmental swab_stool_stool_stool_stool_NA_stool_NA_Animal-Swine-Roaster Swine_NA_swine carcass_stool_stool_stool_NA_Animal-Swine-Roaster Swine	8580	0.00337995
2493	8	PDS000076482.55	clade_one	United Kingdom	1	Europe	Cow_Human_Other	3	GCA_011120135_GCA_010186365_GCA_010432135_GCA_011546995_GCA_007500525_GCA_007501745_GCA_007649495_GCA_010192325	0_0_0_0_0_0_0_0	full_full_full_full_full_full_full_full	full_full_full_full_full_full_full_full	full_full_full_full_full_full_full_full	full_full_full_full_full_full_full_full	human_cattle_human_human_human_human_human_NA	8580	0.000932401
2566	5	PDS000076482.55	clade_one	USA	1	North America	Cow_Human_Swine	3	GCA_010394285_GCA_006478665_GCA_011110355_GCA_008518965_GCA_010415545	0_0_0_0_0	full_full_full_full_full	full_partial_full_full_partial	absent_absent_absent_absent_absent	full_full_full_full_full	animal-cattle-dairy cow_NA_animal-swine-market swine_animal-swine-sow_stool	8580	0.000582751
2743	3	PDS000076482.55	clade_one	USA	1	North America	Cow_Human_Swine	3	GCA_003741785_GCA_005664235_GCA_010658565	0_0_0	full_full_full	full_full_full	absent_absent_absent	full_full_full	Product-Raw-Ground, Comminuted or Otherwise Nonintact-Pork_NA_product-raw-intact-beef	8580	0.00034965
2754	6	PDS000076482.55	clade_one	USA	1	North America	Chicken_Human_Turkey	3	GCA_011419755_GCA_007662595_GCA_008917645_GCA_008917425_GCA_010584765_GCA_005507915	0_0_0_0_0_0	full_full_full_full_full_full	partial_partial_partial_partial_partial_partial	full_full_full_full_full_full	full_full_full_full_full_full	stool_NA_ground turkey_Chicken Whole - cut in lab_stool_NA	8580	0.000699301
2812	6	PDS000076482.55	clade_one	USA	1	North America	Human_Other_Swine	3	GCA_010396925_GCA_010539195_GCA_005992965_GCA_010374625_GCA_010471025_GCA_006064235	0_0_0_0_0_0	full_absent_full_full_full_full	absent_full_full_full_full_absent	absent_absent_absent_absent_absent_absent	full_full_full_full_full_full	Product-Raw-Intact-Pork_animal-swine-market swine_NA_Product-Raw-Intact-Pork_stool_NA	8580	0.000699301
2837	6	PDS000076482.55	clade_one	USA	1	North America	Cow_Human_Other	3	GCA_005525975_GCA_011432575_GCA_012167835_GCA_005461035_GCA_010471885_GCA_010576525	0_0_0_0_0_0	full_full_full_full_full_full	partial_full_full_partial_full_full	absent_absent_absent_absent_absent_absent	full_full_full_full_full_full	NA_stool_NA_NA_stool_comminuted beef	8580	0.000699301
2839	5	PDS000076482.55	clade_one	USA	1	North America	Human_Other_Swine	3	GCA_005768255_GCA_010623605_GCA_010417505_GCA_010588845_GCA_006582445	0_0_0_0_0	full_full_full_full_full	full_full_partial_full_full	absent_absent_absent_absent_absent	full_full_full_full_full	NA_Product-Raw-Ground, Comminuted or Otherwise Nonintact-Pork_Product-Raw-Ground, Comminuted or Otherwise Nonintact-Pork_stool_NA	8580	0.000582751
2886	3	PDS000076482.55	clade_one	USA	1	North America	Human_Other_Swine	3	GCA_010486135_GCA_006071655_GCA_005596695	0_0_0	full_full_full	partial_partial_partial	absent_absent_absent	full_full_full	animal-swine-market swine_NA_NA	8580	0.00034965
3	2	PDS000026780.1	clade_three	USA	1	North America	Chicken_Human	2	GCA_016381645_GCA_007473635	1_1	absent_absent	absent_absent	absent_absent	absent_absent	NA_chicken breast	2	1
7	7	PDS000027494.7	clade_three	USA_Canada	2	North America	Chicken_Human	2	GCA_005688355_GCA_006151485_GCA_006569945_GCA_008414305_GCA_010544525_GCA_013799215_GCA_010781605	1_1_1_1_1_1_1	absent_absent_absent_absent_absent_absent_absent	absent_absent_absent_absent_absent_absent_absent	absent_absent_absent_absent_absent_absent_absent	absent_absent_absent_absent_absent_absent_absent	Chicken Breasts_NA_NA_animal-chicken-young chicken_comminuted chicken_blood_stool	19	0.368421
10	3	PDS000028724.2	clade_three	USA	1	North America	Human_Other	2	GCA_009569105_GCA_010495895_GCA_008857625	1_1_1	absent_absent_absent	absent_absent_absent	absent_absent_absent	absent_absent_absent	NA_stool_NA	4	0.75
29	2	PDS000062405.1	clade_two	Brazil	1	South America	Other_Swine	2	GCA_001587845_GCA_012971885	0_2	absent_absent	absent_absent	absent_absent	partial_partial	final product sale animal origin_Mesenteric Lymph Node	2	1
36	5	PDS000076482.55	clade_one	Thailand_Laos_Ireland	3	Asia_Europe	Human_Other	2	GCA_006525955_GCA_016026455_GCA_016030045_GCA_016026955_GCA_016027355	0_0_0_0_0	full_full_full_full_full	full_full_full_full_full	absent_absent_absent_absent_absent	full_full_full_full_full	Frozen raw meat_human_Human, Faeces_Human, Faeces_Human, Urine	8580	0.000582751
38	2	PDS000078402.1	clade_one	United Kingdom_China	2	Europe_Asia	Human_Swine	2	GCA_007581265_GCA_016407465	0_0	full_full	absent_absent	absent_absent	absent_absent	human_Pork from supermarket	2	1
42	7	PDS000026772.8	clade_three	USA	1	North America	Chicken_Human	2	GCA_005412615_GCA_006624425_GCA_008918545_GCA_008918265_GCA_016381625_GCA_005434055_GCA_005417655	1_1_1_1_1_1_1	absent_absent_absent_absent_absent_absent_absent	absent_absent_absent_absent_absent_absent_absent	absent_absent_absent_absent_absent_absent_absent	absent_absent_absent_absent_absent_absent_absent	NA_NA_Chicken Thighs_Chicken Thighs_NA_NA_NA	13	0.538462
44	5	PDS000027047.4	clade_one	Brazil	1	South America	Chicken_Swine	2	GCA_011539015_GCA_002798615_GCA_011650975_GCA_011596145_GCA_010873325	2_2_2_2_2	absent_absent_absent_absent_absent	absent_absent_absent_absent_absent	absent_absent_absent_absent_absent	absent_absent_absent_absent_absent	Pork_swab swine carcass (Sus scrofa domesticus)_broiler chicken_broiler chicken_broiler chicken	9	0.555556
64	2	PDS000004605.21	clade_two	USA	1	North America	Chicken_Turkey	2	GCA_001951595_GCA_007474135	1_1	absent_absent	absent_absent	absent_absent	absent_absent	ground turkey_chicken breast	16	0.125
68	2	PDS000053751.9	clade_one	USA	1	North America	Cow_Human	2	GCA_014351875_GCA_016689515	2_2	full_full	partial_partial	absent_absent	full_full	NA_Intestine (Bos taurus)	8	0.25
71	10	PDS000066898.25	clade_three	Canada	1	North America	Cow_Human	2	GCA_013786605_GCA_011649475_GCA_011657495_GCA_011659315_GCA_011651705_GCA_013784985_GCA_011278195_GCA_011281115_GCA_011651405_GCA_011314375	1_1_1_1_1_1_1_1_1_1	absent_absent_absent_absent_absent_absent_absent_absent_absent_absent	absent_absent_absent_absent_absent_absent_absent_absent_absent_absent	absent_absent_absent_absent_absent_absent_absent_absent_absent_absent	absent_absent_absent_absent_absent_absent_absent_absent_absent_absent	stool_stool_stool_stool_stool_stool_feces_feces_stool_blood	317	0.0315457
85	4	PDS000026792.7	clade_three	USA	1	North America	Human_Other	2	GCA_006244145_GCA_008699905_GCA_011398535_GCA_016157335	1_1_1_1	absent_absent_absent_absent	absent_absent_absent_absent	absent_absent_absent_absent	absent_absent_absent_absent	NA_NA_stool_NA	24	0.166667
91	3	PDS000026786.9	clade_three	Canada_USA	2	North America	Chicken_Human	2	GCA_011387805_GCA_011396535_GCA_008352785	1_1_1	absent_absent_absent	absent_absent_absent	absent_absent_absent	absent_absent_absent	stool_NRTE (Not-Ready-to-Eat) Comminuted Poultry Exploratory Sampling - Chickens_NA	16	0.1875
112	2	PDS000053710.54	clade_three	USA	1	North America	Chicken_Human	2	GCA_010451535_GCA_006615145	1_1	absent_absent	absent_absent	absent_absent	absent_absent	raw intact chicken_NA	250	0.008
113	2	PDS000073630.4	clade_one	Switzerland_Italy	2	Europe	Human_Swine	2	GCA_009864575_GCA_900241445	0_0	full_full	partial_partial	full_full	absent_absent	NA_swine	127	0.015748
116	5	PDS000027494.7	clade_three	USA	1	North America	Chicken_Human	2	GCA_005814285_GCA_009112885_GCA_006574525_GCA_015080755_GCA_010777495	1_1_1_1_1	absent_absent_absent_absent_absent	absent_absent_absent_absent_absent	absent_absent_absent_absent_absent	absent_absent_absent_absent_absent	NA_Chicken litter_NA_NA_comminuted chicken	19	0.263158
131	3	PDS000026786.9	clade_three	USA	1	North America	Human_Other	2	GCA_001475225_GCA_006698725_GCA_016279805	1_1_1	absent_absent_absent	absent_absent_absent	absent_absent_absent	absent_absent_absent	clinical sample_NA_NA	16	0.1875
133	4	PDS000029526.20	clade_three	USA	1	North America	Human_Other	2	GCA_010717235_GCA_008484525_GCA_016318445_GCA_010382585	1_1_1_1	absent_absent_absent_absent	absent_absent_absent_absent	absent_absent_absent_absent	absent_absent_absent_absent	stool_stool_NA_stool	20	0.2
136	2	PDS000060996.20	clade_three	USA	1	North America	Human_Other	2	GCA_005980645_GCA_001475175	1_1	absent_absent	absent_absent	absent_absent	absent_absent	Non-Fat dry Milk_clinical sample	93	0.0215054
138	10	PDS000013832.177	clade_two	USA	1	North America	Human_Swine	2	GCA_006416995_GCA_006343665_GCA_005410715_GCA_008316795_GCA_005748095_GCA_006293135_GCA_007714625_GCA_008512775_GCA_007886325_GCA_007866365	1_1_1_1_1_1_1_1_1_1	absent_absent_absent_absent_absent_absent_absent_absent_absent_absent	partial_partial_partial_partial_partial_partial_partial_partial_partial_partial	absent_absent_absent_absent_absent_absent_absent_absent_absent_absent	absent_absent_absent_absent_absent_absent_absent_absent_absent_absent	NA_NA_NA_Pig ears, dog chew_NA_NA_NA_NA_NA_NA	234	0.042735
145	10	PDS000014038.18	clade_two	USA_Ecuador	2	North America_South America	Human_Swine	2	GCA_016241755_GCA_011497905_GCA_006452455_GCA_007566745_GCA_016176025_GCA_016383005_GCA_011765965_GCA_011758825_GCA_011758885_GCA_016176165	1_1_1_1_1_1_1_1_1_1	absent_absent_absent_absent_absent_absent_absent_absent_absent_absent	absent_absent_absent_absent_absent_absent_absent_absent_absent_absent	absent_absent_absent_absent_absent_absent_absent_absent_absent_absent	absent_absent_full_absent_absent_absent_absent_absent_absent_absent	NA_Caeca content (Sus scrofa domesticus)_NA_NA_Sus scrofa domesticus Caeca content_NA_Sus scrofa domesticus Caeca content_Sus scrofa domesticus Mesenteric nodes_Sus scrofa domesticus Caeca content_Sus scrofa domesticus Caeca content	17	0.588235
159	2	PDS000026775.47	clade_three	USA	1	North America	Chicken_Human	2	GCA_005603635_GCA_007443725	1_1	absent_absent	absent_absent	full_full	absent_absent	NA_chicken carcass	36	0.0555556
164	2	PDS000026775.47	clade_three	USA	1	North America	Chicken_Human	2	GCA_007445385_GCA_006428135	1_1	absent_absent	absent_absent	full_full	absent_absent	chicken carcass_NA	36	0.0555556
165	23	PDS000066898.25	clade_three	Canada	1	North America	Chicken_Human	2	GCA_013786865_GCA_013785065_GCA_013787655_GCA_011658655_GCA_011651645_GCA_013784655_GCA_013787145_GCA_011255475_GCA_011382465_GCA_011382905_GCA_013784305_GCA_011651445_GCA_011654135_GCA_011662715_GCA_013784525_GCA_011651625_GCA_013784885_GCA_011657515_GCA_013784325_GCA_013784925_GCA_011657335_GCA_013787285_GCA_013784435	1_1_1_1_1_1_1_1_1_1_1_1_1_1_1_1_1_1_1_1_1_1_1	absent_absent_absent_absent_absent_absent_absent_absent_absent_absent_absent_absent_absent_absent_absent_absent_absent_absent_absent_absent_absent_absent_absent	absent_absent_absent_absent_absent_absent_absent_absent_absent_absent_absent_absent_absent_absent_absent_absent_absent_absent_absent_absent_absent_absent_absent	absent_absent_absent_absent_absent_absent_absent_absent_absent_absent_absent_absent_absent_absent_absent_absent_absent_absent_absent_absent_absent_absent_absent	absent_absent_absent_absent_absent_absent_absent_absent_absent_absent_absent_absent_absent_absent_absent_absent_absent_absent_absent_absent_absent_absent_absent	stool_stool_urine_stool_stool_stool_stool_blood_Yolk sac_spleen_stool_stool_stool_stool_stool_stool_stool_stool_stool_stool_stool_stool_stool	317	0.0725552
166	2	PDS000014038.18	clade_two	USA	1	North America	Human_Other	2	GCA_006127075_GCA_008485925	1_1	absent_absent	absent_absent	absent_absent	absent_absent	NA_stool	17	0.117647
170	7	PDS000073630.4	clade_one	Italy	1	Europe	Chicken_Swine	2	GCA_900241795_GCA_015649745_GCA_900242075_GCA_900241425_GCA_900241625_GCA_900241575_GCA_900241385	0_0_0_0_0_0_0	full_full_full_full_full_full_full	absent_partial_partial_partial_partial_partial_partial	full_full_full_full_full_full_full	absent_absent_absent_absent_absent_absent_absent	swine_NA_swine_swine_swine_swine_swine	127	0.0551181
171	4	PDS000026775.47	clade_three	USA	1	North America	Chicken_Human	2	GCA_011197235_GCA_007714805_GCA_014052625_GCA_008601645	1_1_1_1	absent_absent_absent_absent	absent_absent_absent_absent	full_full_full_full	absent_absent_absent_absent	chicken carcass_NA_NA_NA	36	0.111111
193	7	PDS000060996.20	clade_three	USA	1	North America	Human_Other	2	GCA_008170865_GCA_008400175_GCA_008351445_GCA_009540435_GCA_008146125_GCA_005421955_GCA_008177215	1_1_1_1_1_1_1	absent_absent_absent_absent_absent_absent_absent	absent_absent_absent_absent_absent_absent_absent	absent_absent_absent_absent_absent_absent_absent	absent_absent_absent_absent_absent_absent_absent	NA_NA_NA_stool_NA_NA_NA	93	0.0752688
202	3	PDS000073630.4	clade_one	United Kingdom_Italy	2	Europe	Human_Swine	2	GCA_007822925_GCA_900242255_GCA_900241985	0_0_0	full_full_full	absent_partial_partial	full_full_full	absent_absent_absent	human_human_swine	127	0.023622
205	5	PDS000066898.25	clade_three	Canada	1	North America	Chicken_Human	2	GCA_011278325_GCA_011294255_GCA_011315625_GCA_011315415_GCA_011377845	1_1_1_1_1	absent_absent_absent_absent_absent	absent_absent_absent_absent_absent	absent_absent_absent_absent_absent	absent_absent_absent_absent_absent	stool_Cecum_urine_stool_Fluff	317	0.0157729
219	4	PDS000073630.4	clade_one	Italy	1	Europe	Human_Swine	2	GCA_015649245_GCA_900241435_GCA_900241755_GCA_900241675	0_0_0_0	full_full_full_full	partial_partial_partial_partial	full_full_full_full	absent_absent_absent_absent	NA_swine_human_swine	127	0.0314961
241	6	PDS000051343.281	clade_three	USA	1	North America	Human_Other	2	GCA_006551895_GCA_016362905_GCA_006241615_GCA_006160215_GCA_010431975_GCA_016327345	1_1_1_1_1_1	absent_absent_absent_absent_absent_absent	absent_absent_absent_absent_absent_absent	absent_absent_absent_absent_absent_absent	absent_absent_absent_absent_absent_absent	NA_stool_river water_river water_stool_stool	2124	0.00282486
248	3	PDS000060996.20	clade_three	USA	1	North America	Chicken_Human	2	GCA_008523805_GCA_008184925_GCA_010532315	1_1_1	absent_absent_absent	absent_absent_absent	absent_absent_absent	absent_absent_absent	chicken breast_NA_chicken breast	93	0.0322581
258	2	PDS000060996.20	clade_three	USA	1	North America	Human_Other	2	GCA_014475535_GCA_016273045	1_1	absent_absent	absent_absent	absent_absent	absent_absent	Heron, Great Blue (Ardea herodias)_NA	93	0.0215054
271	3	PDS000037027.106	clade_one	United Kingdom	1	Europe	Chicken_Human	2	GCA_010188085_GCA_008097545_GCA_011485325	0_0_0	full_full_full	full_full_full	full_full_full	full_full_full	chicken_human_human	381	0.00787402
274	8	PDS000076482.55	clade_one	USA	1	North America	Cow_Human	2	GCA_010508435_GCA_006088135_GCA_006144435_GCA_010663465_GCA_008997575_GCA_011461455_GCA_010689825_GCA_006133435	0_0_0_0_0_0_0_0	full_full_full_full_full_full_full_full	full_full_partial_full_full_partial_full_full	absent_absent_absent_absent_absent_absent_absent_full	full_full_full_full_full_full_full_full	animal-cattle-steer_NA_biological fluid and/or tissue (Bovine)_stool_stool_calf feces_animal-cattle-steer_NA	8580	0.000932401
286	4	PDS000053710.54	clade_three	USA_Canada	2	North America	Human_Other	2	GCA_010665385_GCA_011281025_GCA_016194005_GCA_010697825	1_1_1_1	absent_absent_absent_absent	absent_absent_absent_absent	absent_absent_absent_absent	absent_absent_absent_absent	animal feed frozen young mouse_stool_NA_pet food frozen hopper mouse	250	0.016
308	3	PDS000013832.177	clade_two	USA	1	North America	Human_Other	2	GCA_010770435_GCA_010593265_GCA_009337155	1_1_1	absent_absent_absent	partial_partial_partial	absent_absent_absent	absent_absent_absent	stool_stool_stool	234	0.0128205
334	15	PDS000060996.20	clade_three	USA	1	North America	Chicken_Human	2	GCA_015098835_GCA_014610515_GCA_006160025_GCA_006674325_GCA_005708395_GCA_006791005_GCA_010659305_GCA_010743755_GCA_016372165_GCA_011105375_GCA_005685155_GCA_006257585_GCA_008409365_GCA_014586375_GCA_016374345	1_1_1_1_1_1_1_1_1_1_1_1_1_1_1	absent_absent_absent_absent_absent_absent_absent_absent_absent_absent_absent_absent_absent_absent_absent	absent_absent_absent_absent_absent_absent_absent_absent_absent_absent_absent_absent_absent_absent_absent	absent_absent_absent_absent_absent_absent_absent_absent_absent_absent_absent_absent_absent_absent_absent	absent_absent_absent_absent_absent_absent_absent_absent_absent_absent_absent_absent_absent_absent_absent	NA_NA_NA_NA_NA_NA_chicken breast_NA_NRTE (Not-Ready-to-Eat) Comminuted Poultry Exploratory Sampling - Chickens_chicken_NA_NA_chicken breast_NA_stool	93	0.16129
341	2	PDS000013832.177	clade_two	USA	1	North America	Human_Other	2	GCA_010542905_GCA_006120955	1_1	absent_absent	partial_partial	absent_absent	absent_absent	stool_NA	234	0.00854701
354	4	PDS000053710.54	clade_three	Canada_USA	2	North America	Human_Other	2	GCA_005144945_GCA_010793715_GCA_013784945_GCA_011278925	1_1_1_1	absent_absent_absent_absent	absent_absent_absent_absent	absent_absent_absent_absent	absent_absent_absent_absent	not collected_animal feed frozen young mouse_stool_stool	250	0.016
360	2	PDS000067043.6	clade_one	United Kingdom_Spain	2	Europe	Human_Other	2	GCA_007819935_GCA_005733515	0_0	full_full	absent_partial	full_full	full_full	human_mussels	178	0.011236
361	3	PDS000073630.4	clade_one	Italy_United Kingdom	2	Europe	Human_Swine	2	GCA_900242445_GCA_900241345_GCA_010989235	0_0_0	full_full_full	partial_partial_partial	full_full_full	absent_absent_absent	human_swine_human	127	0.023622
365	3	PDS000051343.281	clade_three	USA_Canada	2	North America	Human_Other	2	GCA_006943085_GCA_016359005_GCA_011385895	1_1_1	absent_absent_absent	absent_absent_absent	absent_absent_absent	absent_absent_absent	Raw Product_Raw Product_stool	2124	0.00141243
366	9	PDS000066898.25	clade_three	Canada	1	North America	Chicken_Human	2	GCA_000973815_GCA_000973845_GCA_000974015_GCA_011255175_GCA_000974035_GCA_013784265_GCA_000974215_GCA_000973985_GCA_004308335	1_1_1_1_1_1_1_1_1	absent_absent_absent_absent_absent_absent_absent_absent_absent	absent_absent_absent_absent_absent_absent_absent_absent_absent	absent_absent_absent_absent_absent_absent_absent_absent_absent	absent_absent_absent_absent_absent_absent_absent_absent_absent	fecal material_fecal material_fecal material_Litter_fecal material_blood_fecal material_fecal material_fecal material	317	0.0283912
369	2	PDS000053710.54	clade_three	USA	1	North America	Human_Other	2	GCA_007025145_GCA_007024085	1_1	absent_absent	absent_absent	absent_absent	absent_absent	NA_human	250	0.008
373	4	PDS000066898.25	clade_three	Canada	1	North America	Chicken_Other	2	GCA_011382645_GCA_016211505_GCA_011378245_GCA_011377905	1_1_1_1	absent_absent_absent_absent	absent_absent_absent_absent	absent_absent_absent_absent	absent_absent_absent_absent	Pooled Feces_food_Pooled Feces_Fluff	317	0.0126183
382	3	PDS000053710.54	clade_three	Canada_USA	2	North America	Human_Other	2	GCA_009017295_GCA_010679005_GCA_011280905	1_1_1	absent_absent_absent	absent_absent_absent	absent_absent_absent	absent_absent_absent	not collected_environmental swab_stool	250	0.012
386	4	PDS000066898.25	clade_three	USA	1	North America	Human_Other	2	GCA_006569345_GCA_010517755_GCA_010690465_GCA_006941675	1_1_1_1	absent_absent_absent_absent	absent_absent_absent_absent	absent_absent_absent_absent	absent_absent_absent_absent	Pot Pie_stool_stool_NA	317	0.0126183
391	8	PDS000053710.54	clade_three	USA_Canada	2	North America	Human_Other	2	GCA_007581945_GCA_011315495_GCA_016314985_GCA_007774385_GCA_010368195_GCA_010624265_GCA_013809165_GCA_011278365	1_1_1_1_1_1_1_1	absent_absent_absent_absent_absent_absent_absent_absent	absent_absent_absent_absent_absent_absent_absent_absent	absent_absent_absent_absent_absent_absent_absent_absent	absent_absent_absent_absent_absent_absent_absent_absent	environmental swab_stool_NA_environmental swab_animal feed frozen adult mouse_environmental swab_stool_stool	250	0.032
406	3	PDS000053710.54	clade_three	Canada_USA	2	North America	Human_Other	2	GCA_011252355_GCA_010438435_GCA_010643185	1_1_1	absent_absent_absent	absent_absent_absent	absent_absent_absent	absent_absent_absent	stool_animal feed frozen baby mouse_animal feed frozen pink baby mouse	250	0.012
420	3	PDS000066898.25	clade_three	Canada	1	North America	Chicken_Human	2	GCA_011293895_GCA_011293175_GCA_011293875	1_1_1	absent_absent_absent	absent_absent_absent	absent_absent_absent	absent_absent_absent	spleen_urine_feces	317	0.00946372
435	8	PDS000013832.177	clade_two	USA_United Kingdom	2	North America_Europe	Human_Other	2	GCA_008862345_GCA_004239685_GCA_016301585_GCA_006738905_GCA_011119275_GCA_007649675_GCA_010632845_GCA_011425935	1_1_1_1_1_1_1_1	absent_absent_absent_absent_absent_absent_absent_absent	partial_partial_partial_partial_partial_partial_partial_partial	absent_absent_absent_absent_absent_absent_absent_absent	absent_absent_absent_absent_absent_absent_absent_absent	NA_NA_NA_NA_stool_human_stool_stool	234	0.034188
436	2	PDS000073630.4	clade_one	Italy_United Kingdom	2	Europe	Human_Swine	2	GCA_900241915_GCA_009551855	0_0	full_full	partial_absent	full_full	absent_absent	swine_human	127	0.015748
446	3	PDS000066898.25	clade_three	Canada	1	North America	Human_Other	2	GCA_011248895_GCA_016211705_GCA_013796945	1_1_1	absent_absent_absent	absent_absent_absent	absent_absent_absent	absent_absent_absent	food_food_stool	317	0.00946372
456	2	PDS000051343.281	clade_three	USA	1	North America	Cow_Human	2	GCA_006862555_GCA_005754995	1_1	absent_absent	absent_absent	absent_absent	absent_absent	Bos taurus_NA	2124	0.00094162
469	2	PDS000053710.54	clade_three	USA	1	North America	Human_Other	2	GCA_011687535_GCA_009527335	1_1	absent_absent	absent_absent	absent_absent	absent_absent	NA_stool	250	0.008
507	3	PDS000037027.106	clade_one	United Kingdom	1	Europe	Human_Other	2	GCA_010870325_GCA_007582595_GCA_007513405	2_2_2	full_full_full	partial_partial_partial	full_full_full	full_full_full	human_other_other	381	0.00787402
512	19	PDS000051343.281	clade_three	USA	1	North America	Chicken_Other	2	GCA_009585645_GCA_009593225_GCA_009526235_GCA_009580525_GCA_009580325_GCA_009580465_GCA_009525545_GCA_009525295_GCA_009601855_GCA_009585325_GCA_009525615_GCA_009526295_GCA_009585605_GCA_009525515_GCA_009580225_GCA_009580365_GCA_009593545_GCA_010628325_GCA_009585505	1_1_1_1_1_1_1_1_1_1_1_1_1_1_1_1_1_1_1	absent_absent_absent_absent_absent_absent_absent_absent_absent_absent_absent_absent_absent_absent_absent_absent_absent_absent_absent	absent_absent_absent_absent_absent_absent_absent_absent_absent_absent_absent_absent_absent_absent_absent_absent_absent_absent_absent	absent_absent_absent_absent_absent_absent_absent_absent_absent_absent_absent_absent_absent_absent_absent_absent_absent_absent_absent	absent_absent_absent_absent_absent_absent_absent_absent_absent_absent_absent_absent_absent_absent_absent_absent_absent_absent_absent	stool_stool_stool_stool_stool_stool_stool_corn_stool_Bread_stool_stool_stool_stool_stool_stool_stool_Product-RTE-Fully-cooked-meat-and-non-meat-multi-component-chicken_stool	2124	0.00894539
526	5	PDS000053710.54	clade_three	USA_Canada	2	North America	Human_Other	2	GCA_010574725_GCA_013810765_GCA_011386075_GCA_010390235_GCA_004220105	1_1_1_1_1	absent_absent_absent_absent_absent	absent_absent_absent_absent_absent	absent_absent_absent_absent_absent	absent_absent_absent_absent_absent	stool_stool_stool_animal feed frozen young mouse_environmental swab	250	0.02
581	2	PDS000066898.25	clade_three	USA	1	North America	Cow_Human	2	GCA_010773555_GCA_010403795	1_1	absent_absent	absent_absent	absent_absent	absent_absent	comminuted beef_NA	317	0.00630915
591	2	PDS000078054.8	clade_one	Denmark	1	Europe	Other_Swine	2	GCA_010209445_GCA_011123365	0_0	full_full	absent_absent	absent_absent	absent_absent	food_NA	963	0.00207684
600	6	PDS000076482.55	clade_one	Canada_USA	2	North America	Human_Other	2	GCA_011386415_GCA_011387595_GCA_011115495_GCA_010727145_GCA_010394145_GCA_011396135	0_0_0_0_0_0	full_full_full_full_full_full	full_full_partial_full_full_partial	absent_absent_absent_absent_absent_absent	full_full_full_full_full_full	stool_stool_stool_stool_stool_stool	8580	0.000699301
627	2	PDS000066898.25	clade_three	Canada_USA	2	North America	Human_Other	2	GCA_016607405_GCA_010562245	1_1	absent_absent	absent_absent	absent_absent	absent_absent	stool_stool	317	0.00630915
640	23	PDS000066898.25	clade_three	USA	1	North America	Chicken_Human	2	GCA_005832625_GCA_006780785_GCA_016306965_GCA_006832385_GCA_005615835_GCA_016300705_GCA_006728265_GCA_016304525_GCA_005450485_GCA_010577145_GCA_005569035_GCA_005683515_GCA_016294865_GCA_005631535_GCA_005805775_GCA_016317285_GCA_007703505_GCA_003915435_GCA_016304925_GCA_016228435_GCA_016304625_GCA_016306785_GCA_016306765	1_1_1_1_1_1_1_1_1_1_1_1_1_1_1_1_1_1_1_1_1_1_1	absent_absent_absent_absent_absent_absent_absent_absent_absent_absent_absent_absent_absent_absent_absent_absent_absent_absent_absent_absent_absent_absent_absent	absent_absent_absent_absent_absent_absent_absent_absent_absent_absent_absent_absent_absent_absent_absent_absent_absent_absent_absent_absent_absent_absent_absent	absent_absent_absent_absent_absent_absent_absent_absent_absent_absent_absent_absent_absent_absent_absent_absent_absent_absent_absent_absent_absent_absent_absent	absent_absent_absent_absent_absent_absent_absent_absent_absent_absent_absent_absent_absent_absent_absent_absent_absent_absent_absent_absent_absent_absent_absent	NA_NA_NA_NA_NA_NA_NA_NA_NA_raw intact chicken_NA_NA_NA_NA_NA_NA_NA_NA_NA_NA_NA_NA_NA	317	0.0725552
643	3	PDS000013832.177	clade_two	USA	1	North America	Human_Other	2	GCA_008037625_GCA_005598255_GCA_010936655	1_1_1	absent_absent_absent	partial_partial_partial	absent_absent_absent	absent_absent_absent	sponge_NA_NA	234	0.0128205
657	2	PDS000051343.281	clade_three	USA	1	North America	Cow_Human	2	GCA_010833235_GCA_005639475	1_1	absent_absent	absent_absent	absent_absent	absent_absent	animal-cattle-dairy cow_NA	2124	0.00094162
668	2	PDS000066898.25	clade_three	USA	1	North America	Chicken_Human	2	GCA_008391675_GCA_008446165	1_1	absent_absent	absent_absent	absent_absent	absent_absent	NA_comminuted chicken	317	0.00630915
674	3	PDS000066898.25	clade_three	USA	1	North America	Human_Other	2	GCA_009141565_GCA_011985285_GCA_006468545	1_1_1	absent_absent_absent	absent_absent_absent	absent_absent_absent	absent_absent_absent	NA_NA_stool	317	0.00946372
692	3	PDS000051343.281	clade_three	Japan	1	Asia	Human_Other	2	GCA_015650055_GCA_015650075_GCA_015650005	1_1_1	absent_absent_absent	absent_absent_absent	absent_absent_absent	absent_absent_absent	NA_NA_NA	2124	0.00141243
713	2	PDS000066898.25	clade_three	USA	1	North America	Chicken_Human	2	GCA_016119255_GCA_015483145	1_1	absent_absent	absent_absent	absent_absent	absent_absent	NA_chicken	317	0.00630915
719	3	PDS000051343.281	clade_three	USA	1	North America	Human_Other	2	GCA_006170005_GCA_016359765_GCA_006302335	1_1_1	absent_absent_absent	absent_absent_absent	absent_absent_absent	absent_absent_absent	NA_NA_NA	2124	0.00141243
735	2	PDS000051343.281	clade_three	USA	1	North America	Human_Other	2	GCA_005829965_GCA_008718715	1_1	absent_absent	absent_absent	absent_absent	absent_absent	Bison Lung 2_NA	2124	0.00094162
763	2	PDS000051343.281	clade_three	USA	1	North America	Human_Other	2	GCA_006114245_GCA_016376185	1_1	absent_absent	absent_absent	absent_absent	absent_absent	NA_NA	2124	0.00094162
837	3	PDS000051343.281	clade_three	USA_United Kingdom	2	North America_Europe	Human_Other	2	GCA_008701985_GCA_007767105_GCA_010448635	1_1_1	absent_absent_absent	absent_absent_absent	absent_absent_absent	absent_absent_absent	NA_human_stool	2124	0.00141243
838	2	PDS000076482.55	clade_one	USA	1	North America	Human_Other	2	GCA_011299415_GCA_006945405	0_0	full_full	full_full	absent_absent	full_full	NA_NA	8580	0.0002331
842	8	PDS000076482.55	clade_one	USA	1	North America	Human_Swine	2	GCA_006582365_GCA_011403175_GCA_007629335_GCA_010670105_GCA_011425165_GCA_006927835_GCA_011138115_GCA_008381225	0_0_0_0_0_0_0_0	full_full_full_full_full_full_full_full	full_full_full_full_partial_full_full_full	full_full_full_full_full_full_full_full	full_full_full_full_full_full_full_full	NA_NA_NA_stool_animal-swine-market swine_NA_stool_NA	8580	0.000932401
852	3	PDS000051343.281	clade_three	USA_United Kingdom	2	North America_Europe	Human_Other	2	GCA_006584745_GCA_007642595_GCA_010448855	1_1_1	absent_absent_absent	absent_absent_absent	absent_absent_absent	absent_absent_absent	NA_human_stool	2124	0.00141243
866	2	PDS000051343.281	clade_three	Canada	1	North America	Human_Other	2	GCA_011496085_GCA_011376805	1_1	absent_absent	absent_absent	absent_absent	absent_absent	spleen_stool	2124	0.00094162
904	2	PDS000051343.281	clade_three	USA	1	North America	Cow_Human	2	GCA_007487485_GCA_016322665	1_1	absent_absent	absent_absent	absent_absent	absent_absent	NA_feces (Bos taurus)	2124	0.00094162
917	21	PDS000051343.281	clade_three	USA	1	North America	Human_Other	2	GCA_007563185_GCA_006315885_GCA_007484825_GCA_006267635_GCA_007635575_GCA_007484785_GCA_007636095_GCA_007635635_GCA_007635035_GCA_007562145_GCA_006647745_GCA_007635615_GCA_006315905_GCA_007563065_GCA_006199785_GCA_016324925_GCA_006267615_GCA_007562205_GCA_006267655_GCA_010578305_GCA_007635645	2_2_1_1_2_2_2_2_2_1_2_2_2_2_2_2_2_2_2_2_2	absent_absent_absent_absent_absent_absent_absent_absent_absent_absent_absent_absent_absent_absent_absent_absent_absent_absent_absent_absent_absent	absent_absent_absent_absent_absent_absent_absent_absent_absent_absent_absent_absent_absent_absent_absent_absent_absent_absent_absent_absent_absent	absent_absent_absent_absent_absent_absent_absent_absent_absent_absent_absent_absent_absent_absent_absent_absent_absent_absent_absent_absent_absent	absent_absent_absent_absent_absent_absent_absent_absent_absent_absent_absent_absent_absent_absent_absent_absent_absent_absent_absent_absent_absent	pet food_pet food_pet food_pet food_pet food_pet food_pet food_pet food_pet food_pet food_NA_pet food_pet food_pet food_pet food_spleen and kidney (Felis catus)_pet food_pet food_pet food_small intestine (Felis catus)_pet food	2124	0.00988701
946	2	PDS000078054.8	clade_one	United Kingdom_Denmark	2	Europe	Human_Other	2	GCA_007773885_GCA_010209305	0_0	full_full	full_full	absent_absent	full_full	human_food	963	0.00207684
947	22	PDS000078054.8	clade_one	Denmark	1	Europe	Human_Other	2	GCA_010197425_GCA_010197205_GCA_010197325_GCA_010195805_GCA_010195845_GCA_010209705_GCA_010196165_GCA_010198205_GCA_010198245_GCA_010197055_GCA_010197905_GCA_010196685_GCA_010196905_GCA_010198465_GCA_010197345_GCA_010199705_GCA_010209385_GCA_010196945_GCA_010196845_GCA_010199025_GCA_010197525_GCA_010197665	0_0_0_0_0_0_0_0_0_0_0_0_0_0_0_0_0_0_0_0_0_0	full_full_full_full_full_full_full_full_full_full_full_full_full_full_full_full_full_full_full_full_full_full	full_full_full_full_full_full_full_full_full_full_full_full_full_full_full_full_full_full_full_full_full_full	absent_absent_absent_absent_absent_absent_absent_absent_absent_absent_absent_absent_absent_absent_absent_absent_absent_absent_absent_absent_absent_absent	full_full_full_full_full_full_full_full_full_full_full_full_full_full_full_full_full_full_full_full_full_full	human_human_human_human_human_human_human_human_human_human_human_human_human_human_human_human_food_human_human_human_human_human	963	0.0228453
957	8	PDS000051343.281	clade_three	USA	1	North America	Human_Turkey	2	GCA_014911665_GCA_015191905_GCA_014959905_GCA_016120995_GCA_016146675_GCA_015172225_GCA_016435585_GCA_015922585	1_1_1_2_1_1_1_1	absent_absent_absent_absent_absent_absent_absent_absent	absent_absent_absent_absent_absent_absent_absent_absent	absent_absent_absent_absent_absent_absent_absent_absent	absent_absent_absent_absent_absent_absent_absent_absent	Comminuted Turkey_Comminuted Turkey_Comminuted Turkey_Animal-Turkey-Young Turkey_NA_Comminuted Turkey_NA_NA	2124	0.00376648
973	19	PDS000051343.281	clade_three	USA	1	North America	Human_Other	2	GCA_010593585_GCA_006116145_GCA_011121645_GCA_010414145_GCA_010482055_GCA_010455885_GCA_010432685_GCA_016321905_GCA_010772035_GCA_010718515_GCA_010431305_GCA_010774535_GCA_010622065_GCA_009328155_GCA_016322125_GCA_006054275_GCA_010717915_GCA_011119855_GCA_009386355	1_1_1_1_1_1_1_1_1_1_1_1_1_1_1_1_1_1_1	absent_absent_absent_absent_absent_absent_absent_absent_absent_absent_absent_absent_absent_absent_absent_absent_absent_absent_absent	absent_absent_absent_absent_absent_absent_absent_absent_absent_absent_absent_absent_absent_absent_absent_absent_absent_absent_absent	absent_absent_absent_absent_absent_absent_absent_absent_absent_absent_absent_absent_absent_absent_absent_absent_absent_absent_absent	absent_absent_absent_absent_absent_absent_absent_absent_absent_absent_absent_absent_absent_absent_absent_absent_absent_absent_absent	stool_NA_stool_stool_stool_stool_stool_NA_stool_stool_stool_stool_stool_stool_NA_NA_stool_stool_NA	2124	0.00894539
976	6	PDS000076482.55	clade_one	USA	1	North America	Human_Swine	2	GCA_014659155_GCA_014703305_GCA_016132565_GCA_010745795_GCA_014455375_GCA_010708355	0_0_0_0_0_0	full_full_full_full_full_full	full_full_full_full_full_full	full_full_full_full_full_full	full_full_full_full_full_full	Product-Raw-Ground, Comminuted or Otherwise Nonintact-Pork_NA_NA_NA_NA_NA	8580	0.000699301
978	2	PDS000051343.281	clade_three	USA	1	North America	Human_Other	2	GCA_016360105_GCA_010774765	1_1	absent_absent	absent_absent	absent_absent	absent_absent	NA_stool	2124	0.00094162
980	2	PDS000051343.281	clade_three	USA	1	North America	Cow_Human	2	GCA_006137395_GCA_009617455	1_1	absent_absent	absent_absent	absent_absent	absent_absent	NA_Intestine(Bos taurus)	2124	0.00094162
987	7	PDS000051343.281	clade_three	USA	1	North America	Chicken_Other	2	GCA_010684125_GCA_016369285_GCA_010410885_GCA_010679045_GCA_011113835_GCA_011116255_GCA_016369265	1_1_1_1_1_1_1	absent_absent_absent_absent_absent_absent_absent	absent_absent_absent_absent_absent_absent_absent	absent_absent_absent_absent_absent_absent_absent	absent_absent_absent_absent_absent_absent_absent	chicken feces_chicken feces_chicken feces_Litter_Litter_soil_chicken feces	2124	0.00329567
999	2	PDS000076482.55	clade_one	USA	1	North America	Human_Other	2	GCA_011407975_GCA_005616265	0_0	full_full	full_partial	absent_absent	full_full	stool_NA	8580	0.0002331
1002	2	PDS000051343.281	clade_three	USA	1	North America	Human_Other	2	GCA_016260085_GCA_016167005	1_1	absent_absent	absent_absent	absent_absent	absent_absent	stool_NA	2124	0.00094162
1003	15	PDS000051343.281	clade_three	USA	1	North America	Human_Other	2	GCA_016260265_GCA_016263025_GCA_007547935_GCA_016263745_GCA_005920325_GCA_016256505_GCA_016702075_GCA_016260245_GCA_016261065_GCA_007700485_GCA_011574265_GCA_014295595_GCA_007617925_GCA_006337605_GCA_015846465	1_1_1_1_1_1_1_1_1_1_1_1_1_1_1	absent_absent_absent_absent_absent_absent_absent_absent_absent_absent_absent_absent_absent_absent_absent	absent_absent_absent_absent_absent_absent_absent_absent_absent_absent_absent_absent_absent_absent_absent	absent_absent_absent_absent_absent_absent_absent_absent_absent_absent_absent_absent_absent_absent_absent	absent_absent_absent_absent_absent_absent_absent_absent_absent_absent_absent_absent_absent_absent_absent	NA_NA_NA_NA_NA_NA_NA_stool_NA_NA_NA_NA_NA_NA_NA	2124	0.00706215
1019	8	PDS000076482.55	clade_one	USA	1	North America	Human_Swine	2	GCA_014167235_GCA_013507455_GCA_014151225_GCA_011979185_GCA_011215345_GCA_014545825_GCA_011227875_GCA_011287885	0_0_0_0_0_0_0_0	full_full_full_full_full_full_full_full	full_full_full_full_full_full_full_full	full_absent_full_full_full_absent_full_full	full_full_full_full_full_full_full_full	NA_NA_NA_NA_Product-Raw-Intact-Pork_Product-Raw-Intact-Pork_NA_Product-Raw-Ground, Comminuted or Otherwise Nonintact-Pork	8580	0.000932401
1024	3	PDS000076482.55	clade_one	USA	1	North America	Human_Other	2	GCA_010756675_GCA_010413355_GCA_010901215	0_0_0	full_full_full	partial_full_full	full_full_full	full_full_full	urine_Fluid_NA	8580	0.00034965
1029	4	PDS000051343.281	clade_three	USA	1	North America	Chicken_Other	2	GCA_006910665_GCA_008523265_GCA_010442075_GCA_016336415	1_1_1_1	absent_absent_absent_absent	absent_absent_absent_absent	absent_absent_absent_absent	absent_absent_absent_absent	broiler carcass_chicken breast_urine_broiler carcass	2124	0.00188324
1051	2	PDS000076482.55	clade_one	USA	1	North America	Human_Other	2	GCA_007105905_GCA_010958635	0_0	full_full	full_partial	absent_absent	full_full	NA_NA	8580	0.0002331
1058	2	PDS000051343.281	clade_three	USA	1	North America	Human_Other	2	GCA_016263885_GCA_008698945	1_1	absent_absent	absent_absent	absent_absent	absent_absent	stool_NA	2124	0.00094162
1063	2	PDS000076482.55	clade_one	USA	1	North America	Human_Other	2	GCA_006731045_GCA_010588925	0_0	full_full	partial_partial	absent_absent	full_full	NA_stool	8580	0.0002331
1068	2	PDS000051343.281	clade_three	USA	1	North America	Chicken_Human	2	GCA_010685185_GCA_010761455	1_1	absent_absent	absent_absent	absent_absent	absent_absent	stool_raw intact chicken	2124	0.00094162
1070	3	PDS000076482.55	clade_one	USA	1	North America	Cow_Human	2	GCA_008521225_GCA_016442245_GCA_011267785	0_0_0	full_full_full	full_full_full	absent_absent_absent	full_full_full	animal-cattle-beef cow_NA_NA	8580	0.00034965
1084	3	PDS000076482.55	clade_one	USA	1	North America	Cow_Other	2	GCA_006525475_GCA_006261575_GCA_007062305	0_0_0	full_full_full	full_full_full	absent_absent_absent	full_full_full	Bos taurus, Pool_NA_NA	8580	0.00034965
1093	4	PDS000076482.55	clade_one	USA	1	North America	Human_Other	2	GCA_007067525_GCA_006739705_GCA_005684615_GCA_006626185	0_0_0_0	full_full_full_full	full_full_full_full	absent_absent_absent_absent	full_full_full_full	NA_NA_NA_NA	8580	0.0004662
1097	8	PDS000076482.55	clade_one	USA	1	North America	Human_Other	2	GCA_011409155_GCA_003910895_GCA_011117005_GCA_010374445_GCA_010649525_GCA_006633665_GCA_011196345_GCA_005441515	0_0_0_0_0_0_0_0	full_full_full_full_full_full_full_full	full_partial_full_full_full_full_partial_partial	absent_absent_absent_absent_absent_absent_absent_absent	full_full_full_full_full_full_full_full	stool_Lamb_stool_stool_stool_NA_NA_Lamb	8580	0.000932401
1099	2	PDS000076482.55	clade_one	USA	1	North America	Human_Other	2	GCA_010574545_GCA_007630095	0_0	full_full	full_partial	absent_absent	full_full	NA_NA	8580	0.0002331
1102	2	PDS000076482.55	clade_one	USA	1	North America	Other_Swine	2	GCA_010507895_GCA_008516705	0_0	full_full	full_partial	absent_absent	full_full	stool_Hogs	8580	0.0002331
1111	2	PDS000051343.281	clade_three	USA	1	North America	Human_Other	2	GCA_006150565_GCA_006162565	1_1	absent_absent	absent_absent	absent_absent	absent_absent	NA_NA	2124	0.00094162
1135	3	PDS000051343.281	clade_three	USA	1	North America	Human_Other	2	GCA_007033725_GCA_010769295_GCA_007021725	1_1_1	absent_absent_absent	absent_absent_absent	absent_absent_absent	absent_absent_absent	NA_stool_NA	2124	0.00141243
1148	3	PDS000051343.281	clade_three	Canada	1	North America	Chicken_Human	2	GCA_013787085_GCA_011326435_GCA_013786465	1_1_1	absent_absent_absent	absent_absent_absent	absent_absent_absent	absent_absent_absent	stool_Cecal content_blood	2124	0.00141243
1156	9	PDS000051343.281	clade_three	Canada	1	North America	Other_Swine	2	GCA_011278505_GCA_011384305_GCA_016381465_GCA_011323295_GCA_011384025_GCA_011293975_GCA_011384895_GCA_011295435_GCA_011378085	1_1_1_1_1_1_1_1_1	absent_absent_absent_absent_absent_absent_absent_absent_absent	absent_absent_absent_absent_absent_absent_absent_absent_absent	absent_absent_absent_absent_absent_absent_absent_absent_absent	absent_absent_absent_absent_absent_absent_absent_absent_absent	feces_water_organic corn feed_water_water_water_water_water_feces	2124	0.00423729
1159	2	PDS000078054.8	clade_one	United Kingdom	1	Europe	Human_Other	2	GCA_011534645_GCA_008019295	0_0	full_full	full_full	absent_absent	absent_absent	human_other	963	0.00207684
1160	11	PDS000076482.55	clade_one	USA	1	North America	Human_Other	2	GCA_010948475_GCA_014290815_GCA_010420985_GCA_006171305_GCA_010691285_GCA_005769805_GCA_013549655_GCA_014998325_GCA_016726545_GCA_008713135_GCA_006249795	0_0_0_0_0_0_0_0_0_0_0	full_full_full_full_full_full_full_full_full_full_full	full_partial_partial_full_partial_full_partial_full_full_full_full	absent_absent_absent_absent_absent_absent_absent_absent_absent_absent_absent	full_full_full_full_full_full_full_full_full_full_full	NA_NA_NA_NA_stool_NA_NA_NA_NA_NA_NA	8580	0.00128205
1172	5	PDS000076482.55	clade_one	USA	1	North America	Human_Other	2	GCA_007076065_GCA_009410065_GCA_005469555_GCA_006151165_GCA_010474105	0_0_0_0_0	full_full_full_full_full	full_partial_full_full_full	full_full_full_full_full	full_full_full_full_full	NA_NA_NA_NA_stool	8580	0.000582751
1178	8	PDS000076482.55	clade_one	USA	1	North America	Cow_Human	2	GCA_010547125_GCA_006890885_GCA_007236695_GCA_011439375_GCA_011103975_GCA_006286755_GCA_010671545_GCA_010373545	0_0_0_0_0_0_0_0	full_full_full_full_full_full_full_full	partial_full_absent_full_full_partial_full_full	absent_absent_absent_absent_absent_absent_absent_absent	full_full_full_full_full_full_full_full	stool/fecal_calf small intestine_blood_wound_stool_pooled tissue (Bos taurus)_stool/fecal_stool/fecal	8580	0.000932401
1179	2	PDS000076482.55	clade_one	USA	1	North America	Human_Swine	2	GCA_011115635_GCA_010766215	0_0	full_full	partial_partial	absent_absent	full_full	wound_animal-swine-market swine	8580	0.0002331
1180	5	PDS000051343.281	clade_three	Canada_USA	2	North America	Human_Other	2	GCA_011316455_GCA_016326305_GCA_011386715_GCA_011279585_GCA_011314955	1_1_1_1_1	absent_absent_absent_absent_full	absent_absent_absent_absent_partial	absent_absent_absent_absent_absent	absent_absent_absent_absent_full	stool_pet food dog_stool_stool_stool	2124	0.00235405
1212	2	PDS000078054.8	clade_one	Denmark	1	Europe	Other_Swine	2	GCA_010209585_GCA_010606785	0_0	full_full	absent_absent	absent_absent	full_full	food_NA	963	0.00207684
1226	3	PDS000076482.55	clade_one	Denmark_USA_Germany	3	Europe_North America	Human_Other	2	GCA_010199225_GCA_010770485_GCA_009641255	0_0_0	full_full_full	full_full_full	absent_absent_absent	full_full_full	human_stool_environment	8580	0.00034965
1230	7	PDS000051343.281	clade_three	USA	1	North America	Human_Other	2	GCA_005910425_GCA_016374405_GCA_005911265_GCA_005911505_GCA_005910225_GCA_010541705_GCA_005910325	1_1_1_1_1_1_1	absent_absent_absent_absent_absent_absent_absent	absent_absent_absent_absent_absent_absent_absent	absent_absent_absent_absent_absent_absent_absent	absent_absent_absent_absent_absent_absent_absent	poultry manure_stool_poultry manure_poultry manure_poultry manure_stool_poultry manure	2124	0.00329567
1231	4	PDS000076482.55	clade_one	United Kingdom	1	Europe	Human_Other	2	GCA_007592755_GCA_010186585_GCA_008097125_GCA_010187025	0_0_0_0	absent_absent_absent_absent	absent_full_full_full	full_full_full_full	full_full_full_full	human_EQ_HORSE_human_EQ_HORSE	8580	0.0004662
1233	4	PDS000076482.55	clade_one	Switzerland_Italy	2	Europe	Human_Swine	2	GCA_009871695_GCA_015678795_GCA_015649455_GCA_900241405	0_0_0_0	full_full_full_full	full_partial_full_full	absent_absent_absent_absent	full_full_full_full	blood_NA_NA_swine	8580	0.0004662
1235	3	PDS000076482.55	clade_one	United Kingdom	1	Europe	Other_Turkey	2	GCA_010187105_GCA_010187225_GCA_010187395	0_0_0	full_full_full	full_full_full	full_full_full	full_full_full	turkey_EQ_HORSE_turkey	8580	0.00034965
1237	7	PDS000051343.281	clade_three	USA	1	North America	Chicken_Other	2	GCA_011710135_GCA_016264025_GCA_014536925_GCA_014504595_GCA_014539945_GCA_011709255_GCA_011708595	1_1_1_1_1_1_1	absent_absent_absent_absent_absent_absent_absent	absent_absent_absent_absent_absent_absent_absent	absent_absent_absent_absent_absent_absent_absent	absent_absent_absent_absent_absent_absent_absent	poultry manure (Gallus gallus)_poultry manure_poultry manure (Gallus gallus)_poultry manure (Gallus gallus)_poultry manure (Gallus gallus)_poultry manure (Gallus gallus)_poultry manure (Gallus gallus)	2124	0.00329567
1250	2	PDS000076482.55	clade_one	Italy	1	Europe	Human_Other	2	GCA_900242115_GCA_900003115	0_0	full_full	full_full	absent_absent	full_full	human_NA	8580	0.0002331
1266	3	PDS000051343.281	clade_three	USA	1	North America	Human_Turkey	2	GCA_005614875_GCA_008917555_GCA_008918765	1_1_1	absent_absent_absent	absent_absent_absent	absent_absent_absent	absent_absent_absent	NA_ground turkey_ground turkey	2124	0.00141243
1270	2	PDS000076482.55	clade_one	USA	1	North America	Human_Swine	2	GCA_010482525_GCA_006298285	0_0	full_full	full_full	absent_absent	full_full	stool_feces	8580	0.0002331
1271	4	PDS000076482.55	clade_one	USA	1	North America	Human_Other	2	GCA_007725885_GCA_006518155_GCA_006517895_GCA_013727265	0_0_0_0	full_full_full_full	full_full_full_full	absent_absent_absent_absent	full_full_full_full	feces_NA_NA_NA	8580	0.0004662
1274	3	PDS000051343.281	clade_three	USA	1	North America	Chicken_Human	2	GCA_008542935_GCA_008541955_GCA_006309565	1_1_1	absent_absent_absent	absent_absent_absent	absent_absent_absent	absent_absent_absent	product egg raw whole_product-eggs-raw-yolks_NA	2124	0.00141243
1280	8	PDS000076482.55	clade_one	USA	1	North America	Human_Swine	2	GCA_007022685_GCA_006832805_GCA_006620725_GCA_007077165_GCA_006620705_GCA_005617695_GCA_006739725_GCA_006678445	0_0_0_0_0_0_0_0	full_full_full_full_full_full_full_full	full_partial_partial_full_partial_partial_partial_partial	absent_absent_absent_absent_absent_absent_absent_absent	full_full_full_full_full_full_full_full	NA_NA_NA_NA_NA_NA_NA_NA	8580	0.000932401
1282	3	PDS000051343.281	clade_three	Canada	1	North America	Chicken_Human	2	GCA_011315195_GCA_011255535_GCA_011378225	1_1_1	absent_absent_absent	absent_absent_absent	absent_absent_absent	absent_absent_absent	stool_Cecal content_Meat - Thigh with skin	2124	0.00141243
1289	6	PDS000051343.281	clade_three	USA	1	North America	Chicken_Human	2	GCA_016360525_GCA_005517255_GCA_010415405_GCA_007089065_GCA_016329965_GCA_006265535	1_1_1_1_1_1	absent_absent_absent_absent_absent_absent	absent_absent_absent_absent_absent_absent	absent_absent_absent_absent_absent_absent	absent_absent_absent_absent_absent_absent	chicken carcass_NA_raw intact chicken_NA_stool_NA	2124	0.00282486
1294	3	PDS000076482.55	clade_one	USA	1	North America	Human_Swine	2	GCA_008452285_GCA_005482675_GCA_010476385	0_0_0	full_full_full	full_full_full	absent_absent_absent	full_full_full	Product-Raw-Ground, Comminuted or Otherwise Nonintact-Pork_NA_NA	8580	0.00034965
1307	2	PDS000051343.281	clade_three	USA	1	North America	Chicken_Other	2	GCA_011128695_GCA_010584245	1_1	absent_absent	absent_absent	absent_absent	absent_absent	stool_raw intact chicken	2124	0.00094162
1310	35	PDS000051343.281	clade_three	USA_United Kingdom	2	North America_Europe	Human_Other	2	GCA_005681435_GCA_010786535_GCA_005613595_GCA_006642525_GCA_016230085_GCA_016383565_GCA_006603585_GCA_004242085_GCA_006731785_GCA_010948405_GCA_005494305_GCA_006679565_GCA_006677465_GCA_005540175_GCA_006290875_GCA_016380865_GCA_016304265_GCA_016378345_GCA_006777645_GCA_016226205_GCA_005694515_GCA_006783205_GCA_006823365_GCA_008804535_GCA_007570205_GCA_006823865_GCA_016306565_GCA_006826445_GCA_005…	1_1_1_1_1_1_1_1_1_1_1_1_1_1_1_1_1_1_1_1_1_1_1_1_1_1_1_1_1_1_1_1_1_1_1	absent_absent_absent_absent_absent_absent_absent_absent_absent_absent_absent_absent_absent_absent_absent_absent_absent_absent_absent_absent_absent_absent_absent_absent_absent_absent_absent_absent_absent_absent_absent_absent_absent_absent_absent	absent_absent_absent_absent_absent_absent_absent_absent_absent_absent_absent_absent_absent_absent_absent_absent_absent_absent_absent_absent_absent_absent_absent_absent_absent_absent_absent_absent_absent_absent_absent_absent_absent_absent_absent	absent_absent_absent_absent_absent_absent_absent_absent_absent_absent_absent_absent_absent_absent_absent_absent_absent_absent_absent_absent_absent_absent_absent_absent_absent_absent_absent_absent_absent_absent_absent_absent_absent_absent_absent	absent_absent_absent_absent_absent_absent_absent_absent_absent_absent_absent_absent_absent_absent_absent_absent_absent_absent_absent_absent_absent_absent_absent_absent_absent_absent_absent_absent_absent_absent_absent_absent_absent_absent_absent	Carcass rinse_human_NA_NA_NA_NA_NA_NA_NA_NA_NA_NA_NA_NA_NA_NA_NA_Carcass rinse_NA_NA_NA_NA_NA_NA_NA_NA_NA_NA_NA_NA_NA_NA_NA_NA_NA	2124	0.0164783
1327	2	PDS000076482.55	clade_one	USA	1	North America	Human_Other	2	GCA_010574465_GCA_006278325	0_0	full_full	full_full	absent_absent	full_full	stool_environmental swab	8580	0.0002331
1340	2	PDS000076482.55	clade_one	USA	1	North America	Human_Other	2	GCA_010620725_GCA_006024815	0_0	full_full	full_partial	absent_absent	full_full	stool_NA	8580	0.0002331
1355	6	PDS000076482.55	clade_one	USA	1	North America	Human_Other	2	GCA_007107045_GCA_008188705_GCA_007106965_GCA_007105205_GCA_007476565_GCA_011404135	0_0_0_0_0_0	full_full_full_full_full_full	full_partial_full_full_full_absent	full_full_full_full_full_full	full_full_full_full_full_full	NA_NA_NA_NA_NA_NA	8580	0.000699301
1358	3	PDS000076482.55	clade_one	USA	1	North America	Human_Other	2	GCA_007032945_GCA_006120665_GCA_008351745	0_0_0	full_full_full	full_full_full	absent_absent_absent	full_full_full	NA_NA_NA	8580	0.00034965
1371	3	PDS000076482.55	clade_one	USA	1	North America	Human_Swine	2	GCA_014524265_GCA_005623315_GCA_015050565	0_0_0	full_full_full	partial_partial_partial	absent_absent_absent	full_full_full	Product-Raw-Ground, Comminuted or Otherwise Nonintact-Pork_NA_NA	8580	0.00034965
1374	8	PDS000076482.55	clade_one	USA	1	North America	Human_Other	2	GCA_011422645_GCA_008990105_GCA_006209545_GCA_011430015_GCA_008990085_GCA_008990665_GCA_010569605_GCA_006067615	0_0_0_0_0_0_0_0	full_full_full_full_full_full_full_full	full_full_full_full_full_full_full_full	absent_absent_absent_absent_absent_absent_absent_absent	full_full_full_full_full_full_full_full	stool_stool_NA_NA_stool_stool_blood_NA	8580	0.000932401
1376	4	PDS000076482.55	clade_one	USA	1	North America	Human_Swine	2	GCA_010541775_GCA_006142695_GCA_003066885_GCA_003066895	0_0_0_0	full_full_full_full	full_full_full_full	absent_absent_absent_absent	full_full_full_full	stool_Liver (Porcine)_swine_swine	8580	0.0004662
1379	5	PDS000051343.281	clade_three	USA	1	North America	Human_Other	2	GCA_016727045_GCA_007072285_GCA_006797905_GCA_007634095_GCA_016320865	1_1_1_1_1	absent_absent_absent_absent_absent	absent_absent_absent_absent_absent	absent_absent_absent_absent_absent	absent_absent_absent_absent_absent	NA_NA_NA_NA_NA	2124	0.00235405
1391	6	PDS000051343.281	clade_three	USA	1	North America	Chicken_Human	2	GCA_016352665_GCA_011399505_GCA_006586165_GCA_006842805_GCA_005620255_GCA_006732085	1_1_1_1_1_1	absent_absent_absent_absent_absent_absent	absent_absent_absent_absent_absent_absent	absent_absent_absent_absent_absent_absent	absent_absent_absent_absent_absent_absent	chicken carcass_stool_NA_NA_NA_NA	2124	0.00282486
1399	6	PDS000076482.55	clade_one	USA	1	North America	Human_Swine	2	GCA_014066465_GCA_010797195_GCA_007073145_GCA_010737975_GCA_010428085_GCA_009999405	0_0_0_0_0_0	full_full_full_full_full_full	partial_full_partial_partial_full_partial	absent_absent_absent_absent_absent_absent	full_full_full_full_full_full	NA_liver_NA_intestine (Sus scrofa)_liver_stomach (Sus domesticus)	8580	0.000699301
1400	13	PDS000076482.55	clade_one	USA	1	North America	Human_Other	2	GCA_006787905_GCA_005619295_GCA_005443775_GCA_004245845_GCA_005685975_GCA_005685235_GCA_006624145_GCA_005407585_GCA_005443755_GCA_005443695_GCA_003893055_GCA_006844005_GCA_005708025	0_0_0_0_0_0_0_0_0_0_0_0_0	full_full_full_full_full_full_full_full_full_full_full_full_full	absent_absent_absent_absent_absent_absent_absent_absent_absent_absent_absent_absent_absent	absent_absent_absent_absent_absent_absent_absent_absent_absent_absent_absent_absent_absent	full_full_full_full_full_full_full_full_full_full_full_full_full	NA_NA_NA_NA_NA_NA_NA_NA_NA_NA_NA_NA_NA	8580	0.00151515
1402	2	PDS000051343.281	clade_three	USA	1	North America	Human_Other	2	GCA_016222485_GCA_007088205	1_1	absent_absent	absent_absent	absent_absent	absent_absent	NA_NA	2124	0.00094162
1403	2	PDS000051343.281	clade_three	USA	1	North America	Chicken_Human	2	GCA_007739615_GCA_007444385	1_1	absent_absent	absent_absent	absent_absent	absent_absent	NA_raw intact chicken	2124	0.00094162
1407	10	PDS000076482.55	clade_one	USA	1	North America	Human_Other	2	GCA_010398125_GCA_006127815_GCA_006158995_GCA_006126645_GCA_007034185_GCA_008352865_GCA_010564485_GCA_010456025_GCA_006121975_GCA_009319595	0_0_0_0_0_0_0_0_0_0	full_full_full_full_full_full_full_full_full_full	full_full_full_full_full_full_full_full_full_full	absent_absent_absent_absent_absent_absent_absent_absent_absent_absent	full_full_full_full_full_full_full_full_full_full	stool_NA_NA_NA_NA_NA_stool_stool_NA_stool	8580	0.0011655
1422	5	PDS000076482.55	clade_one	USA	1	North America	Human_Other	2	GCA_007101325_GCA_010499035_GCA_008789985_GCA_008846385_GCA_006155825	0_0_0_0_0	full_full_full_full_full	full_full_full_full_full	absent_absent_absent_absent_absent	full_full_full_full_full	NA_stool_stool_stool_NA	8580	0.000582751
1436	2	PDS000051343.281	clade_three	USA	1	North America	Chicken_Human	2	GCA_008970785_GCA_010952375	1_1	absent_absent	absent_absent	absent_absent	absent_absent	NA_chicken carcass	2124	0.00094162
1438	4	PDS000051343.281	clade_three	USA	1	North America	Human_Other	2	GCA_016374065_GCA_008974805_GCA_008939285_GCA_006914475	1_1_1_1	absent_absent_absent_absent	absent_absent_absent_absent	absent_absent_absent_absent	absent_absent_absent_absent	NA_stool_stool_NA	2124	0.00188324
1487	3	PDS000076482.55	clade_one	USA	1	North America	Human_Other	2	GCA_006170045_GCA_010614105_GCA_010528165	0_0_0	full_full_full	full_full_full	absent_absent_absent	full_full_full	NA_stool_stool	8580	0.00034965
1499	3	PDS000076482.55	clade_one	USA	1	North America	Human_Other	2	GCA_011527125_GCA_006249675_GCA_010503835	0_0_0	full_full_full	full_full_full	full_full_full	full_full_full	NA_NA_stool	8580	0.00034965
1501	11	PDS000076482.55	clade_one	USA	1	North America	Human_Other	2	GCA_010501495_GCA_008892225_GCA_005451505_GCA_010926915_GCA_005426595_GCA_005716075_GCA_006596605_GCA_005547535_GCA_006780805_GCA_005780545_GCA_010580465	0_0_0_0_0_0_0_0_0_0_0	full_full_full_full_full_full_full_full_full_full_full	full_full_full_full_partial_partial_partial_full_full_full_full	full_full_full_full_full_full_full_full_full_full_full	full_full_full_full_full_full_full_full_full_full_full	stool_NA_NA_NA_NA_NA_NA_NA_NA_NA_stool	8580	0.00128205
1515	4	PDS000076482.55	clade_one	USA	1	North America	Cow_Human	2	GCA_005556915_GCA_009595695_GCA_005642855_GCA_003777745	0_0_0_0	full_full_full_full	full_partial_full_full	absent_absent_absent_absent	full_full_full_full	NA_NA_NA_comminuted beef	8580	0.0004662
1516	4	PDS000076482.55	clade_one	USA	1	North America	Human_Swine	2	GCA_006180145_GCA_006305385_GCA_010441295_GCA_010530375	0_0_0_0	full_full_full_full	full_partial_full_full	absent_absent_absent_absent	full_full_full_full	NA_NA_stool_animal-swine-market swine	8580	0.0004662
1538	3	PDS000051343.281	clade_three	USA	1	North America	Human_Other	2	GCA_009161905_GCA_010454715_GCA_010513575	1_1_1	absent_absent_absent	absent_absent_absent	absent_absent_absent	absent_absent_absent	stool_urine_stool	2124	0.00141243
1541	2	PDS000051343.281	clade_three	USA	1	North America	Human_Other	2	GCA_016380665_GCA_006201995	1_1	absent_absent	absent_absent	absent_absent	absent_absent	NA_caprine liver (Capra aegagrus hircus)	2124	0.00094162
1552	14	PDS000078054.8	clade_one	United Kingdom	1	Europe	Human_Other	2	GCA_007497645_GCA_010738355_GCA_003897875_GCA_007578645_GCA_007788455_GCA_010594255_GCA_007823145_GCA_007777625_GCA_010589065_GCA_007521665_GCA_007501845_GCA_007656235_GCA_010728005_GCA_007579885	0_0_0_0_0_0_0_0_0_0_0_0_0_0	full_full_full_full_full_full_full_full_full_full_full_full_full_full	partial_partial_partial_partial_partial_partial_partial_partial_partial_partial_partial_partial_partial_partial	absent_absent_absent_absent_absent_absent_absent_absent_absent_absent_absent_absent_absent_absent	absent_absent_absent_absent_absent_absent_absent_absent_absent_absent_absent_absent_absent_absent	human_human_food_human_human_food_food_food_food_human_food_human_food_human	963	0.0145379
1556	2	PDS000076482.55	clade_one	Denmark_Germany	2	Europe	Other_Swine	2	GCA_010209345_GCA_011128115	0_0	full_full	absent_absent	absent_absent	full_full	food_NA	8580	0.0002331
1560	3	PDS000076482.55	clade_one	United Kingdom	1	Europe	Human_Other	2	GCA_008020895_GCA_006387735_GCA_011076655	0_0_0	full_full_full	partial_full_partial	full_full_full	full_full_full	food_human_food	8580	0.00034965
1606	4	PDS000076482.55	clade_one	United Kingdom	1	Europe	Cow_Human	2	GCA_010189285_GCA_010189325_GCA_010920615_GCA_010190805	0_0_0_0	full_full_full_full	full_full_full_full	full_full_full_full	full_full_full_full	NA_NA_human_NA	8580	0.0004662
1609	5	PDS000076482.55	clade_one	United Kingdom	1	Europe	Human_Swine	2	GCA_010189425_GCA_009555115_GCA_008059535_GCA_010188865_GCA_010189845	2_2_0_2_0	partial_partial_full_partial_full	partial_partial_full_partial_full	full_full_full_full_full	full_full_full_full_full	NA_human_human_NA_NA	8580	0.000582751
1634	6	PDS000076482.55	clade_one	Denmark	1	Europe	Human_Other	2	GCA_010197865_GCA_010209005_GCA_010199335_GCA_010198125_GCA_010197705_GCA_010208965	0_0_0_0_0_0	full_full_full_full_full_full	full_full_full_full_full_full	absent_absent_absent_absent_absent_absent	full_full_full_full_full_full	human_food_human_human_human_human	8580	0.000699301
1635	3	PDS000051343.281	clade_three	USA	1	North America	Cow_Human	2	GCA_010629605_GCA_007488865_GCA_016172545	1_1_1	absent_absent_absent	absent_absent_absent	absent_absent_absent	absent_absent_absent	feces (Bos taurus)_feces (Bos taurus)_NA	2124	0.00141243
1638	7	PDS000076482.55	clade_one	Germany_United Kingdom	2	Europe	Human_Other	2	GCA_009641055_GCA_011281925_GCA_008752715_GCA_007163965_GCA_008199965_GCA_011655535_GCA_011748305	0_0_0_0_0_0_0	full_full_full_full_full_full_full	absent_absent_absent_absent_absent_absent_absent	absent_absent_absent_absent_absent_absent_absent	full_full_full_full_full_full_full	animal_human_human_human_human_human_human	8580	0.000815851
1652	2	PDS000076482.55	clade_one	United Kingdom	1	Europe	Human_Other	2	GCA_007517045_GCA_010189935	0_0	full_full	partial_full	full_full	full_full	human_NA	8580	0.0002331
1666	8	PDS000076482.55	clade_one	USA	1	North America	Human_Other	2	GCA_006567405_GCA_005562995_GCA_010677825_GCA_014588885_GCA_006731885_GCA_006786625_GCA_003775965_GCA_010413295	0_0_0_0_0_0_0_0	full_full_full_full_full_full_full_full	partial_full_full_partial_full_full_full_full	absent_absent_absent_absent_absent_absent_absent_absent	full_full_full_full_full_full_full_full	NA_NA_stool_NA_NA_NA_NA_blood	8580	0.000932401
1676	3	PDS000051343.281	clade_three	USA	1	North America	Cow_Human	2	GCA_004239945_GCA_008550815_GCA_006565565	1_1_1	absent_absent_absent	absent_absent_absent	absent_absent_absent	absent_absent_absent	NA_product-raw-intact-beef_NA	2124	0.00141243
1682	2	PDS000078054.8	clade_one	Denmark_Germany	2	Europe	Human_Swine	2	GCA_010195485_GCA_010628805	0_0	full_full	full_partial	full_full	full_full	human_NA	963	0.00207684
1691	4	PDS000076482.55	clade_one	USA	1	North America	Human_Other	2	GCA_006711945_GCA_010749255_GCA_006842165_GCA_010752435	0_0_0_0	full_full_full_full	absent_full_absent_full	absent_absent_absent_absent	full_full_full_full	NA_stool_NA_stool	8580	0.0004662
1697	3	PDS000076482.55	clade_one	USA	1	North America	Cow_Human	2	GCA_006260135_GCA_007635525_GCA_007632115	0_0_0	full_full_full	partial_full_partial	absent_absent_absent	full_full_full	bovine intestine (Bos taurus)_NA_bovine lung (Bos taurus)	8580	0.00034965
1703	2	PDS000051343.281	clade_three	USA	1	North America	Human_Other	2	GCA_016324485_GCA_007090365	1_1	absent_absent	absent_absent	absent_absent	absent_absent	NA_NA	2124	0.00094162
1713	8	PDS000051343.281	clade_three	USA	1	North America	Human_Other	2	GCA_006288275_GCA_016269385_GCA_008696545_GCA_006825385_GCA_016385545_GCA_005616455_GCA_005483335_GCA_010371545	1_1_1_1_1_1_1_1	absent_absent_absent_absent_absent_absent_absent_absent	absent_absent_absent_absent_absent_absent_absent_absent	absent_absent_absent_absent_absent_absent_absent_absent	absent_absent_absent_absent_absent_absent_absent_absent	NA_NA_NA_NA_NA_NA_NA_stool	2124	0.00376648
1728	2	PDS000076482.55	clade_one	USA	1	North America	Cow_Swine	2	GCA_005536565_GCA_005731295	0_0	full_full	partial_partial	absent_absent	full_full	Bovine Lymph node (Bos taurus)_Porcine Intestine (Sus scrofa domesticus)	8580	0.0002331
1760	4	PDS000078054.8	clade_one	Denmark	1	Europe	Human_Other	2	GCA_010197745_GCA_010197245_GCA_010210135_GCA_010209605	0_0_0_0	full_full_absent_absent	absent_absent_absent_partial	full_full_full_full	full_full_full_full	human_human_food_food	963	0.00415369
1774	2	PDS000076482.55	clade_one	USA	1	North America	Human_Other	2	GCA_007028275_GCA_008495245	0_0	full_full	full_absent	absent_absent	full_full	NA_stool	8580	0.0002331
1775	2	PDS000076482.55	clade_one	USA	1	North America	Human_Swine	2	GCA_011467075_GCA_006267135	0_0	full_full	full_partial	absent_absent	full_full	NA_porcine liver (Sus scrofa domesticus)	8580	0.0002331
1778	2	PDS000076482.55	clade_one	USA	1	North America	Human_Other	2	GCA_010758575_GCA_006601145	0_0	full_full	full_full	absent_absent	full_full	stool_NA	8580	0.0002331
1779	3	PDS000076482.55	clade_one	USA	1	North America	Human_Swine	2	GCA_010843125_GCA_010553385_GCA_010547285	0_0_0	full_full_full	full_full_full	absent_absent_absent	full_full_full	NA_animal-swine-market swine_stool	8580	0.00034965
1782	2	PDS000076482.55	clade_one	USA	1	North America	Cow_Swine	2	GCA_011114555_GCA_010516955	0_0	full_full	full_absent	absent_absent	full_full	Product-Raw-Intact-Pork_comminuted beef	8580	0.0002331
1793	3	PDS000051343.281	clade_three	USA	1	North America	Human_Other	2	GCA_010781575_GCA_016240395_GCA_011269505	1_1_1	absent_absent_absent	absent_absent_absent	absent_absent_absent	absent_absent_absent	stool_NA_NA	2124	0.00141243
1795	2	PDS000076482.55	clade_one	USA	1	North America	Human_Swine	2	GCA_011109415_GCA_010759895	0_0	full_full	partial_partial	absent_absent	full_full	Pork Chop_stool	8580	0.0002331
1798	8	PDS000076482.55	clade_one	USA	1	North America	Chicken_Human	2	GCA_003757945_GCA_005835725_GCA_006762265_GCA_005852615_GCA_006534355_GCA_005632815_GCA_005497125_GCA_005476015	0_0_0_0_0_0_0_0	full_full_full_full_full_full_full_full	full_partial_full_full_full_full_full_partial	absent_absent_absent_absent_absent_absent_absent_absent	full_full_full_full_full_full_full_full	chicken carcass_NA_NA_NA_NA_NA_NA_NA	8580	0.000932401
1808	2	PDS000078054.8	clade_one	United Kingdom	1	Europe	Human_Other	2	GCA_010623805_GCA_007581305	2_2	partial_partial	absent_absent	full_full	full_full	human_food	963	0.00207684
1809	2	PDS000051343.281	clade_three	USA	1	North America	Human_Turkey	2	GCA_016272525_GCA_008918985	1_1	absent_absent	absent_absent	absent_absent	absent_absent	NA_ground turkey	2124	0.00094162
1816	3	PDS000051343.281	clade_three	USA	1	North America	Cow_Human	2	GCA_008666715_GCA_008722655_GCA_016260745	1_1_1	absent_absent_absent	absent_absent_absent	absent_absent_absent	absent_absent_absent	comminuted beef_boneless beef_NA	2124	0.00141243
1819	7	PDS000076482.55	clade_one	USA	1	North America	Human_Turkey	2	GCA_013586915_GCA_013767225_GCA_013116005_GCA_013709185_GCA_013753195_GCA_014340115_GCA_014114465	0_0_0_0_0_0_0	full_full_full_full_full_full_full	absent_absent_absent_absent_absent_absent_absent	absent_absent_absent_absent_absent_absent_absent	full_full_full_full_full_full_full	NA_NA_Animal-Turkey-Turkey Carcass Sponge_NA_NA_NA_NA	8580	0.000815851
1820	2	PDS000051343.281	clade_three	USA	1	North America	Cow_Other	2	GCA_010796095_GCA_010719575	1_1	absent_absent	absent_absent	absent_absent	absent_absent	fece (Bos taurus)_stool	2124	0.00094162
1821	8	PDS000076482.55	clade_one	USA	1	North America	Human_Turkey	2	GCA_011440075_GCA_013703905_GCA_011709075_GCA_014565875_GCA_013507995_GCA_013871475_GCA_015173605_GCA_014613175	0_0_0_0_0_0_0_0	full_full_full_full_full_full_full_full	absent_absent_absent_absent_absent_absent_absent_absent	absent_absent_absent_absent_absent_absent_absent_absent	full_full_full_full_full_full_full_full	NA_NA_NA_NA_Comminuted Turkey_NA_NA_NA	8580	0.000932401
1827	3	PDS000076482.55	clade_one	USA	1	North America	Human_Swine	2	GCA_005491305_GCA_010757575_GCA_008149985	0_0_0	full_full_full	full_full_partial	absent_absent_absent	full_full_full	NA_feces (Sus scrofa domesticus)_Porcine Feces	8580	0.00034965
1834	2	PDS000051343.281	clade_three	USA	1	North America	Human_Turkey	2	GCA_010751235_GCA_006926875	1_1	absent_absent	absent_absent	absent_absent	absent_absent	stool_Turkey fluff	2124	0.00094162
1838	5	PDS000076482.55	clade_one	USA	1	North America	Human_Other	2	GCA_010759135_GCA_006801925_GCA_010761375_GCA_010560355_GCA_010752715	0_0_0_0_0	full_full_full_full_full	full_full_full_full_full	absent_absent_absent_absent_absent	full_full_full_full_full	stool_NA_stool_stool_stool	8580	0.000582751
1845	2	PDS000051343.281	clade_three	USA	1	North America	Chicken_Human	2	GCA_010825165_GCA_007690325	1_1	absent_absent	absent_absent	absent_absent	absent_absent	NA_animal-chicken-young chicken	2124	0.00094162
1851	2	PDS000051343.281	clade_three	USA	1	North America	Human_Other	2	GCA_011247835_GCA_010517415	1_1	absent_absent	absent_absent	absent_absent	absent_absent	NA_stool	2124	0.00094162
1853	3	PDS000051343.281	clade_three	USA	1	North America	Chicken_Human	2	GCA_016305625_GCA_007333275_GCA_013773845	1_1_1	absent_absent_absent	absent_absent_absent	absent_absent_absent	absent_absent_absent	chicken carcass_raw intact chicken_NA	2124	0.00141243
1864	2	PDS000076482.55	clade_one	USA	1	North America	Human_Other	2	GCA_010545325_GCA_010789275	0_0	full_full	partial_full	absent_absent	full_full	stool_stool	8580	0.0002331
1874	3	PDS000051343.281	clade_three	USA	1	North America	Cow_Human	2	GCA_016329825_GCA_010471985_GCA_009470945	1_1_1	absent_absent_absent	absent_absent_absent	absent_absent_absent	absent_absent_absent	NA_animal-cattle-dairy cow_stool	2124	0.00141243
1875	3	PDS000076482.55	clade_one	USA	1	North America	Human_Swine	2	GCA_010371465_GCA_007035605_GCA_010753235	0_0_0	full_full_full	full_partial_full	absent_absent_absent	full_full_full	animal-swine-market swine_NA_stool	8580	0.00034965
1877	10	PDS000076482.55	clade_one	Canada_USA	2	North America	Human_Other	2	GCA_013796995_GCA_010667245_GCA_011279705_GCA_010740565_GCA_011107355_GCA_005939965_GCA_010426825_GCA_011386535_GCA_010760315_GCA_011315445	0_0_0_0_0_0_0_0_0_0	full_full_full_full_full_full_full_full_full_full	full_full_full_full_full_full_full_full_full_full	absent_absent_absent_absent_absent_absent_absent_absent_absent_absent	full_full_full_full_full_full_full_full_full_full	stool_stool_stool_stool_stool_NA_stool_stool_stool_stool	8580	0.0011655
1889	16	PDS000076482.55	clade_one	USA	1	North America	Human_Other	2	GCA_010670905_GCA_005952865_GCA_008658175_GCA_006091995_GCA_006021995_GCA_010547145_GCA_016308665_GCA_005423555_GCA_008915045_GCA_008657975_GCA_008658145_GCA_007480485_GCA_008691085_GCA_010373005_GCA_005478015_GCA_010769315	0_0_0_0_0_0_0_0_0_0_0_0_0_0_0_0	full_full_full_full_full_full_full_full_full_full_full_full_full_full_full_full	full_full_full_full_full_full_full_full_full_full_full_full_full_full_full_partial	absent_absent_absent_absent_absent_absent_absent_absent_absent_absent_absent_absent_absent_absent_absent_absent	full_full_full_full_full_full_full_full_full_full_full_full_full_full_full_full	stool_NA_stool_NA_NA_stool_NA_NA_stool_stool_stool_NA_stool_stool_NA_stool	8580	0.0018648
1891	4	PDS000076482.55	clade_one	USA	1	North America	Human_Other	2	GCA_006496795_GCA_010536915_GCA_015186425_GCA_006953125	0_0_0_0	full_full_full_full	full_full_partial_full	absent_absent_absent_absent	full_full_full_full	NA_stool_NA_NA	8580	0.0004662
1892	9	PDS000076482.55	clade_one	USA	1	North America	Human_Swine	2	GCA_007751315_GCA_007751425_GCA_006813865_GCA_006813405_GCA_007751395_GCA_006757125_GCA_007751355_GCA_006694705_GCA_006158805	2_2_2_2_2_2_2_2_2	full_full_full_full_full_full_full_full_full	partial_partial_partial_partial_partial_partial_partial_partial_partial	absent_absent_absent_absent_absent_absent_absent_absent_absent	full_full_full_full_full_full_full_full_full	stool_stool_stool_Pork_stool_stool_stool_stool_stool	8580	0.00104895
1893	2	PDS000076482.55	clade_one	USA	1	North America	Human_Swine	2	GCA_011479235_GCA_010433175	0_0	full_full	partial_partial	absent_absent	full_full	animal-swine-market swine_stool	8580	0.0002331
1899	4	PDS000051343.281	clade_three	USA	1	North America	Human_Turkey	2	GCA_010561545_GCA_016327665_GCA_008918675_GCA_010497455	1_1_1_1	absent_absent_absent_absent	absent_absent_absent_absent	absent_absent_absent_absent	absent_absent_absent_absent	ground turkey_stool_Ground Turkey (Patties)_ground turkey	2124	0.00188324
1907	6	PDS000051343.281	clade_three	Canada	1	North America	Chicken_Human	2	GCA_011378325_GCA_011315835_GCA_011294055_GCA_011382865_GCA_011280405_GCA_011378545	1_1_1_1_1_1	absent_absent_absent_absent_absent_absent	absent_absent_absent_absent_absent_absent	absent_absent_absent_absent_absent_absent	absent_absent_absent_absent_absent_absent	Pooled Feces_stool_Meat - Ground_Pooled Feces_stool_stool	2124	0.00282486
1912	3	PDS000051343.281	clade_three	USA	1	North America	Chicken_Human	2	GCA_010400785_GCA_010528035_GCA_014116335	1_1_1	absent_absent_absent	absent_absent_absent	absent_absent_absent	absent_absent_absent	raw intact chicken_raw intact chicken_NA	2124	0.00141243
1923	12	PDS000051343.281	clade_three	United Kingdom_USA	2	Europe_North America	Human_Other	2	GCA_007767665_GCA_010431345_GCA_006947385_GCA_016381405_GCA_006949065_GCA_006461595_GCA_010130485_GCA_007076725_GCA_016154475_GCA_010615065_GCA_016365805_GCA_014553255	1_1_1_1_1_1_1_1_1_1_1_1	absent_absent_absent_absent_absent_absent_absent_absent_absent_absent_absent_absent	absent_absent_absent_absent_absent_absent_absent_absent_absent_absent_absent_absent	absent_absent_absent_absent_absent_absent_absent_absent_absent_absent_absent_absent	absent_absent_absent_absent_absent_absent_absent_absent_absent_absent_absent_absent	human_stool_NA_NA_NA_NA_NA_NA_NA_stool_NA_NA	2124	0.00564972
1926	3	PDS000051343.281	clade_three	USA	1	North America	Human_Other	2	GCA_008189585_GCA_010580005_GCA_010727205	1_1_1	absent_absent_absent	absent_absent_absent	absent_absent_absent	absent_absent_absent	NA_stool_stool	2124	0.00141243
1931	2	PDS000076482.55	clade_one	USA	1	North America	Human_Swine	2	GCA_016736015_GCA_016640305	0_0	full_full	full_full	absent_absent	full_full	Product-Raw-Ground, Comminuted or Otherwise Nonintact-Pork_NA	8580	0.0002331
1935	3	PDS000051343.281	clade_three	USA	1	North America	Other_Turkey	2	GCA_005768865_GCA_005544395_GCA_009614795	1_1_1	absent_absent_absent	absent_absent_absent	absent_absent_absent	absent_absent_absent	ground turkey_ground turkey_stool	2124	0.00141243
1936	2	PDS000051343.281	clade_three	USA	1	North America	Human_Turkey	2	GCA_007961165_GCA_007444945	1_1	absent_absent	absent_absent	absent_absent	absent_absent	NA_Animal-Turkey-Young Turkey	2124	0.00094162
1938	2	PDS000076482.55	clade_one	USA	1	North America	Cow_Human	2	GCA_007058845_GCA_010722075	0_0	full_full	full_full	absent_absent	full_full	product-raw-intact-beef_NA	8580	0.0002331
1940	2	PDS000051343.281	clade_three	USA	1	North America	Chicken_Human	2	GCA_011648335_GCA_010468365	1_1	absent_absent	absent_absent	absent_absent	absent_absent	Chicken Wings_NA	2124	0.00094162
1963	10	PDS000051343.281	clade_three	USA	1	North America	Chicken_Human	2	GCA_005724775_GCA_006619905_GCA_006775625_GCA_007641475_GCA_016330145_GCA_006708925_GCA_015115735_GCA_006656145_GCA_014580215_GCA_009149605	1_1_1_1_1_1_1_1_1_1	absent_absent_absent_absent_absent_absent_absent_absent_absent_absent	absent_absent_absent_absent_absent_absent_absent_absent_absent_absent	absent_absent_absent_absent_absent_absent_absent_absent_absent_absent	absent_absent_absent_absent_absent_absent_absent_absent_absent_absent	NA_NA_NA_NA_raw intact chicken_NA_NA_NA_NA_NA	2124	0.0047081
1980	6	PDS000051343.281	clade_three	USA	1	North America	Human_Other	2	GCA_010831525_GCA_009570655_GCA_010754855_GCA_005848505_GCA_010578585_GCA_006157205	1_1_1_1_1_1	absent_absent_absent_absent_absent_absent	absent_absent_absent_absent_absent_absent	absent_absent_absent_absent_absent_absent	absent_absent_absent_absent_absent_absent	NA_stool_stool_NA_stool_NA	2124	0.00282486
1981	2	PDS000076482.55	clade_one	United Kingdom	1	Europe	Cow_Human	2	GCA_008051295_GCA_010187005	0_0	full_full	partial_partial	absent_absent	full_full	human_cattle	8580	0.0002331
1983	18	PDS000051343.281	clade_three	USA	1	North America	Chicken_Human	2	GCA_005832965_GCA_007617275_GCA_005568975_GCA_005632015_GCA_005458985_GCA_005832205_GCA_007333995_GCA_013575155_GCA_005814825_GCA_016259325_GCA_016271045_GCA_016253805_GCA_003758015_GCA_005714195_GCA_005642695_GCA_005573865_GCA_003924015_GCA_016298985	1_1_1_1_1_1_1_1_1_1_1_1_1_1_1_1_1_1	absent_absent_absent_absent_absent_absent_absent_absent_absent_absent_absent_absent_absent_absent_absent_absent_absent_absent	absent_absent_absent_absent_absent_absent_absent_absent_absent_absent_absent_absent_absent_absent_absent_absent_absent_absent	absent_absent_absent_absent_absent_absent_absent_absent_absent_absent_absent_absent_absent_absent_absent_absent_absent_absent	absent_absent_absent_absent_absent_absent_absent_absent_absent_absent_absent_absent_absent_absent_absent_absent_absent_absent	NA_NA_NA_NA_NA_NA_chicken carcass_NA_NA_NA_NA_NA_NA_NA_NA_NA_chicken carcass_raw intact chicken	2124	0.00847458
1988	8	PDS000076482.55	clade_one	United Kingdom	1	Europe	Human_Other	2	GCA_007787775_GCA_010551365_GCA_007778845_GCA_007582105_GCA_007513565_GCA_007788435_GCA_011415555_GCA_007777345	0_0_0_0_0_0_0_0	full_full_full_absent_full_full_full_absent	full_full_full_full_full_full_full_partial	full_full_full_full_full_full_full_full	full_full_full_full_full_full_full_full	human_food_human_human_human_food_food_human	8580	0.000932401
1991	4	PDS000076482.55	clade_one	United Kingdom	1	Europe	Human_Other	2	GCA_010959865_GCA_008105065_GCA_008092525_GCA_007610815	0_0_0_0	full_full_full_full	partial_partial_partial_full	full_full_full_full	full_full_full_full	human_human_food_food	8580	0.0004662
2016	12	PDS000076482.55	clade_one	Denmark_United Kingdom	2	Europe	Human_Swine	2	GCA_011111095_GCA_010482855_GCA_010736035_GCA_010538135_GCA_010738795_GCA_010502075_GCA_010016145_GCA_010449375_GCA_010393745_GCA_007581565_GCA_007650375_GCA_011410175	0_0_0_0_0_0_0_0_0_0_0_0	full_absent_absent_absent_absent_absent_absent_absent_absent_full_full_absent	partial_partial_partial_partial_full_partial_partial_full_partial_partial_full_partial	absent_absent_absent_absent_absent_absent_absent_absent_absent_absent_absent_absent	full_full_full_full_full_full_full_full_full_full_full_full	NA_human_human_human_human_human_human_human_human_human_human_human	8580	0.0013986
2022	4	PDS000076482.55	clade_one	USA	1	North America	Human_Other	2	GCA_006038055_GCA_006929575_GCA_010526255_GCA_005974925	0_0_0_0	full_full_full_full	full_full_full_full	absent_absent_absent_absent	full_full_full_full	NA_NA_stool_NA	8580	0.0004662
2026	2	PDS000076482.55	clade_one	USA	1	North America	Human_Swine	2	GCA_006156265_GCA_008170325	0_0	full_full	full_full	absent_absent	full_full	NA_Product-Raw-Ground, Comminuted or Otherwise Nonintact-Pork	8580	0.0002331
2027	2	PDS000076482.55	clade_one	USA	1	North America	Human_Swine	2	GCA_014550235_GCA_011719555	0_0	full_full	partial_full	absent_absent	full_full	Product-Raw-Ground, Comminuted or Otherwise Nonintact-Pork_NA	8580	0.0002331
2036	2	PDS000076482.55	clade_one	USA	1	North America	Cow_Swine	2	GCA_010510415_GCA_011439355	0_0	full_full	full_full	absent_absent	full_full	jersey calf_animal-swine-sow	8580	0.0002331
2040	2	PDS000076482.55	clade_one	USA	1	North America	Human_Swine	2	GCA_013719685_GCA_016630465	0_0	full_full	full_full	absent_absent	full_full	Product-Raw-Intact-Pork_NA	8580	0.0002331
2042	2	PDS000076482.55	clade_one	USA	1	North America	Human_Other	2	GCA_010132245_GCA_007046605	0_0	full_full	partial_partial	full_full	full_full	NA_NA	8580	0.0002331
2046	2	PDS000076482.55	clade_one	USA	1	North America	Human_Swine	2	GCA_007444885_GCA_014679265	0_0	full_full	partial_full	absent_absent	full_full	Product-Raw-Ground, Comminuted or Otherwise Nonintact-Pork_NA	8580	0.0002331
2051	6	PDS000076482.55	clade_one	USA	1	North America	Human_Other	2	GCA_007069865_GCA_010387925_GCA_006602845_GCA_009344115_GCA_011242995_GCA_006496775	0_0_0_0_0_0	full_full_full_full_full_full	partial_partial_partial_partial_partial_partial	absent_absent_absent_absent_absent_absent	full_full_full_full_full_full	NA_NA_NA_NA_NA_NA	8580	0.000699301
2052	2	PDS000076482.55	clade_one	USA	1	North America	Human_Other	2	GCA_006175285_GCA_010545645	0_0	full_full	full_full	absent_absent	full_full	NA_stool	8580	0.0002331
2054	2	PDS000076482.55	clade_one	USA	1	North America	Human_Other	2	GCA_006186925_GCA_006192005	0_0	full_full	partial_full	absent_absent	full_full	NA_NA	8580	0.0002331
2060	2	PDS000076482.55	clade_one	USA	1	North America	Cow_Swine	2	GCA_010589185_GCA_010562345	0_0	full_full	partial_partial	absent_absent	full_full	animal-swine-market swine_animal-cattle-dairy cow	8580	0.0002331
2072	2	PDS000076482.55	clade_one	USA	1	North America	Human_Other	2	GCA_013727175_GCA_013550935	0_0	full_full	partial_partial	full_full	full_full	Small intestine_NA	8580	0.0002331
2076	2	PDS000076482.55	clade_one	USA	1	North America	Human_Other	2	GCA_006949165_GCA_010398265	0_0	full_full	full_full	absent_absent	full_full	NA_stool	8580	0.0002331
2079	4	PDS000076482.55	clade_one	USA	1	North America	Human_Swine	2	GCA_008465265_GCA_006499935_GCA_006188405_GCA_011108575	0_0_0_0	full_full_full_full	full_partial_partial_full	absent_absent_absent_absent	full_full_full_full	animal-swine-sow_NA_NA_animal-swine-market swine	8580	0.0004662
2085	4	PDS000076482.55	clade_one	USA	1	North America	Human_Turkey	2	GCA_005482315_GCA_011128465_GCA_007842055_GCA_007842155	0_0_0_0	absent_absent_absent_absent	partial_partial_partial_partial	absent_absent_absent_absent	full_full_full_full	NA_ground turkey_Ground Component Turkey_Ground Component Turkey	8580	0.0004662
2093	2	PDS000076482.55	clade_one	USA_Canada	2	North America	Human_Other	2	GCA_010613745_GCA_016128765	0_0	full_full	full_full	absent_absent	full_full	stool_stool	8580	0.0002331
2097	2	PDS000076482.55	clade_one	USA	1	North America	Human_Other	2	GCA_010474135_GCA_013536955	0_0	full_full	full_full	full_full	full_full	stool_NA	8580	0.0002331
2102	3	PDS000076482.55	clade_one	USA	1	North America	Human_Swine	2	GCA_012284065_GCA_013478845_GCA_007441035	0_0_0	full_full_full	full_absent_full	absent_absent_absent	full_full_full	Product-Raw-Intact-Pork_NA_Product-Raw-Intact-Pork	8580	0.00034965
2103	3	PDS000076482.55	clade_one	USA	1	North America	Human_Swine	2	GCA_013877495_GCA_010669725_GCA_014600855	0_0_0	full_full_full	full_full_full	absent_absent_absent	full_full_full	NA_lung (Sus domesticus)_NA	8580	0.00034965
2108	2	PDS000076482.55	clade_one	USA	1	North America	Human_Swine	2	GCA_010439295_GCA_005964325	0_0	full_full	full_full	absent_absent	full_full	stool_pig intestine (Sus scrofa domesticus)	8580	0.0002331
2115	5	PDS000076482.55	clade_one	USA	1	North America	Human_Other	2	GCA_008914145_GCA_006107715_GCA_008914225_GCA_008914365_GCA_008914465	0_0_0_0_0	full_full_full_full_full	full_full_full_full_partial	absent_absent_absent_absent_absent	full_full_full_full_full	stool_NA_stool_stool_stool	8580	0.000582751
2116	2	PDS000076482.55	clade_one	USA	1	North America	Human_Other	2	GCA_006253535_GCA_007063545	0_0	full_full	partial_partial	absent_absent	full_full	NA_NA	8580	0.0002331
2121	5	PDS000076482.55	clade_one	USA	1	North America	Cow_Human	2	GCA_006741005_GCA_010657805_GCA_008371455_GCA_008318255_GCA_008170825	0_0_0_0_0	full_full_full_full_full	absent_full_full_partial_full	absent_absent_absent_absent_absent	full_full_full_full_full	Intestine (Bos taurus)_pooled tissue (Bos taurus)_Bovine Mesenteric Lymph Node_NA_NA	8580	0.000582751
2132	2	PDS000076482.55	clade_one	United Kingdom	1	Europe	Cow_Human	2	GCA_010186045_GCA_008036865	0_0	full_full	full_full	absent_absent	full_full	cattle_human	8580	0.0002331
2144	2	PDS000076482.55	clade_one	Denmark	1	Europe	Other_Swine	2	GCA_010209065_GCA_010654155	0_0	full_full	partial_partial	absent_absent	full_full	food_NA	8580	0.0002331
2165	2	PDS000076482.55	clade_one	Denmark	1	Europe	Other_Swine	2	GCA_010210345_GCA_010653225	0_0	full_full	full_full	absent_absent	full_full	food_NA	8580	0.0002331
2166	2	PDS000076482.55	clade_one	Denmark	1	Europe	Other_Swine	2	GCA_010768195_GCA_010207345	0_0	full_full	partial_partial	absent_absent	full_full	NA_food	8580	0.0002331
2183	2	PDS000076482.55	clade_one	United Kingdom	1	Europe	Other_Swine	2	GCA_010190065_GCA_010187665	0_0	full_full	full_partial	full_full	full_full	NA_pig	8580	0.0002331
2186	3	PDS000076482.55	clade_one	United Kingdom	1	Europe	Human_Swine	2	GCA_010187905_GCA_010735975_GCA_010188345	0_0_0	full_full_full	full_full_full	full_full_full	full_full_full	pig_human_pig	8580	0.00034965
2193	2	PDS000076482.55	clade_one	USA	1	North America	Human_Swine	2	GCA_008411965_GCA_011264035	0_0	full_full	full_full	absent_absent	full_full	animal-swine-market swine_NA	8580	0.0002331
2198	7	PDS000076482.55	clade_one	China_USA_Taiwan	3	Asia_North America	Human_Other	2	GCA_003945785_GCA_006042325_GCA_010709415_GCA_006916135_GCA_005975805_GCA_010259995_GCA_010259355	0_0_0_0_0_0_0	full_full_full_full_full_full_full	full_partial_partial_partial_partial_partial_partial	absent_absent_absent_absent_absent_absent_absent	full_full_full_full_full_full_full	stool_NA_NA_NA_NA_stool_stool	8580	0.000815851
2207	2	PDS000076482.55	clade_one	USA	1	North America	Human_Swine	2	GCA_016443965_GCA_015877025	0_0	full_full	full_partial	absent_absent	full_full	NA_Product-Raw-Ground, Comminuted or Otherwise Nonintact-Pork	8580	0.0002331
2210	4	PDS000076482.55	clade_one	USA	1	North America	Human_Other	2	GCA_011115735_GCA_010690085_GCA_012042035_GCA_006662965	0_0_0_0	full_full_full_full	full_full_full_full	absent_absent_absent_absent	full_full_full_full	stool_stool_NA_NA	8580	0.0004662
2211	4	PDS000076482.55	clade_one	USA	1	North America	Human_Swine	2	GCA_011181555_GCA_006423875_GCA_008211135_GCA_007445925	0_0_0_0	full_full_full_full	full_full_full_full	absent_absent_absent_absent	full_full_full_full	NA_NA_NA_Product-Raw-Intact-Pork	8580	0.0004662
2213	2	PDS000076482.55	clade_one	USA	1	North America	Cow_Swine	2	GCA_011422165_GCA_003065125	0_0	full_full	full_full	absent_absent	full_full	comminuted beef_swine	8580	0.0002331
2214	3	PDS000076482.55	clade_one	USA	1	North America	Human_Other	2	GCA_006044655_GCA_005608635_GCA_004163075	0_0_0	full_full_full	full_full_full	absent_absent_absent	full_full_full	NA_stool_stool	8580	0.00034965
2221	2	PDS000076482.55	clade_one	USA_United Kingdom	2	North America_Europe	Human_Other	2	GCA_011419875_GCA_011135675	0_0	full_full	absent_absent	absent_absent	full_full	stool_human	8580	0.0002331
2223	2	PDS000076482.55	clade_one	USA	1	North America	Human_Other	2	GCA_010620105_GCA_006120585	0_0	full_full	full_partial	absent_absent	full_full	blood_NA	8580	0.0002331
2225	2	PDS000076482.55	clade_one	USA	1	North America	Human_Swine	2	GCA_014631935_GCA_014605295	0_0	full_full	full_full	absent_absent	full_full	Product-Raw-Ground, Comminuted or Otherwise Nonintact-Pork_NA	8580	0.0002331
2227	7	PDS000076482.55	clade_one	USA_Canada_United Kingdom	3	North America_Europe	Human_Other	2	GCA_006277745_GCA_010613205_GCA_010486395_GCA_011167575_GCA_006035355_GCA_015248575_GCA_007769525	0_0_0_0_0_0_0	full_full_full_full_full_full_full	partial_full_partial_full_full_full_full	full_full_full_full_full_full_full	full_full_full_full_full_full_full	NA_stool_blood_stool_NA_stool_human	8580	0.000815851
2232	4	PDS000076482.55	clade_one	USA	1	North America	Human_Swine	2	GCA_008810055_GCA_008560195_GCA_005576205_GCA_005654375	0_0_0_0	full_full_full_full	partial_partial_partial_partial	absent_absent_absent_absent	full_full_full_full	Product-Raw-Intact-Pork_Product-Raw-Intact-Pork_NA_NA	8580	0.0004662
2242	4	PDS000076482.55	clade_one	USA	1	North America	Human_Swine	2	GCA_010399425_GCA_006796605_GCA_010759095_GCA_006737725	0_0_0_0	full_full_full_full	partial_partial_partial_partial	absent_absent_absent_absent	full_full_full_full	Product-Raw-Ground, Comminuted or Otherwise Nonintact-Pork_NA_Product-Raw-Intact-Pork_NA	8580	0.0004662
2247	6	PDS000076482.55	clade_one	USA	1	North America	Human_Turkey	2	GCA_006551355_GCA_006610725_GCA_005544255_GCA_006729565_GCA_004279915_GCA_007495225	0_0_0_0_0_0	absent_absent_absent_absent_absent_absent	full_partial_partial_partial_full_partial	absent_absent_absent_absent_absent_absent	full_full_full_full_full_full	NA_NA_NA_NA_ground turkey_NA	8580	0.000699301
2248	4	PDS000076482.55	clade_one	USA	1	North America	Human_Turkey	2	GCA_014983325_GCA_006115445_GCA_010928475_GCA_014702365	0_0_0_0	absent_absent_absent_absent	partial_full_partial_partial	absent_absent_absent_absent	full_full_full_full	NA_Turkey fluff_NA_NA	8580	0.0004662
2249	2	PDS000076482.55	clade_one	USA	1	North America	Cow_Human	2	GCA_010753935_GCA_006112925	0_0	absent_absent	partial_partial	absent_absent	full_full	comminuted beef_NA	8580	0.0002331
2250	5	PDS000076482.55	clade_one	USA	1	North America	Human_Turkey	2	GCA_010431365_GCA_010481475_GCA_004283225_GCA_006138315_GCA_005447305	0_0_0_0_0	absent_absent_absent_absent_absent	partial_partial_partial_partial_partial	absent_absent_absent_absent_absent	full_full_full_full_full	Comminuted Turkey_stool_ground turkey_NA_ground turkey	8580	0.000582751
2253	4	PDS000076482.55	clade_one	USA	1	North America	Human_Swine	2	GCA_010485945_GCA_010617105_GCA_011410635_GCA_010581885	0_0_0_0	full_full_full_full	absent_absent_absent_absent	absent_absent_absent_absent	full_full_full_full	animal-swine-market swine_stool_animal-swine-market swine_stool	8580	0.0004662
2254	2	PDS000076482.55	clade_one	USA	1	North America	Cow_Other	2	GCA_006186785_GCA_010431955	0_0	full_full	absent_absent	absent_absent	full_full	NA_animal-cattle-beef cow	8580	0.0002331
2267	2	PDS000076482.55	clade_one	USA	1	North America	Cow_Swine	2	GCA_006901665_GCA_006901445	0_0	full_full	full_partial	absent_absent	full_full	pig spleen (Sus scrofa domesticus)_bovine brain (Bos taurus)	8580	0.0002331
2269	3	PDS000076482.55	clade_one	USA	1	North America	Human_Other	2	GCA_006972105_GCA_010551825_GCA_011113855	0_0_0	full_full_full	full_full_full	absent_absent_absent	full_full_full	human_stool_stool	8580	0.00034965
2286	3	PDS000076482.55	clade_one	USA	1	North America	Human_Swine	2	GCA_006521035_GCA_006521135_GCA_013564835	2_0_0	full_full_full	partial_partial_partial	absent_absent_absent	full_full_full	Porcine Liver_Porcine Tissue Pool_NA	8580	0.00034965
2294	2	PDS000076482.55	clade_one	USA	1	North America	Other_Swine	2	GCA_005761355_GCA_005611535	0_0	absent_absent	full_full	absent_absent	full_full	finished pet food_Raw Pork	8580	0.0002331
2300	10	PDS000076482.55	clade_one	USA	1	North America	Human_Other	2	GCA_010748415_GCA_010546425_GCA_010399885_GCA_010748455_GCA_011106495_GCA_007634035_GCA_010543645_GCA_010541505_GCA_006139025_GCA_010493295	0_0_0_0_0_0_0_0_0_0	full_full_full_full_full_full_full_full_full_full	full_full_full_full_full_full_full_full_full_full	absent_absent_absent_absent_absent_absent_absent_absent_absent_absent	full_full_full_full_full_full_full_full_full_full	stool_intestine_stool_stool_stool_NA_stool_stool_NA_stool	8580	0.0011655
2317	6	PDS000076482.55	clade_one	United Kingdom	1	Europe	Cow_Human	2	GCA_008103885_GCA_008038025_GCA_010186955_GCA_008575185_GCA_008579725_GCA_008053035	0_0_0_0_0_0	full_full_full_full_full_full	full_full_full_full_full_full	absent_absent_absent_absent_absent_absent	full_full_full_full_full_full	human_human_cattle_human_human_human	8580	0.000699301
2320	5	PDS000076482.55	clade_one	United Kingdom	1	Europe	Human_Swine	2	GCA_003888635_GCA_007819995_GCA_010190645_GCA_007501165_GCA_007645495	0_0_0_0_0	full_full_full_full_full	partial_absent_full_absent_full	full_full_full_full_full	full_full_full_full_full	human_human_NA_human_human	8580	0.000582751
2327	6	PDS000076482.55	clade_one	United Kingdom	1	Europe	Human_Swine	2	GCA_010188325_GCA_010188205_GCA_010188225_GCA_007522505_GCA_010187485_GCA_010187785	0_0_0_0_0_0	full_full_full_full_full_full	absent_absent_absent_absent_absent_absent	absent_absent_absent_absent_absent_absent	full_full_full_full_full_full	pig_pig_pig_human_pig_pig	8580	0.000699301
2335	8	PDS000076482.55	clade_one	United Kingdom	1	Europe	Human_Other	2	GCA_010685285_GCA_010735135_GCA_008848905_GCA_008844325_GCA_007579525_GCA_010653145_GCA_007499185_GCA_011625305	0_0_0_0_0_0_0_0	full_full_full_full_full_full_full_full	full_full_absent_absent_full_partial_full_partial	full_full_full_full_full_full_full_full	full_full_full_full_full_full_full_full	human_human_food_human_human_human_human_human	8580	0.000932401
2341	8	PDS000076482.55	clade_one	United Kingdom	1	Europe	Human_Other	2	GCA_004159715_GCA_007775145_GCA_008097385_GCA_008575265_GCA_007579565_GCA_007776025_GCA_007782665_GCA_008742975	0_0_0_0_0_0_0_0	full_full_full_full_full_full_full_full	full_full_full_full_full_full_full_full	absent_absent_absent_absent_absent_absent_absent_absent	full_full_full_full_full_full_full_full	human_food_human_human_food_human_food_human	8580	0.000932401
2347	8	PDS000076482.55	clade_one	Denmark	1	Europe	Chicken_Other	2	GCA_010209925_GCA_010208525_GCA_011125515_GCA_010433715_GCA_010652265_GCA_010208945_GCA_010209245_GCA_010473145	0_0_0_0_0_0_0_0	full_full_full_full_full_full_full_full	absent_absent_absent_absent_absent_absent_absent_absent	absent_absent_absent_absent_absent_absent_absent_absent	full_full_full_full_full_full_full_full	food_food_NA_NA_NA_food_food_NA	8580	0.000932401
2352	2	PDS000076482.55	clade_one	United Kingdom	1	Europe	Human_Swine	2	GCA_009511355_GCA_010191325	2_0	full_full	partial_partial	absent_absent	full_full	human_NA	8580	0.0002331
2364	4	PDS000076482.55	clade_one	United Kingdom	1	Europe	Human_Other	2	GCA_010186615_GCA_008055575_GCA_011086825_GCA_008109185	0_0_0_0	full_full_full_full	full_full_absent_full	absent_absent_absent_absent	full_full_full_full	cat_human_human_human	8580	0.0004662
2367	3	PDS000076482.55	clade_one	USA_United Kingdom	2	North America_Europe	Human_Other	2	GCA_008989605_GCA_008990645_GCA_010528695	0_0_0	full_full_full	full_full_full	absent_absent_absent	full_full_full	stool_stool_human	8580	0.00034965
2375	3	PDS000076482.55	clade_one	United Kingdom	1	Europe	Human_Swine	2	GCA_008367095_GCA_008580575_GCA_010187125	0_0_0	full_full_full	full_full_full	full_full_full	full_full_full	human_human_pig	8580	0.00034965
2377	9	PDS000076482.55	clade_one	United Kingdom	1	Europe	Human_Other	2	GCA_010938495_GCA_011087085_GCA_008055275_GCA_011547555_GCA_011094085_GCA_008101325_GCA_008037465_GCA_011637135_GCA_011096045	0_0_0_0_0_0_0_0_0	full_full_full_full_full_absent_full_full_full	full_full_full_full_full_full_full_full_full	full_full_full_full_full_full_full_full_full	full_full_full_full_full_full_full_full_full	food_animal_human_human_animal_human_human_animal_animal	8580	0.00104895
2378	3	PDS000076482.55	clade_one	United Kingdom	1	Europe	Human_Other	2	GCA_010431815_GCA_009133165_GCA_007776125	0_0_0	full_full_full	partial_partial_partial	full_full_full	full_full_full	food_human_human	8580	0.00034965
2384	5	PDS000076482.55	clade_one	United Kingdom	1	Europe	Human_Other	2	GCA_011439475_GCA_010190265_GCA_010736075_GCA_011422225_GCA_007578305	0_0_0_0_0	full_full_full_full_full	full_full_partial_full_full	full_full_full_full_full	full_full_full_full_full	human_NA_human_human_human	8580	0.000582751
2393	3	PDS000076482.55	clade_one	USA	1	North America	Human_Swine	2	GCA_006280675_GCA_015613725_GCA_003767045	0_0_0	full_full_full	partial_partial_partial	absent_absent_absent	full_full_full	Product-Raw-Ground, Comminuted or Otherwise Nonintact-Pork_Product-Raw-Ground, Comminuted or Otherwise Nonintact-Pork_NA	8580	0.00034965
2394	4	PDS000076482.55	clade_one	USA	1	North America	Human_Other	2	GCA_010501915_GCA_006915415_GCA_009345855_GCA_008527495	0_0_0_0	full_full_full_full	full_full_full_full	absent_absent_absent_absent	full_full_full_full	stool_NA_NA_stool	8580	0.0004662
2395	3	PDS000076482.55	clade_one	USA	1	North America	Human_Swine	2	GCA_008495485_GCA_007327535_GCA_006617885	0_0_0	full_full_full	partial_full_full	absent_absent_absent	full_full_full	animal-swine-market swine_Product-Raw-Ground, Comminuted or Otherwise Nonintact-Pork_NA	8580	0.00034965
2400	3	PDS000076482.55	clade_one	Denmark_United Kingdom	2	Europe	Human_Swine	2	GCA_011121905_GCA_008095825_GCA_011641035	0_0_0	full_full_full	partial_partial_partial	absent_absent_absent	full_full_full	NA_human_human	8580	0.00034965
2403	2	PDS000076482.55	clade_one	Japan	1	Asia	Cow_Swine	2	GCA_015649965_GCA_015649825	0_0	full_full	full_full	absent_absent	full_full	NA_NA	8580	0.0002331
2407	4	PDS000076482.55	clade_one	USA_United Kingdom	2	North America_Europe	Human_Other	2	GCA_009337955_GCA_010426865_GCA_005581575_GCA_007502945	0_0_0_0	full_full_full_full	absent_absent_absent_absent	absent_absent_absent_absent	full_full_full_full	stool_stool_NA_human	8580	0.0004662
2413	3	PDS000076482.55	clade_one	USA	1	North America	Human_Other	2	GCA_007030865_GCA_010563385_GCA_008497335	0_0_0	full_full_full	full_full_full	absent_absent_absent	full_full_full	NA_stool_Rectum	8580	0.00034965
2414	5	PDS000076482.55	clade_one	Canada_USA	2	North America	Human_Other	2	GCA_011251755_GCA_010570585_GCA_006303685_GCA_009179725_GCA_011228085	0_0_0_0_0	full_full_full_full_full	full_absent_absent_absent_absent	absent_absent_absent_absent_absent	full_full_full_full_full	stool_stool_NA_stool_NA	8580	0.000582751
2427	3	PDS000076482.55	clade_one	USA	1	North America	Human_Other	2	GCA_008430725_GCA_010693565_GCA_010719315	0_0_0	absent_absent_absent	partial_partial_partial	absent_absent_absent	full_full_full	stool_meat slaughter house swabs_urine	8580	0.00034965
2432	7	PDS000076482.55	clade_one	USA	1	North America	Other_Turkey	2	GCA_006216605_GCA_005868465_GCA_006216585_GCA_005911525_GCA_011134415_GCA_005910385_GCA_006006065	0_0_0_0_0_0_0	absent_absent_absent_absent_absent_absent_absent	full_partial_partial_full_partial_full_partial	absent_absent_absent_absent_absent_absent_absent	full_full_full_full_full_full_full	poultry manure_poultry manure_poultry manure_poultry manure_Comminuted Turkey_poultry manure_poultry manure	8580	0.000815851
2436	7	PDS000076482.55	clade_one	USA	1	North America	Human_Turkey	2	GCA_010779895_GCA_005543915_GCA_010448295_GCA_011138975_GCA_010613675_GCA_008919345_GCA_010715875	0_0_0_0_0_0_0	absent_absent_absent_absent_absent_absent_absent	partial_partial_partial_partial_partial_partial_partial	absent_absent_absent_absent_absent_absent_absent	full_full_full_full_full_full_full	stool_ground turkey_stool_stool_Comminuted Turkey_ground turkey_Comminuted Turkey	8580	0.000815851
2440	5	PDS000076482.55	clade_one	USA	1	North America	Human_Other	2	GCA_010427645_GCA_005711935_GCA_008432805_GCA_006067955_GCA_011433615	0_0_0_0_0	full_full_full_full_full	full_full_full_full_absent	absent_absent_absent_absent_absent	full_full_full_full_full	stool_NA_stool_NA_stool	8580	0.000582751
2441	4	PDS000076482.55	clade_one	USA	1	North America	Human_Other	2	GCA_010431635_GCA_010620505_GCA_010717175_GCA_011240075	0_0_0_0	full_full_full_full	partial_partial_partial_partial	absent_absent_absent_absent	full_full_full_full	stool_stool_stool_NA	8580	0.0004662
2446	3	PDS000076482.55	clade_one	USA	1	North America	Human_Other	2	GCA_006138515_GCA_006909585_GCA_006262415	0_0_0	full_full_full	partial_partial_partial	absent_absent_absent	full_full_full	NA_NA_NA	8580	0.00034965
2453	2	PDS000076482.55	clade_one	USA	1	North America	Human_Other	2	GCA_008989185_GCA_006023175	0_0	full_full	full_full	absent_absent	full_full	urine_NA	8580	0.0002331
2454	4	PDS000076482.55	clade_one	USA	1	North America	Human_Swine	2	GCA_010508015_GCA_010482175_GCA_013877095_GCA_010382625	0_0_0_0	full_full_full_full	partial_partial_full_partial	absent_absent_absent_absent	full_full_full_full	Product-Raw-Ground, Comminuted or Otherwise Nonintact-Pork_stool_NA_stool	8580	0.0004662
2460	2	PDS000076482.55	clade_one	USA	1	North America	Human_Other	2	GCA_006643385_GCA_010781695	0_0	full_full	absent_full	absent_absent	full_full	NA_stool	8580	0.0002331
2461	8	PDS000076482.55	clade_one	USA	1	North America	Human_Other	2	GCA_007876445_GCA_008861545_GCA_010926875_GCA_007071865_GCA_008663495_GCA_010776575_GCA_008749115_GCA_010490135	0_0_0_0_0_0_0_0	full_full_full_full_full_full_full_full	full_full_full_full_full_full_full_full	absent_absent_absent_absent_absent_absent_absent_absent	full_full_full_full_full_full_full_full	NA_NA_NA_NA_NA_stool_NA_NA	8580	0.000932401
2472	2	PDS000076482.55	clade_one	USA	1	North America	Cow_Human	2	GCA_005828365_GCA_005459805	0_0	full_full	full_full	absent_absent	full_full	bovine feces_NA	8580	0.0002331
2475	3	PDS000076482.55	clade_one	USA	1	North America	Swine_Turkey	2	GCA_009534695_GCA_011395835_GCA_011422705	0_0_0	absent_absent_absent	full_full_partial	absent_absent_absent	full_full_full	turkey intestine (Meleagris gallopavo)_Product-Raw-Ground, Comminuted or Otherwise Nonintact-Pork_porcine colon (Sus scrofa domesticus)	8580	0.00034965
2476	3	PDS000076482.55	clade_one	USA	1	North America	Cow_Human	2	GCA_014539585_GCA_014536725_GCA_014940885	0_0_0	absent_absent_absent	full_full_full	absent_absent_absent	full_full_full	product-raw-intact-beef_NA_NA	8580	0.00034965
2480	5	PDS000076482.55	clade_one	USA	1	North America	Human_Swine	2	GCA_010657265_GCA_011116155_GCA_010610905_GCA_006843705_GCA_007110625	0_0_0_0_0	full_full_full_full_full	full_full_full_full_full	absent_absent_absent_absent_absent	full_full_full_full_full	porcine colon (Sus scrofa domesticus)_colon (Sus scrofa domesticus)_porcine intestine (Sus scrofa domesticus)_NA_NA	8580	0.000582751
2481	10	PDS000076482.55	clade_one	United Kingdom_USA	2	Europe_North America	Human_Other	2	GCA_010407365_GCA_005977055_GCA_006135535_GCA_011693375_GCA_010432195_GCA_011411955_GCA_010462685_GCA_010525835_GCA_007462815_GCA_010452135	0_0_0_0_0_0_0_0_0_0	full_full_full_full_full_full_full_full_full_full	full_full_full_full_full_full_full_full_full_full	absent_absent_absent_absent_absent_absent_absent_absent_absent_absent	full_full_full_full_full_full_full_full_full_full	human_NA_NA_NA_human_stool_stool_stool_NA_stool	8580	0.0011655
2484	2	PDS000076482.55	clade_one	USA	1	North America	Human_Swine	2	GCA_007565465_GCA_006032495	0_0	full_full	full_full	absent_absent	full_full	NA_pig intestine (Sus scrofa domesticus)	8580	0.0002331
2485	3	PDS000076482.55	clade_one	USA	1	North America	Human_Other	2	GCA_011115595_GCA_006628085_GCA_006938905	0_0_0	full_full_full	full_full_full	absent_absent_absent	full_full_full	stool_NA_NA	8580	0.00034965
2508	2	PDS000076482.55	clade_one	USA	1	North America	Human_Other	2	GCA_010589285_GCA_011428515	2_2	full_full	absent_absent	absent_absent	full_full	stool_stool	8580	0.0002331
2539	3	PDS000076482.55	clade_one	United Kingdom	1	Europe	Human_Swine	2	GCA_007777465_GCA_010189105_GCA_003895235	0_0_0	full_full_full	full_full_full	full_full_full	full_full_full	human_NA_human	8580	0.00034965
2541	4	PDS000076482.55	clade_one	United Kingdom	1	Europe	Chicken_Human	2	GCA_007773685_GCA_007502445_GCA_010191345_GCA_007501385	0_0_0_0	full_full_full_full	partial_partial_partial_partial	full_full_full_full	full_full_full_full	human_human_NA_human	8580	0.0004662
2544	4	PDS000076482.55	clade_one	United Kingdom	1	Europe	Human_Swine	2	GCA_010187945_GCA_011424245_GCA_007774825_GCA_007601635	0_0_0_0	full_full_full_full	full_full_full_partial	full_full_full_full	full_full_full_full	pig_human_human_human	8580	0.0004662
2546	2	PDS000076482.55	clade_one	United Kingdom	1	Europe	Human_Swine	2	GCA_008106545_GCA_010186305	0_0	full_full	partial_full	full_full	full_full	human_pig	8580	0.0002331
2552	3	PDS000076482.55	clade_one	United Kingdom	1	Europe	Human_Swine	2	GCA_010189405_GCA_010431165_GCA_010188425	0_0_0	full_full_full	full_full_partial	full_full_full	full_full_full	NA_human_NA	8580	0.00034965
2554	8	PDS000076482.55	clade_one	United Kingdom	1	Europe	Human_Swine	2	GCA_007501005_GCA_010187145_GCA_007774985_GCA_004263865_GCA_007581725_GCA_007773925_GCA_007501145_GCA_007779205	0_0_0_0_0_0_0_0	full_full_full_full_full_full_full_full	partial_full_partial_partial_partial_partial_partial_partial	full_full_full_full_full_full_full_full	full_full_full_full_full_full_full_full	human_pig_human_human_human_human_human_human	8580	0.000932401
2556	2	PDS000076482.55	clade_one	United Kingdom	1	Europe	Human_Other	2	GCA_010592105_GCA_007508685	0_0	full_full	full_full	full_full	full_full	human_food	8580	0.0002331
2562	138	PDS000076482.55	clade_one	United Kingdom	1	Europe	Human_Other	2	GCA_010765415_GCA_008058665_GCA_010738875_GCA_008106925_GCA_010448875_GCA_008872665_GCA_010591495_GCA_009240465_GCA_010592325_GCA_008100885_GCA_010684565_GCA_010495075_GCA_010528855_GCA_010551345_GCA_010396165_GCA_008739315_GCA_010764135_GCA_011114415_GCA_008582075_GCA_009240685_GCA_010764255_GCA_010620225_GCA_009241185_GCA_008574965_GCA_010379845_GCA_010427325_GCA_010685005_GCA_008576685_GCA_009…	0_0_0_0_0_0_0_0_0_0_0_0_0_0_0_0_0_0_0_0_0_0_0_0_0_0_0_0_0_0_0_0_0_0_0_0_0_0_0_0_0_0_0_0_0_0_0_0_0_0_0_0_0_0_0_0_0_0_0_0_0_0_0_0_0_0_0_0_0_0_0_0_0_0_0_0_0_0_0_0_0_0_0_0_0_0_0_0_0_0_0_0_0_0_0_0_0_0_0_0_0_0_0_0_0_0_0_0_0_0_0_0_0_0_0_0_0_0_0_0_0_0_0_0_0_0_0_0_0_0_0_0_0_0_0_0_0_0	full_full_full_full_full_full_full_full_full_full_full_full_full_full_full_full_full_full_full_full_full_full_full_full_full_full_full_full_full_full_full_full_full_full_full_full_full_full_full_full_full_full_full_full_full_full_full_full_full_full_full_full_full_full_full_full_full_full_full_full_full_full_full_full_full_full_full_full_full_full_full_full_full_full_full_full_full_full_full_full…	partial_partial_partial_partial_partial_partial_partial_partial_partial_partial_partial_partial_partial_partial_partial_partial_partial_partial_partial_partial_partial_partial_partial_partial_partial_partial_partial_partial_partial_partial_partial_partial_partial_partial_partial_partial_partial_partial_partial_partial_partial_partial_partial_partial_partial_partial_partial_partial_partial_partial…	full_full_full_full_full_full_full_full_full_full_full_full_full_full_full_full_full_full_full_full_full_full_full_full_full_full_full_full_full_full_full_full_full_full_full_full_full_full_full_full_full_full_full_full_full_full_full_full_full_full_full_full_full_full_full_full_full_full_full_full_full_full_full_full_full_full_full_full_full_full_full_full_full_full_full_full_full_full_full_full…	full_full_full_full_full_full_full_full_full_full_full_full_full_full_full_full_full_full_full_full_full_full_full_full_full_full_full_full_full_full_full_full_full_full_full_full_full_full_full_full_full_full_full_full_full_full_full_full_full_full_full_full_full_full_full_full_full_full_full_full_full_full_full_full_full_full_full_full_full_full_full_full_full_full_full_full_full_full_full_full…	NA_human_human_human_Enviromental_human_Enviromental_human_Enviromental_human_NA_Enviromental_NA_Enviromental_Enviromental_human_Enviromental_Enviromental_human_human_Enviromental_Enviromental_human_human_Enviromental_Enviromental_human_human_human_human_Enviromental_human_human_human_Enviromental_human_Enviromental_human_human_human_human_human_Enviromental_human_Enviromental_human_Enviromental_…	8580	0.0160839
2568	2	PDS000076482.55	clade_one	USA	1	North America	Other_Swine	2	GCA_011642595_GCA_007571785	2_2	full_full	partial_partial	absent_absent	full_full	environmental water_Product-Raw-Ground, Comminuted or Otherwise Nonintact-Pork	8580	0.0002331
2569	3	PDS000076482.55	clade_one	USA	1	North America	Human_Other	2	GCA_010475405_GCA_006667385_GCA_010616405	0_0_0	full_full_full	full_full_full	absent_absent_absent	full_full_full	stool_NA_blood	8580	0.00034965
2582	2	PDS000076482.55	clade_one	China	1	Asia	Chicken_Cow	2	GCA_016410405_GCA_016410415	0_0	full_full	full_full	absent_absent	full_full	Beef from supermarket_Chicken from wild market	8580	0.0002331
2588	8	PDS000076482.55	clade_one	USA	1	North America	Human_Other	2	GCA_010798415_GCA_006056515_GCA_005731035_GCA_006829605_GCA_011117735_GCA_010551765_GCA_010776035_GCA_010757795	0_0_0_0_0_0_0_0	full_full_full_full_full_full_full_full	partial_partial_partial_partial_partial_partial_partial_partial	absent_absent_absent_absent_absent_absent_absent_absent	full_full_full_full_full_full_full_full	NA_NA_NA_NA_stool_stool_stool_soil	8580	0.000932401
2595	4	PDS000076482.55	clade_one	USA	1	North America	Human_Swine	2	GCA_011278645_GCA_011197335_GCA_012656935_GCA_014580545	0_0_0_0	full_full_full_full	partial_partial_partial_partial	absent_absent_absent_absent	full_full_full_full	NA_Product-Raw-Ground, Comminuted or Otherwise Nonintact-Pork_NA_NA	8580	0.0004662
2606	2	PDS000076482.55	clade_one	USA	1	North America	Human_Swine	2	GCA_011554895_GCA_008886985	0_0	full_full	full_full	absent_absent	full_full	NA_Product-Raw-Ground, Comminuted or Otherwise Nonintact-Pork	8580	0.0002331
2613	2	PDS000076482.55	clade_one	USA	1	North America	Human_Other	2	GCA_009161825_GCA_010410525	0_0	full_full	full_full	full_full	full_full	stool_stool	8580	0.0002331
2614	3	PDS000076482.55	clade_one	USA	1	North America	Human_Swine	2	GCA_013119575_GCA_011999625_GCA_013005715	0_0_0	full_full_full	full_full_full	absent_absent_absent	full_full_full	NA_Product-Raw-Intact-Pork_NA	8580	0.00034965
2615	2	PDS000076482.55	clade_one	USA	1	North America	Human_Swine	2	GCA_015916375_GCA_013571035	0_0	full_full	partial_partial	absent_absent	full_full	NA_Product-Raw-Ground, Comminuted or Otherwise Nonintact-Pork	8580	0.0002331
2616	2	PDS000076482.55	clade_one	USA	1	North America	Human_Swine	2	GCA_010419695_GCA_008894085	0_0	full_full	partial_partial	absent_absent	full_full	Product-Raw-Ground, Comminuted or Otherwise Nonintact-Pork_NA	8580	0.0002331
2618	10	PDS000076482.55	clade_one	USA	1	North America	Human_Swine	2	GCA_007076445_GCA_006168045_GCA_007078105_GCA_006168665_GCA_007078945_GCA_006168175_GCA_006510105_GCA_006164385_GCA_006168685_GCA_006247355	0_0_0_0_0_0_0_0_0_0	full_full_full_full_full_full_full_full_full_full	full_full_partial_full_full_full_full_full_partial_full	absent_absent_absent_absent_absent_absent_absent_absent_absent_absent	full_full_full_full_full_full_full_full_full_full	NA_NA_NA_NA_NA_NA_NA_Boiled Pork with Mustard Greens_Raw liver from pork_NA	8580	0.0011655
2623	2	PDS000076482.55	clade_one	USA	1	North America	Other_Swine	2	GCA_011119675_GCA_005535375	0_0	full_full	full_full	absent_absent	full_full	stool_Pork Meat	8580	0.0002331
2630	3	PDS000076482.55	clade_one	Canada	1	North America	Human_Swine	2	GCA_011387755_GCA_011378405_GCA_011378445	0_0_0	full_full_full	full_full_full	absent_absent_absent	full_full_full	stool_heart_bone marrow	8580	0.00034965
2636	2	PDS000076482.55	clade_one	USA	1	North America	Human_Other	2	GCA_006122035_GCA_010451995	0_0	full_full	full_full	absent_absent	full_full	NA_stool	8580	0.0002331
2637	3	PDS000076482.55	clade_one	USA	1	North America	Human_Swine	2	GCA_011201245_GCA_010760065_GCA_010754115	0_0_0	full_full_full	full_full_partial	absent_absent_absent	full_full_full	NA_animal-swine-market swine_animal-swine-market swine	8580	0.00034965
2642	5	PDS000076482.55	clade_one	USA	1	North America	Human_Other	2	GCA_010764675_GCA_007025605_GCA_006947405_GCA_010775635_GCA_005645855	0_0_0_0_0	full_full_full_full_full	full_full_full_full_partial	absent_absent_absent_absent_absent	full_full_full_full_full	stool_NA_NA_stool_NA	8580	0.000582751
2668	2	PDS000076482.55	clade_one	United Kingdom	1	Europe	Human_Swine	2	GCA_011415395_GCA_010189905	0_0	full_full	absent_absent	absent_absent	full_full	human_NA	8580	0.0002331
2674	2	PDS000076482.55	clade_one	United Kingdom	1	Europe	Human_Other	2	GCA_008874905_GCA_010738905	0_0	full_full	full_partial	full_full	full_full	human_food	8580	0.0002331
2677	4	PDS000076482.55	clade_one	United Kingdom	1	Europe	Other_Swine	2	GCA_008843905_GCA_010186605_GCA_008834145_GCA_009511795	0_0_0_0	full_full_full_full	full_full_full_full	full_full_full_full	full_full_full_full	food_pig_food_food	8580	0.0004662
2692	3	PDS000076482.55	clade_one	USA	1	North America	Human_Other	2	GCA_007073865_GCA_006505015_GCA_010530175	0_0_0	full_full_full	full_full_full	absent_absent_absent	full_full_full	NA_NA_stool	8580	0.00034965
2697	4	PDS000076482.55	clade_one	USA	1	North America	Human_Other	2	GCA_010621965_GCA_005426435_GCA_006242755_GCA_010588505	0_0_0_0	full_full_full_full	full_full_full_full	absent_absent_absent_absent	full_full_full_full	stool_NA_NA_stool	8580	0.0004662
2698	4	PDS000076482.55	clade_one	USA	1	North America	Human_Other	2	GCA_011117535_GCA_006815665_GCA_010763895_GCA_010428745	0_0_0_0	full_full_full_full	full_full_full_full	absent_absent_absent_absent	full_full_full_full	stool_NA_stool_stool	8580	0.0004662
2703	2	PDS000076482.55	clade_one	USA	1	North America	Human_Other	2	GCA_006923475_GCA_006048735	0_0	full_full	partial_partial	absent_absent	full_full	NA_NA	8580	0.0002331
2709	13	PDS000076482.55	clade_one	Canada_USA	2	North America	Human_Swine	2	GCA_006527415_GCA_011378365_GCA_011255115_GCA_011377325_GCA_013797355_GCA_013798745_GCA_011280285_GCA_006102595_GCA_011280045_GCA_006280575_GCA_011279185_GCA_011382415_GCA_013796815	0_0_0_0_0_0_0_0_0_0_0_0_0	full_full_full_full_full_full_full_full_full_full_full_full_full	partial_partial_full_full_partial_full_partial_partial_full_full_full_full_partial	absent_absent_absent_absent_absent_absent_absent_absent_absent_absent_absent_absent_absent	full_full_full_full_full_full_full_full_full_full_full_full_full	Feces (Sus scrofa domesticus )_feces_NA_NA_stool_stool_stool_NA_stool_NA_stool_feces_stool	8580	0.00151515
2711	2	PDS000076482.55	clade_one	USA	1	North America	Other_Turkey	2	GCA_010413555_GCA_010472685	0_0	full_full	full_full	absent_absent	full_full	Comminuted Turkey_stool	8580	0.0002331
2715	23	PDS000076482.55	clade_one	USA	1	North America	Human_Swine	2	GCA_005794865_GCA_005622295_GCA_005621275_GCA_004236255_GCA_004234665_GCA_009011515_GCA_005550295_GCA_005695015_GCA_005782515_GCA_005456125_GCA_005622305_GCA_003778525_GCA_003785945_GCA_005693575_GCA_005553965_GCA_005625275_GCA_005698235_GCA_005620415_GCA_004250885_GCA_005453765_GCA_008187575_GCA_005551615_GCA_003734985	0_0_0_0_0_0_0_0_0_0_0_0_0_0_0_0_0_0_0_0_0_0_0	full_full_full_full_full_full_full_full_full_full_full_full_full_full_full_full_full_full_full_full_full_full_full	full_full_full_full_full_absent_full_full_full_full_full_full_full_full_full_full_full_full_full_full_absent_absent_full	absent_absent_absent_absent_absent_absent_absent_absent_absent_absent_absent_absent_absent_absent_absent_absent_absent_absent_absent_absent_absent_absent_absent	full_full_full_full_full_full_full_full_full_full_full_full_full_full_full_full_full_full_full_full_full_full_full	NA_NA_NA_NA_NA_NA_NA_NA_NA_NA_NA_NA_Pork_NA_NA_NA_NA_NA_NA_NA_NA_NA_NA	8580	0.00268065
2716	5	PDS000076482.55	clade_one	USA	1	North America	Human_Other	2	GCA_010579885_GCA_010810865_GCA_007026665_GCA_006190585_GCA_010453915	0_0_0_0_0	full_full_full_full_full	full_full_full_full_full	full_full_full_full_full	full_full_full_full_full	stool_NA_NA_NA_stool	8580	0.000582751
2719	3	PDS000076482.55	clade_one	USA	1	North America	Human_Swine	2	GCA_010610335_GCA_006133815_GCA_006261435	0_0_0	full_full_full	partial_partial_partial	absent_absent_absent	full_full_full	Product-Raw-Intact-Pork_NA_NA	8580	0.00034965
2720	3	PDS000076482.55	clade_one	Canada_USA	2	North America	Human_Swine	2	GCA_015847715_GCA_005822165_GCA_010379105	0_0_0	full_full_full	partial_partial_partial	absent_absent_absent	full_full_full	stool_NA_Product-Raw-Ground, Comminuted or Otherwise Nonintact-Pork	8580	0.00034965
2730	2	PDS000076482.55	clade_one	USA	1	North America	Human_Swine	2	GCA_012282745_GCA_006521215	0_0	full_full	partial_partial	absent_absent	full_full	NA_Porcine Colon	8580	0.0002331
2741	4	PDS000076482.55	clade_one	USA	1	North America	Human_Other	2	GCA_010765215_GCA_011130215_GCA_010556085_GCA_010766275	0_0_0_0	full_full_full_full	partial_partial_partial_partial	absent_absent_absent_absent	full_full_full_full	stool_urine_stool_stool	8580	0.0004662
2746	22	PDS000076482.55	clade_one	USA	1	North America	Human_Other	2	GCA_005457705_GCA_004241815_GCA_006666525_GCA_016139415_GCA_003913355_GCA_006772925_GCA_006666385_GCA_010527785_GCA_005583355_GCA_005650815_GCA_005659995_GCA_010986995_GCA_005805965_GCA_006564305_GCA_006842585_GCA_006679745_GCA_006821045_GCA_006701845_GCA_014942665_GCA_011128135_GCA_006153765_GCA_014943265	0_0_0_2_0_0_0_0_0_0_0_0_0_0_0_0_0_0_0_0_0_0	full_full_full_full_full_full_full_full_full_full_full_full_full_full_full_full_full_full_full_full_full_full	partial_partial_partial_partial_partial_partial_partial_partial_partial_partial_partial_partial_absent_partial_partial_partial_partial_partial_partial_partial_partial_partial	absent_absent_absent_absent_absent_absent_absent_absent_absent_absent_absent_absent_absent_absent_absent_absent_absent_absent_absent_absent_absent_absent	full_full_full_full_full_full_full_full_full_full_full_full_full_full_full_full_full_full_full_full_full_full	NA_NA_NA_NA_NA_NA_NA_stool_NA_NA_NA_NA_NA_NA_NA_NA_NA_NA_NA_stool_NA_NA	8580	0.0025641
2748	9	PDS000076482.55	clade_one	USA	1	North America	Human_Other	2	GCA_014515295_GCA_006587805_GCA_011428775_GCA_006712865_GCA_008695065_GCA_006577045_GCA_006283455_GCA_006122215_GCA_007574585	0_0_0_0_0_0_0_0_0	full_full_full_full_full_full_full_full_full	full_full_full_full_full_full_full_full_partial	absent_absent_absent_absent_absent_absent_absent_absent_absent	full_full_full_full_full_full_full_full_full	stool_NA_URINE CLEAN CATCH_NA_NA_NA_NA_NA_NA	8580	0.00104895
2751	5	PDS000076482.55	clade_one	USA	1	North America	Human_Swine	2	GCA_011747585_GCA_010512055_GCA_007642875_GCA_006729585_GCA_005462375	0_0_0_0_0	full_full_full_full_full	full_absent_partial_full_full	absent_absent_absent_absent_absent	full_full_full_full_full	NA_animal-swine-market swine_NA_NA_NA	8580	0.000582751
2758	7	PDS000076482.55	clade_one	USA	1	North America	Human_Turkey	2	GCA_011117035_GCA_010397265_GCA_009164685_GCA_009164965_GCA_010775235_GCA_009163405_GCA_009166245	0_0_0_0_0_0_0	full_full_full_full_full_full_full	full_partial_full_full_full_full_full	absent_absent_absent_absent_absent_absent_absent	full_full_full_full_full_full_full	stool_blood_stool_stool_ground turkey_stool_stool	8580	0.000815851
2762	2	PDS000076482.55	clade_one	USA	1	North America	Human_Swine	2	GCA_005562195_GCA_006521155	0_0	full_full	full_full	absent_absent	full_full	NA_Porcine Intestine	8580	0.0002331
2766	2	PDS000076482.55	clade_one	USA	1	North America	Human_Swine	2	GCA_010584285_GCA_006592525	0_0	full_full	full_full	absent_absent	full_full	porcine mesenteric lymph node (Sus scrofa domesticus)_NA	8580	0.0002331
2768	2	PDS000076482.55	clade_one	USA	1	North America	Human_Other	2	GCA_007630495_GCA_010553245	0_0	full_full	full_full	full_absent	full_full	NA_stool	8580	0.0002331
2778	4	PDS000076482.55	clade_one	United Kingdom	1	Europe	Human_Other	2	GCA_009996945_GCA_008110285_GCA_011095545_GCA_008049795	0_0_0_0	full_full_full_full	partial_partial_partial_full	full_full_full_full	full_full_full_full	human_food_human_human	8580	0.0004662
2797	41	PDS000076482.55	clade_one	United Kingdom	1	Europe	Human_Other	2	GCA_010736995_GCA_011408175_GCA_011414795_GCA_011432815_GCA_010551085_GCA_010764015_GCA_010764095_GCA_010408185_GCA_010685225_GCA_009506775_GCA_010736415_GCA_010678825_GCA_011432555_GCA_011417595_GCA_010552835_GCA_010764275_GCA_010679445_GCA_010689025_GCA_010685485_GCA_010765355_GCA_010764635_GCA_010913485_GCA_010546005_GCA_010602265_GCA_010763655_GCA_011125185_GCA_010371265_GCA_011116955_GCA_011…	0_0_0_0_0_0_0_0_0_0_0_0_0_0_0_0_0_0_0_0_0_0_0_0_0_0_0_0_0_0_0_0_0_0_0_0_0_0_0_0_0	full_full_full_full_full_full_full_full_full_full_full_full_full_full_full_full_full_full_full_full_full_full_full_full_full_full_full_full_full_full_full_full_full_full_full_full_full_full_full_full_full	partial_partial_partial_partial_partial_partial_partial_partial_partial_partial_partial_partial_partial_partial_partial_partial_partial_partial_partial_partial_partial_partial_partial_partial_partial_partial_partial_partial_partial_partial_partial_partial_partial_partial_partial_partial_partial_partial_partial_partial_partial	full_full_full_full_full_full_full_full_full_full_full_full_full_full_full_full_full_full_full_full_full_full_full_full_full_full_full_full_full_full_full_full_full_full_full_full_full_full_full_full_full	full_full_full_full_full_full_full_full_full_full_full_full_full_full_full_full_full_full_full_full_full_full_full_full_full_full_full_full_full_full_full_full_full_full_full_full_full_full_full_full_full	Enviromental_Enviromental_Enviromental_Enviromental_Enviromental_Enviromental_Enviromental_Enviromental_Enviromental_Enviromental_Enviromental_Enviromental_Enviromental_Enviromental_Enviromental_Enviromental_Enviromental_Enviromental_Enviromental_Enviromental_Enviromental_Enviromental_human_Enviromental_Enviromental_Enviromental_Enviromental_Enviromental_human_Enviromental_Enviromental_Enviroment…	8580	0.00477855
2804	3	PDS000076482.55	clade_one	USA_Canada	2	North America	Human_Other	2	GCA_006937305_GCA_005975605_GCA_011293495	0_0_0	full_full_full	partial_partial_full	absent_absent_absent	full_full_full	NA_NA_stool	8580	0.00034965
2809	2	PDS000076482.55	clade_one	USA	1	North America	Human_Swine	2	GCA_004279115_GCA_005808165	0_0	full_full	partial_partial	full_full	full_full	Pork Chop_NA	8580	0.0002331
2810	2	PDS000076482.55	clade_one	USA	1	North America	Human_Other	2	GCA_007031745_GCA_010429805	0_0	full_full	full_full	full_full	full_full	NA_stool	8580	0.0002331
2811	3	PDS000076482.55	clade_one	USA	1	North America	Human_Other	2	GCA_010718135_GCA_007078565_GCA_005994225	0_0_0	full_full_full	full_full_full	full_full_full	full_full_full	stool_NA_NA	8580	0.00034965
2815	4	PDS000076482.55	clade_one	USA	1	North America	Other_Swine	2	GCA_010616545_GCA_011439695_GCA_004157755_GCA_011137835	0_0_0_0	full_full_full_full	partial_partial_partial_partial	absent_absent_absent_absent	full_full_full_full	stool_stool_Pork Meat_stool	8580	0.0004662
2818	4	PDS000076482.55	clade_one	USA	1	North America	Human_Swine	2	GCA_013869015_GCA_011213525_GCA_011735715_GCA_010419905	0_0_0_0	full_full_full_full	partial_absent_absent_absent	absent_absent_absent_absent	full_full_full_full	NA_NA_NA_Product-Raw-Ground, Comminuted or Otherwise Nonintact-Pork	8580	0.0004662
2823	3	PDS000076482.55	clade_one	USA	1	North America	Human_Swine	2	GCA_007805855_GCA_013592475_GCA_014511735	0_0_0	full_full_full	absent_absent_absent	absent_absent_absent	full_full_full	NA_NA_Product-Raw-Ground, Comminuted or Otherwise Nonintact-Pork	8580	0.00034965
2826	3	PDS000076482.55	clade_one	USA	1	North America	Human_Swine	2	GCA_014150605_GCA_013759965_GCA_014151745	0_0_0	full_full_full	partial_partial_partial	absent_absent_absent	full_full_full	NA_Product-Raw-Ground, Comminuted or Otherwise Nonintact-Pork_NA	8580	0.00034965
2834	2	PDS000076482.55	clade_one	USA	1	North America	Human_Other	2	GCA_009179905_GCA_007035045	0_0	full_full	partial_partial	absent_absent	full_full	stool_NA	8580	0.0002331
2838	5	PDS000076482.55	clade_one	USA	1	North America	Human_Swine	2	GCA_008553525_GCA_013477825_GCA_014122465_GCA_014910265_GCA_011734505	0_2_2_2_0	full_full_full_full_full	partial_partial_partial_partial_partial	absent_absent_absent_absent_absent	full_full_full_full_full	Pork chop_Product-Raw-Intact-Pork_Pork chop_Pork Chop_NA	8580	0.000582751
2842	2	PDS000076482.55	clade_one	USA	1	North America	Human_Swine	2	GCA_010847125_GCA_010410585	0_0	full_full	full_full	absent_absent	full_full	NA_Product-Raw-Ground, Comminuted or Otherwise Nonintact-Pork	8580	0.0002331
2843	7	PDS000076482.55	clade_one	USA	1	North America	Human_Turkey	2	GCA_010825185_GCA_006283815_GCA_005893865_GCA_006216285_GCA_006670205_GCA_005894045_GCA_005692075	0_0_0_0_0_0_0	full_full_full_full_full_full_full	partial_partial_partial_partial_partial_partial_partial	full_full_full_full_full_full_full	full_full_full_full_full_full_full	NA_Comminuted Turkey_NA_NA_NA_NA_NA	8580	0.000815851
2845	3	PDS000076482.55	clade_one	USA	1	North America	Human_Swine	2	GCA_005570935_GCA_008539855_GCA_008509535	2_2_2	full_full_full	partial_partial_partial	absent_absent_absent	full_full_full	NA_Product-Raw-Ground, Comminuted or Otherwise Nonintact-Pork_Product-Raw-Intact-Pork	8580	0.00034965
2846	2	PDS000076482.55	clade_one	USA	1	North America	Human_Swine	2	GCA_016488185_GCA_015165175	0_0	full_full	absent_absent	absent_absent	full_full	NA_Product-Raw-Ground, Comminuted or Otherwise Nonintact-Pork	8580	0.0002331
2848	2	PDS000076482.55	clade_one	USA	1	North America	Human_Other	2	GCA_003769785_GCA_009586145	0_0	full_full	full_full	absent_absent	full_full	NA_stool	8580	0.0002331
2859	2	PDS000076482.55	clade_one	USA	1	North America	Cow_Other	2	GCA_010737995_GCA_010472645	0_0	full_full	full_full	absent_absent	full_full	animal-cattle-dairy cow_stool	8580	0.0002331
2861	3	PDS000076482.55	clade_one	USA	1	North America	Human_Swine	2	GCA_006842855_GCA_006477705_GCA_011103615	0_0_0	full_absent_full	full_full_full	absent_absent_absent	full_full_full	NA_NA_animal-swine-market swine	8580	0.00034965
2863	13	PDS000076482.55	clade_one	USA	1	North America	Cow_Human	2	GCA_010796315_GCA_006901765_GCA_006703185_GCA_016145335_GCA_011203235_GCA_011351045_GCA_015838575_GCA_009087125_GCA_007537715_GCA_010427345_GCA_005702715_GCA_010131635_GCA_007468615	0_0_0_0_0_0_0_0_0_0_0_0_0	full_full_full_full_full_full_full_full_full_full_full_full_full	full_full_full_full_full_full_partial_partial_full_full_full_full_full	absent_absent_absent_absent_absent_absent_absent_absent_absent_absent_absent_absent_absent	full_full_full_full_full_full_full_full_full_full_full_full_full	stool_bovine intestine (Bos taurus)_NA_NA_NA_NA_NA_NA_NA_stool_NA_NA_NA	8580	0.00151515
2864	3	PDS000076482.55	clade_one	USA	1	North America	Human_Swine	2	GCA_005421615_GCA_016082175_GCA_005686895	0_0_0	full_full_full	full_full_full	absent_absent_absent	full_full_full	NA_Product-Raw-Ground, Comminuted or Otherwise Nonintact-Pork_NA	8580	0.00034965
2867	3	PDS000076482.55	clade_one	China	1	Asia	Cow_Swine	2	GCA_016407615_GCA_016410505_GCA_016407875	0_0_0	full_full_full	full_full_full	full_full_full	full_full_full	Pork from wild market_Beef from supermarket_Pork from wild market	8580	0.00034965
2871	4	PDS000076482.55	clade_one	China	1	Asia	Cow_Swine	2	GCA_016419625_GCA_016419715_GCA_016419685_GCA_016419375	2_2_2_2	full_full_full_full	partial_partial_partial_partial	absent_absent_absent_absent	full_full_full_full	Beef from supermarket_Beef from supermarket_Pork from wild market_Pork from supermarket	8580	0.0004662
2876	4	PDS000076482.55	clade_one	USA	1	North America	Other_Swine	2	GCA_006309745_GCA_010622345_GCA_006186825_GCA_006942415	0_0_0_0	full_full_full_full	full_partial_full_full	absent_absent_absent_absent	full_full_full_full	Boneless Pork_stool_Boneless Pork_Boneless Pork	8580	0.0004662
2879	4	PDS000076482.55	clade_one	USA	1	North America	Human_Swine	2	GCA_005828585_GCA_005465615_GCA_007327415_GCA_005817325	0_0_0_0	full_full_full_full	full_full_full_full	absent_absent_absent_absent	full_full_full_full	NA_NA_Product-Raw-Ground, Comminuted or Otherwise Nonintact-Pork_NA	8580	0.0004662
2882	3	PDS000076482.55	clade_one	USA	1	North America	Other_Swine	2	GCA_007062325_GCA_005767735_GCA_007060945	0_0_0	full_full_full	partial_partial_partial	full_full_full	full_full_full	NA_Pork Chop_NA	8580	0.00034965
2884	4	PDS000076482.55	clade_one	USA_Mexico_United Kingdom	3	North America_Europe	Cow_Human	2	GCA_006734805_GCA_006718365_GCA_008779475_GCA_007780705	0_0_0_0	full_full_full_full	full_full_full_full	full_full_full_full	full_full_full_full	NA_NA_Ground beef_human	8580	0.0004662
2889	2	PDS000076482.55	clade_one	USA	1	North America	Cow_Swine	2	GCA_014068365_GCA_016449345	0_0	full_full	partial_partial	absent_absent	full_full	comminuted beef_Product-Raw-Intact-Pork	8580	0.0002331
2892	2	PDS000076482.55	clade_one	USA	1	North America	Human_Other	2	GCA_010528635_GCA_006163265	0_0	full_full	absent_partial	absent_absent	full_full	stool_NA	8580	0.0002331
2915	3	PDS000076482.55	clade_one	China	1	Asia	Chicken_Swine	2	GCA_016419475_GCA_016419415_GCA_016419365	2_2_2	full_full_full	partial_partial_partial	absent_absent_absent	full_full_full	Pork from wild market_Chicken from wild market_Pork from wild market	8580	0.00034965
2921	2	PDS000076482.55	clade_one	USA	1	North America	Human_Other	2	GCA_013587915_GCA_010652585	0_0	full_full	full_full	absent_absent	full_full	NA_stool	8580	0.0002331
2928	2	PDS000076482.55	clade_one	USA	1	North America	Human_Swine	2	GCA_014660055_GCA_013800835	0_0	full_full	full_full	absent_absent	full_full	NA_Product-Raw-Ground, Comminuted or Otherwise Nonintact-Pork	8580	0.0002331
2936	8	PDS000076482.55	clade_one	USA	1	North America	Human_Other	2	GCA_006592665_GCA_007057145_GCA_006166845_GCA_006730985_GCA_010620445_GCA_005412635_GCA_006592305_GCA_010395405	0_0_0_0_0_0_0_0	full_full_full_full_full_full_full_full	partial_partial_partial_partial_partial_partial_partial_partial	absent_absent_absent_absent_absent_absent_absent_absent	full_full_full_full_full_full_full_full	NA_NA_NA_NA_stool_NA_NA_stool	8580	0.000932401
2937	4	PDS000076482.55	clade_one	USA	1	North America	Human_Swine	2	GCA_016386245_GCA_016143395_GCA_013702405_GCA_014394405	0_0_0_0	full_full_full_full	partial_partial_partial_partial	absent_absent_absent_absent	full_full_full_full	NA_NA_NA_Product-Raw-Ground, Comminuted or Otherwise Nonintact-Pork	8580	0.0004662
2946	4	PDS000076482.55	clade_one	USA	1	North America	Human_Swine	2	GCA_011173075_GCA_010000605_GCA_010578845_GCA_010754275	0_0_0_0	full_full_full_full	partial_partial_partial_partial	full_full_full_full	full_full_full_full	stool_Product-Raw-Ground, Comminuted or Otherwise Nonintact-Pork_blood_Product-Raw-Ground, Comminuted or Otherwise Nonintact-Pork	8580	0.0004662
2947	2	PDS000076482.55	clade_one	USA	1	North America	Human_Swine	2	GCA_015378745_GCA_015922475	0_0	full_full	partial_partial	full_full	full_full	Product-Raw-Ground, Comminuted or Otherwise Nonintact-Pork_NA	8580	0.0002331
2950	2	PDS000076482.55	clade_one	United Kingdom	1	Europe	Human_Swine	2	GCA_010187385_GCA_007789415	0_0	full_full	full_full	full_full	full_full	pig_human	8580	0.0002331
2958	18	PDS000076482.55	clade_one	USA	1	North America	Human_Other	2	GCA_010532415_GCA_009186065_GCA_009414945_GCA_015510575_GCA_008825725_GCA_008371775_GCA_009231565_GCA_009232125_GCA_008464645_GCA_009344235_GCA_009596335_GCA_010400325_GCA_009232725_GCA_008784325_GCA_008185885_GCA_011539655_GCA_009232585_GCA_009149305	0_0_0_0_0_0_0_0_0_0_0_0_0_0_0_0_0_0	full_full_full_full_full_full_full_full_full_full_full_full_full_full_full_full_full_full	full_full_full_full_full_partial_full_full_full_full_full_full_full_full_full_full_full_full	absent_absent_absent_absent_absent_absent_absent_absent_absent_absent_absent_absent_absent_absent_absent_absent_absent_absent	full_full_full_full_full_full_full_full_full_full_full_full_full_full_full_full_full_full	NA_NA_NA_NA_NA_NA_NA_NA_NA_NA_NA_Lairage swab_NA_NA_NA_NA_NA_NA	8580	0.0020979
2963	2	PDS000076482.55	clade_one	USA	1	North America	Human_Swine	2	GCA_010524735_GCA_011611555	2_2	full_full	absent_absent	absent_absent	full_full	NA_Product-Raw-Ground, Comminuted or Otherwise Nonintact-Pork	8580	0.0002331
2964	3	PDS000076482.55	clade_one	USA	1	North America	Human_Swine	2	GCA_005602595_GCA_005834725_GCA_005728115	0_0_0	full_full_full	partial_partial_partial	absent_absent_absent	full_full_full	NA_Raw Pork_NA	8580	0.00034965
2966	5	PDS000076482.55	clade_one	USA	1	North America	Human_Swine	2	GCA_011256815_GCA_011403235_GCA_011503155_GCA_011352245_GCA_011479695	0_0_0_0_0	full_full_full_full_full	partial_partial_partial_partial_partial	absent_absent_absent_absent_absent	full_full_full_full_full	Product-Raw-Intact-Pork_Product-Raw-Intact-Pork_NA_Pork Chop_Product-Raw-Ground, Comminuted or Otherwise Nonintact-Pork	8580	0.000582751
2971	4	PDS000076482.55	clade_one	USA	1	North America	Human_Other	2	GCA_006484285_GCA_008312235_GCA_006147215_GCA_006460355	0_0_0_0	full_full_full_full	full_full_full_full	absent_absent_absent_absent	full_full_full_full	NA_NA_NA_NA	8580	0.0004662
2976	3	PDS000076482.55	clade_one	United Kingdom	1	Europe	Human_Swine	2	GCA_008058605_GCA_010186245_GCA_008581885	0_0_0	full_full_full	full_full_full	full_full_full	full_full_full	human_pig_human	8580	0.00034965
2978	2	PDS000076482.55	clade_one	United Kingdom	1	Europe	Other_Swine	2	GCA_007502605_GCA_015881865	0_0	full_full	full_partial	full_full	full_full	food_pig	8580	0.0002331
2979	4	PDS000076482.55	clade_one	United Kingdom	1	Europe	Human_Other	2	GCA_010190865_GCA_010691325_GCA_007499325_GCA_011423885	0_0_0_0	full_full_full_full	full_full_full_full	full_full_full_full	full_full_full_full	NA_human_human_human	8580	0.0004662
2983	2	PDS000076482.55	clade_one	USA	1	North America	Human_Swine	2	GCA_010621165_GCA_010678645	0_0	full_full	full_full	absent_absent	full_full	stool_animal-swine-sow	8580	0.0002331
2987	2	PDS000076482.55	clade_one	USA	1	North America	Human_Swine	2	GCA_014074915_GCA_011673795	0_0	full_full	partial_partial	absent_absent	full_full	Product-Raw-Intact-Pork_NA	8580	0.0002331
2989	7	PDS000076482.55	clade_one	USA	1	North America	Human_Other	2	GCA_014067935_GCA_014110625_GCA_014348115_GCA_016333375_GCA_015240735_GCA_014110335_GCA_014048225	0_0_0_0_0_0_0	full_full_full_full_full_full_full	partial_partial_partial_partial_partial_partial_partial	absent_absent_absent_absent_absent_absent_absent	full_full_full_full_full_full_full	NA_NA_NA_NA_stool_NA_NA	8580	0.000815851
2991	2	PDS000076482.55	clade_one	USA	1	North America	Human_Swine	2	GCA_013770665_GCA_011305385	0_0	full_full	partial_partial	absent_absent	full_full	NA_Product-Raw-Ground, Comminuted or Otherwise Nonintact-Pork	8580	0.0002331
1	2	PDS000026631.3	clade_one	Switzerland	1	Europe	Other	1	GCA_009871215_GCA_009871095	0_0	absent_absent	absent_absent	absent_absent	full_full	NA_NA	2	1
2	5	PDS000026642.4	clade_one	United Kingdom_USA	2	Europe_North America	Human	1	GCA_007645735_GCA_006186305_GCA_003904035_GCA_008442985_GCA_006256715	0_0_0_0_0	full_full_full_full_full	absent_absent_absent_absent_absent	full_full_full_full_full	absent_absent_absent_absent_absent	human_NA_human_stool_NA	11	0.454545
4	7	PDS000026792.7	clade_three	USA	1	North America	Other	1	GCA_008481025_GCA_008938895_GCA_008938945_GCA_008938965_GCA_008939185_GCA_008939445_GCA_008938915	1_1_1_1_1_1_1	absent_absent_absent_absent_absent_absent_absent	absent_absent_absent_absent_absent_absent_absent	absent_absent_absent_absent_absent_absent_absent	absent_absent_absent_absent_absent_absent_absent	stool_stool_stool_stool_stool_stool_stool	24	0.291667
5	5	PDS000027219.5	clade_three	USA	1	North America	Human	1	GCA_006563305_GCA_005615955_GCA_009602105_GCA_009444155_GCA_015124115	1_1_1_1_1	absent_absent_absent_absent_absent	absent_absent_absent_absent_absent	absent_absent_absent_absent_absent	absent_absent_absent_absent_absent	NA_NA_NA_NA_NA	6	0.833333
6	2	PDS000027415.1	clade_three	United Kingdom	1	Europe	Human	1	GCA_010771275_GCA_007767735	1_1	absent_absent	absent_absent	absent_absent	absent_absent	human_human	2	1
8	2	PDS000028488.1	clade_one	United Kingdom	1	Europe	Human	1	GCA_010649935_GCA_007550435	0_0	absent_absent	full_full	full_full	full_full	human_human	2	1
9	3	PDS000028497.2	clade_two	United Kingdom	1	Europe	Human	1	GCA_010572725_GCA_007629995_GCA_011122845	1_1_1	absent_absent_absent	absent_absent_absent	absent_absent_absent	absent_absent_absent	human_human_human	4	0.75
12	2	PDS000029779.1	clade_three	USA	1	North America	Chicken	1	GCA_010754255_GCA_008527255	1_1	absent_absent	absent_absent	absent_absent	absent_absent	chicken carcass_chicken carcass	2	1
14	2	PDS000030518.1	clade_one	China_United Kingdom	2	Asia_Europe	Human	1	GCA_001989635_GCA_007498205	2_2	full_full	partial_partial	absent_absent	partial_partial	stool_human	2	1
15	2	PDS000037070.1	clade_one	United Kingdom	1	Europe	Human	1	GCA_007777685_GCA_007650495	2_2	full_full	partial_partial	absent_absent	full_full	human_human	2	1
17	2	PDS000039173.1	clade_one	United Kingdom	1	Europe	Human	1	GCA_007779615_GCA_007772665	0_0	full_full	absent_full	absent_absent	full_full	human_human	2	1
18	2	PDS000040727.1	clade_one	United Kingdom	1	Europe	Swine	1	GCA_010187685_GCA_010185825	0_0	full_full	partial_partial	absent_absent	full_full	pig_pig	2	1
19	2	PDS000041108.1	clade_one	United Kingdom	1	Europe	Human	1	GCA_007503425_GCA_007583145	2_2	partial_partial	absent_absent	absent_absent	full_full	human_human	2	1
20	2	PDS000043534.2	clade_one	United Kingdom	1	Europe	Human	1	GCA_007664725_GCA_007767145	0_0	full_full	partial_partial	absent_absent	full_full	human_human	3	0.666667
22	2	PDS000044635.1	clade_one	United Kingdom	1	Europe	Human	1	GCA_007823205_GCA_007790675	0_0	full_full	partial_partial	full_full	full_full	human_human	2	1
23	2	PDS000044964.1	clade_one	USA	1	North America	Swine	1	GCA_005617015_GCA_007444925	2_2	full_full	partial_full	absent_absent	full_full	Pork Chop_animal-swine-market swine	2	1
24	3	PDS000050698.4	clade_three	USA	1	North America	Human	1	GCA_012283465_GCA_007554935_GCA_012282945	1_1_1	absent_absent_absent	absent_absent_absent	absent_absent_absent	absent_absent_absent	stool_NA_stool	6	0.5
25	2	PDS000058578.1	clade_two	USA_Canada	2	North America	Human	1	GCA_005749455_GCA_011665535	1_1	absent_absent	absent_absent	absent_absent	absent_absent	NA_stool	2	1
26	2	PDS000059904.1	clade_three	Canada	1	North America	Chicken	1	GCA_011292835_GCA_011326195	1_1	absent_absent	absent_absent	absent_absent	absent_absent	Environment swab_Environment swab	2	1
27	2	PDS000059945.1	clade_two	Canada	1	North America	Human	1	GCA_011280105_GCA_004919265	1_1	absent_absent	absent_absent	absent_absent	absent_absent	stool_not collected	2	1
28	2	PDS000059957.1	clade_two	Canada	1	North America	Human	1	GCA_011252295_GCA_011280745	1_1	absent_absent	absent_absent	absent_absent	absent_absent	stool_stool	2	1
30	2	PDS000071696.1	clade_one	United Kingdom	1	Europe	Human	1	GCA_007787975_GCA_007787795	2_2	partial_partial	partial_partial	absent_absent	full_full	human_human	3	0.666667
31	2	PDS000072935.1	clade_one	USA	1	North America	Turkey	1	GCA_010523495_GCA_015191805	0_0	full_full	partial_partial	absent_absent	full_full	Comminuted Turkey_Comminuted Turkey	2	1
32	2	PDS000073790.3	clade_three	USA	1	North America	Human	1	GCA_016153535_GCA_014632675	1_1	absent_absent	absent_absent	absent_absent	absent_absent	NA_NA	2	1
34	2	PDS000074584.1	clade_three	USA	1	North America	Human	1	GCA_010573905_GCA_016153015	1_1	absent_absent	absent_absent	absent_absent	absent_absent	stool_NA	2	1
35	2	PDS000076471.1	clade_one	USA	1	North America	Human	1	GCA_006078175_GCA_008957225	0_0	full_full	full_full	absent_absent	full_full	NA_stool	2	1
39	5	PDS000060996.20	clade_three	USA	1	North America	Human	1	GCA_016268625_GCA_005550735_GCA_006649245_GCA_007469195_GCA_005748695	1_1_1_1_1	absent_absent_absent_absent_absent	absent_absent_absent_absent_absent	absent_absent_absent_absent_absent	absent_absent_absent_absent_absent	NA_NA_NA_NA_NA	93	0.0537634
40	2	PDS000026632.7	clade_one	USA	1	North America	Human	1	GCA_016577125_GCA_016577085	0_0	full_full	absent_absent	absent_absent	absent_absent	stool_NA	8	0.25
46	2	PDS000028056.10	clade_two	USA	1	North America	Human	1	GCA_005457645_GCA_005542435	1_1	absent_absent	absent_absent	absent_absent	absent_absent	NA_NA	25	0.08
47	2	PDS000030119.2	clade_three	Canada	1	North America	Human	1	GCA_011325915_GCA_011376565	1_1	absent_absent	absent_absent	absent_absent	absent_absent	stool_stool	4	0.5
48	2	PDS000031245.4	clade_three	United Kingdom	1	Europe	Human	1	GCA_006756305_GCA_008583415	1_1	absent_absent	absent_absent	absent_absent	absent_absent	human_human	4	0.5
50	2	PDS000032657.22	clade_two	United Kingdom_Canada	2	Europe_North America	Human	1	GCA_010501235_GCA_011386735	0_0	absent_absent	absent_absent	absent_absent	absent_absent	human_stool	13	0.153846
52	3	PDS000026772.8	clade_three	USA	1	North America	Other	1	GCA_008480385_GCA_008974845_GCA_008974465	1_1_1	absent_absent_absent	absent_absent_absent	absent_absent_absent	absent_absent_absent	stool_stool_blood	13	0.230769
53	2	PDS000026775.47	clade_three	USA	1	North America	Human	1	GCA_014175495_GCA_005496185	1_1	absent_absent	absent_absent	full_full	absent_absent	NA_NA	36	0.0555556
54	4	PDS000032657.22	clade_two	Canada	1	North America	Human	1	GCA_011386155_GCA_004919445_GCA_011387315_GCA_011278245	0_0_0_0	absent_absent_absent_absent	absent_absent_absent_absent	absent_absent_absent_absent	absent_absent_absent_absent	stool_not collected_stool_stool	13	0.307692
56	2	PDS000053751.9	clade_one	USA	1	North America	Human	1	GCA_006605765_GCA_006551095	2_2	full_full	partial_partial	absent_absent	full_full	NA_NA	8	0.25
57	2	PDS000063550.3	clade_three	USA	1	North America	Human	1	GCA_014632455_GCA_013701965	1_1	absent_absent	absent_absent	absent_absent	absent_absent	NA_NA	4	0.5
58	4	PDS000032657.22	clade_two	United Kingdom_Canada	2	Europe_North America	Human	1	GCA_010748975_GCA_013797835_GCA_011387875_GCA_013797875	0_0_0_0	absent_absent_absent_absent	absent_absent_absent_absent	absent_absent_absent_absent	absent_absent_absent_absent	human_stool_stool_blood	13	0.307692
61	3	PDS000053751.9	clade_one	USA	1	North America	Human	1	GCA_015707155_GCA_015623245_GCA_014681985	2_2_2	full_full_full	partial_partial_partial	absent_absent_absent	full_full_full	NA_NA_NA	8	0.375
62	3	PDS000059958.1	clade_two	Canada	1	North America	Human	1	GCA_011254975_GCA_011255575_GCA_011255295	1_1_1	absent_absent_absent	absent_absent_absent	absent_absent_absent	absent_absent_absent	stool_stool_stool	6	0.5
65	3	PDS000028056.10	clade_two	USA	1	North America	Human	1	GCA_006143955_GCA_006075925_GCA_006001025	1_1_1	absent_absent_absent	absent_absent_absent	absent_absent_absent	absent_absent_absent	biological fluid and/or tissue_biological fluid and/or tissue_biological fluid and/or tissue	25	0.12
69	2	PDS000026775.47	clade_three	USA	1	North America	Human	1	GCA_005733355_GCA_005664595	1_1	absent_absent	absent_absent	full_full	absent_absent	NA_NA	36	0.0555556
76	2	PDS000026633.8	clade_one	Canada	1	North America	Swine	1	GCA_011383705_GCA_011382545	0_0	full_full	partial_partial	full_full	partial_partial	feces_feces	20	0.1
77	2	PDS000029526.20	clade_three	United Kingdom_USA	2	Europe_North America	Human	1	GCA_007914845_GCA_005738155	1_1	absent_absent	absent_absent	absent_absent	absent_absent	human_NA	20	0.1
82	3	PDS000026642.4	clade_one	United Kingdom	1	Europe	Human	1	GCA_010725705_GCA_010396605_GCA_009553115	0_0_0	full_full_full	partial_partial_partial	full_full_full	absent_absent_absent	human_human_human	11	0.272727
84	2	PDS000026789.5	clade_three	USA_United Kingdom	2	North America_Europe	Human	1	GCA_008434085_GCA_008037845	1_1	absent_absent	absent_absent	absent_absent	absent_absent	stool_human	11	0.181818
86	2	PDS000028763.4	clade_two	USA	1	North America	Chicken	1	GCA_007756115_GCA_007628435	1_1	absent_absent	absent_absent	absent_absent	absent_absent	chicken breast_chicken breast	7	0.285714
88	2	PDS000051343.281	clade_three	USA	1	North America	Human	1	GCA_007105125_GCA_016264085	1_1	absent_absent	absent_absent	absent_absent	absent_absent	NA_NA	2124	0.00094162
89	3	PDS000004605.21	clade_two	USA	1	North America	Human	1	GCA_011308535_GCA_011237355_GCA_011264115	1_1_1	absent_absent_absent	absent_absent_absent	absent_absent_absent	absent_absent_absent	NA_NA_NA	16	0.1875
94	2	PDS000028056.10	clade_two	USA	1	North America	Human	1	GCA_006119645_GCA_006076075	1_1	absent_absent	absent_absent	absent_absent	absent_absent	NA_biological fluid and/or tissue	25	0.08
95	2	PDS000026775.47	clade_three	USA	1	North America	Human	1	GCA_005417695_GCA_006762855	1_1	absent_absent	absent_absent	full_full	absent_absent	NA_NA	36	0.0555556
97	3	PDS000029526.20	clade_three	USA	1	North America	Human	1	GCA_016263265_GCA_005904705_GCA_006417695	1_1_1	absent_absent_absent	absent_absent_absent	absent_absent_absent	absent_absent_absent	NA_NA_NA	20	0.15
98	12	PDS000037027.106	clade_one	United Kingdom_Lebanon	2	Europe_Asia	Human	1	GCA_009508755_GCA_009555895_GCA_009554365_GCA_009509375_GCA_008870425_GCA_008833835_GCA_009556135_GCA_011596485_GCA_009508695_GCA_006076655_GCA_006077115_GCA_009507685	0_0_0_0_0_0_0_0_0_0_0_0	full_full_full_full_full_full_full_absent_full_full_full_full	full_full_full_full_full_full_full_full_full_full_full_full	full_full_full_full_full_full_full_full_full_full_full_full	full_full_full_full_full_full_full_full_full_full_full_full	human_human_human_human_human_human_human_human_human_stool_stool_human	381	0.0314961
99	3	PDS000026788.9	clade_three	USA	1	North America	Human	1	GCA_014790445_GCA_004243055_GCA_009357875	1_1_1	absent_absent_absent	absent_absent_absent	absent_absent_absent	absent_absent_absent	NA_NA_NA	14	0.214286
100	3	PDS000028056.10	clade_two	USA	1	North America	Human	1	GCA_005739375_GCA_014886235_GCA_005625295	1_1_1	absent_absent_absent	absent_absent_absent	absent_absent_absent	absent_absent_absent	NA_NA_NA	25	0.12
101	3	PDS000037027.106	clade_one	Denmark_United Kingdom	2	Europe	Human	1	GCA_010193705_GCA_008020495_GCA_010195965	0_0_0	full_full_full	full_absent_full	full_full_full	full_full_full	human_human_human	381	0.00787402
104	2	PDS000073630.4	clade_one	United Kingdom	1	Europe	Human	1	GCA_007650295_GCA_007579825	0_0	full_full	partial_partial	full_full	absent_absent	human_human	127	0.015748
106	24	PDS000067043.6	clade_one	United Kingdom_USA	2	Europe_North America	Human	1	GCA_007580305_GCA_007771185_GCA_007775765_GCA_004176955_GCA_007509625_GCA_007577305_GCA_007577735_GCA_003906535_GCA_007644835_GCA_007821155_GCA_007774565_GCA_007585815_GCA_010624485_GCA_004177435_GCA_007783705_GCA_007784245_GCA_007642535_GCA_004191075_GCA_007645795_GCA_007585005_GCA_007509085_GCA_007644585_GCA_003914735_GCA_011121305	0_0_0_0_0_0_0_0_0_0_0_0_0_0_0_0_0_0_0_0_0_0_0_0	full_full_full_full_full_full_full_full_full_full_full_full_full_full_full_full_full_full_full_full_full_full_full_full	partial_partial_partial_partial_partial_partial_partial_partial_partial_partial_partial_partial_partial_partial_partial_partial_partial_partial_partial_partial_partial_partial_partial_partial	absent_absent_absent_absent_absent_absent_absent_absent_absent_absent_absent_absent_absent_absent_absent_absent_absent_absent_absent_absent_absent_absent_absent_absent	full_full_full_full_full_full_full_full_full_full_full_full_full_full_full_full_full_full_full_full_full_full_full_full	human_human_human_human_human_human_human_human_human_human_human_human_human_human_human_human_human_human_human_human_human_human_human_stool	178	0.134831
108	4	PDS000037027.106	clade_one	United Kingdom	1	Europe	Human	1	GCA_009556155_GCA_009554495_GCA_003884955_GCA_008850765	0_0_0_0	full_full_full_full	full_full_full_full	full_full_full_full	full_full_full_full	human_human_human_human	381	0.0104987
111	2	PDS000037027.106	clade_one	United Kingdom	1	Europe	Human	1	GCA_008740295_GCA_008102825	0_0	full_full	full_full	full_full	full_full	human_human	381	0.00524934
115	3	PDS000026775.47	clade_three	USA	1	North America	Human	1	GCA_016167045_GCA_015127505_GCA_014253785	1_1_1	absent_absent_absent	absent_absent_absent	full_full_full	absent_absent_absent	NA_NA_NA	36	0.0833333
117	2	PDS000028056.10	clade_two	USA	1	North America	Human	1	GCA_006774485_GCA_006574665	1_1	absent_absent	absent_absent	absent_absent	absent_absent	NA_NA	25	0.08
118	2	PDS000051347.5	clade_three	USA	1	North America	Human	1	GCA_006676485_GCA_009399965	1_1	absent_absent	absent_absent	absent_absent	absent_absent	NA_stool	14	0.142857
123	2	PDS000051347.5	clade_three	USA	1	North America	Human	1	GCA_016361825_GCA_007027585	1_1	absent_absent	absent_absent	absent_absent	absent_absent	stool_NA	14	0.142857
124	3	PDS000073630.4	clade_one	Italy	1	Europe	Human	1	GCA_900242215_GCA_900242205_GCA_900242295	0_0_0	full_full_full	absent_partial_partial	full_full_full	absent_absent_absent	human_human_human	127	0.023622
125	3	PDS000013832.177	clade_two	Brazil	1	South America	Chicken	1	GCA_010451235_GCA_010561005_GCA_011157015	1_1_1	absent_absent_absent	partial_partial_partial	absent_absent_absent	absent_absent_absent	chicken meat_chicken meat_chicken meat	234	0.0128205
128	3	PDS000060996.20	clade_three	USA	1	North America	Human	1	GCA_016357725_GCA_016385025_GCA_006253315	1_1_1	absent_absent_absent	absent_absent_absent	absent_absent_absent	absent_absent_absent	NA_NA_NA	93	0.0322581
130	2	PDS000004605.21	clade_two	USA	1	North America	Chicken	1	GCA_005945165_GCA_006866505	1_1	absent_absent	absent_absent	absent_absent	absent_absent	chicken_chicken	16	0.125
139	8	PDS000053710.54	clade_three	Canada	1	North America	Human	1	GCA_013787705_GCA_010610785_GCA_013808785_GCA_013787565_GCA_013810205_GCA_011280425_GCA_013784625_GCA_011315565	1_1_1_1_1_1_1_1	absent_absent_absent_absent_absent_absent_absent_absent	absent_absent_absent_absent_absent_absent_absent_absent	absent_absent_absent_absent_absent_absent_absent_absent	absent_absent_absent_absent_absent_absent_absent_absent	stool_NA_stool_stool_stool_stool_stool_stool	250	0.032
141	2	PDS000026792.7	clade_three	USA	1	North America	Human	1	GCA_006164525_GCA_016321685	1_1	absent_absent	absent_absent	absent_absent	absent_absent	NA_NA	24	0.0833333
142	3	PDS000013832.177	clade_two	United Kingdom_USA	2	Europe_North America	Human	1	GCA_007782425_GCA_016253835_GCA_008316415	1_1_1	absent_absent_absent	partial_absent_absent	absent_absent_absent	absent_absent_absent	human_NA_NA	234	0.0128205
143	3	PDS000014038.18	clade_two	USA_United Kingdom	2	North America_Europe	Human	1	GCA_006766205_GCA_006548255_GCA_004175915	1_1_1	absent_absent_absent	absent_absent_absent	absent_absent_absent	absent_absent_absent	NA_NA_human	17	0.176471
146	2	PDS000037027.106	clade_one	United Kingdom	1	Europe	Human	1	GCA_007582125_GCA_003909635	0_0	full_full	full_full	full_full	full_full	human_human	381	0.00524934
147	2	PDS000066898.25	clade_three	Canada	1	North America	Human	1	GCA_004919185_GCA_011654975	1_1	absent_absent	absent_absent	absent_absent	absent_absent	not collected_stool	317	0.00630915
148	2	PDS000066898.25	clade_three	Canada	1	North America	Human	1	GCA_011686735_GCA_011657455	1_1	absent_absent	absent_absent	absent_absent	absent_absent	stool_stool	317	0.00630915
149	13	PDS000067043.6	clade_one	United Kingdom	1	Europe	Human	1	GCA_007660085_GCA_007578265_GCA_007769925_GCA_007788215_GCA_007578725_GCA_007644505_GCA_007772245_GCA_007579325_GCA_007594005_GCA_010589445_GCA_007577505_GCA_007514555_GCA_007499925	0_0_0_0_0_0_0_0_0_0_0_0_0	full_full_full_full_full_full_full_full_full_full_full_full_full	partial_partial_partial_partial_partial_partial_partial_partial_partial_partial_partial_partial_partial	full_full_full_full_full_full_full_full_full_full_full_full_full	full_full_full_full_full_full_full_full_full_full_full_full_full	human_human_human_human_human_human_human_human_human_human_human_human_human	178	0.0730337
150	2	PDS000053710.54	clade_three	Canada	1	North America	Human	1	GCA_013808945_GCA_013810145	1_1	absent_absent	absent_absent	absent_absent	absent_absent	stool_stool	250	0.008
153	2	PDS000028056.10	clade_two	USA	1	North America	Human	1	GCA_005530895_GCA_007638595	1_1	absent_absent	absent_absent	absent_absent	absent_absent	NA_NA	25	0.08
156	6	PDS000066898.25	clade_three	Canada	1	North America	Human	1	GCA_013786355_GCA_011386035_GCA_011658615_GCA_013784445_GCA_011657315_GCA_011657215	1_1_1_1_1_1	absent_absent_absent_absent_absent_absent	absent_absent_absent_absent_absent_absent	absent_absent_absent_absent_absent_absent	absent_absent_absent_absent_absent_absent	blood_stool_stool_stool_stool_stool	317	0.0189274
161	10	PDS000066898.25	clade_three	Canada	1	North America	Human	1	GCA_011313675_GCA_005144925_GCA_013787685_GCA_013798725_GCA_013786905_GCA_013786685_GCA_013786505_GCA_013784815_GCA_013786705_GCA_013786265	1_1_1_1_1_1_1_1_1_1	absent_absent_absent_absent_absent_absent_absent_absent_absent_absent	absent_absent_absent_absent_absent_absent_absent_absent_absent_absent	absent_absent_absent_absent_absent_absent_absent_absent_absent_absent	absent_absent_absent_absent_absent_absent_absent_absent_absent_absent	stool_not collected_blood_stool_NA_stool_stool_stool_NA_stool	317	0.0315457
163	2	PDS000013832.177	clade_two	United Kingdom	1	Europe	Human	1	GCA_007498905_GCA_010796195	1_1	absent_absent	partial_partial	absent_absent	absent_absent	human_human	234	0.00854701
167	2	PDS000026775.47	clade_three	USA	1	North America	Human	1	GCA_016261105_GCA_005713075	1_1	absent_absent	absent_absent	full_full	absent_absent	NA_NA	36	0.0555556
168	2	PDS000060996.20	clade_three	USA	1	North America	Human	1	GCA_008861345_GCA_011439255	1_1	absent_absent	absent_absent	absent_absent	absent_absent	NA_NA	93	0.0215054
169	4	PDS000026775.47	clade_three	USA	1	North America	Human	1	GCA_016265045_GCA_006343535_GCA_013506655_GCA_011612185	1_1_1_1	absent_absent_absent_absent	absent_absent_absent_absent	full_full_full_full	absent_absent_absent_absent	NA_NA_NA_NA	36	0.111111
172	3	PDS000078054.8	clade_one	Canada_Ireland	2	North America_Europe	Human	1	GCA_005094845_GCA_016027235_GCA_011314875	0_0_0	full_full_full	partial_partial_partial	absent_absent_absent	absent_absent_absent	not collected_Human, Faeces_stool	963	0.00311526
173	2	PDS000053710.54	clade_three	USA	1	North America	Human	1	GCA_005653875_GCA_005904965	1_1	absent_absent	absent_absent	absent_absent	absent_absent	NA_NA	250	0.008
174	2	PDS000078054.8	clade_one	Ireland	1	Europe	Human	1	GCA_016026475_GCA_016030325	0_0	full_full	partial_partial	absent_absent	absent_absent	Human, Faeces_Human, Faeces	963	0.00207684
175	3	PDS000013832.177	clade_two	United Kingdom	1	Europe	Human	1	GCA_010592745_GCA_010593565_GCA_010740455	1_1_1	absent_absent_absent	partial_partial_partial	absent_absent_absent	absent_absent_absent	human_human_human	234	0.0128205
176	6	PDS000013832.177	clade_two	United Kingdom	1	Europe	Human	1	GCA_010634185_GCA_010574205_GCA_008737555_GCA_010374405_GCA_010541165_GCA_011443675	1_1_1_1_1_1	absent_absent_absent_absent_absent_absent	partial_partial_partial_partial_partial_partial	absent_absent_absent_absent_absent_absent	absent_absent_absent_absent_absent_absent	human_human_human_human_human_human	234	0.025641
178	3	PDS000028056.10	clade_two	USA	1	North America	Human	1	GCA_016358245_GCA_005643575_GCA_010452115	1_1_1	absent_absent_absent	absent_absent_absent	absent_absent_absent	absent_absent_absent	stool_NA_stool	25	0.12
181	3	PDS000053710.54	clade_three	Canada_USA	2	North America	Human	1	GCA_013799485_GCA_006515175_GCA_011314715	1_1_1	absent_absent_absent	absent_absent_absent	absent_absent_absent	absent_absent_absent	stool_NA_stool	250	0.012
182	2	PDS000076482.55	clade_one	Canada	1	North America	Human	1	GCA_011386675_GCA_013799405	0_0	full_absent	full_partial	absent_absent	full_full	urine_blood	8580	0.0002331
183	6	PDS000053710.54	clade_three	Chile	1	South America	Other	1	GCA_011301335_GCA_011529685_GCA_011237415_GCA_011347365_GCA_010742815_GCA_011649215	1_1_1_1_1_1	absent_absent_absent_absent_absent_absent	absent_absent_absent_absent_absent_absent	absent_absent_absent_absent_absent_absent	absent_absent_absent_absent_absent_absent	creek water_creek water_creek water_creek water_creek water_creek water	250	0.024
184	2	PDS000076482.55	clade_one	Australia_United Kingdom	2	Oceania_Europe	Human	1	GCA_013262755_GCA_007578745	0_0	full_full	full_full	absent_absent	full_full	feces_human	8580	0.0002331
186	19	PDS000053710.54	clade_three	Chile	1	South America	Other	1	GCA_011651275_GCA_016229745_GCA_011348285_GCA_011470135_GCA_011300815_GCA_011598125_GCA_011254375_GCA_011302065_GCA_011258155_GCA_014343845_GCA_011349945_GCA_010745255_GCA_011240375_GCA_011302975_GCA_011288455_GCA_011530815_GCA_011289045_GCA_011300185_GCA_010797895	1_1_1_1_1_1_1_1_1_1_1_1_1_1_1_1_1_1_1	absent_absent_absent_absent_absent_absent_absent_absent_absent_absent_absent_absent_absent_absent_absent_absent_absent_absent_absent	absent_absent_absent_absent_absent_absent_absent_absent_absent_absent_absent_absent_absent_absent_absent_absent_absent_absent_absent	absent_absent_absent_absent_absent_absent_absent_absent_absent_absent_absent_absent_absent_absent_absent_absent_absent_absent_absent	absent_absent_absent_absent_absent_absent_absent_absent_absent_absent_absent_absent_absent_absent_absent_absent_absent_absent_absent	river water_river water_canal water_canal water_river water_river water_canal water_river water_river water_canal water_river water_canal water_canal water_canal water_canal water_river water_canal water_river water_river water	250	0.076
187	2	PDS000060996.20	clade_three	Canada_USA	2	North America	Human	1	GCA_011282065_GCA_016152775	1_1	absent_absent	absent_absent	absent_absent	absent_absent	stool_NA	93	0.0215054
188	2	PDS000076482.55	clade_one	Canada	1	North America	Human	1	GCA_004919205_GCA_011677675	0_0	full_full	full_full	absent_absent	full_full	not collected_stool	8580	0.0002331
191	3	PDS000073640.4	clade_one	United Kingdom	1	Europe	Human	1	GCA_009507115_GCA_008850725_GCA_009551695	0_0_0	full_full_full	partial_partial_partial	absent_absent_absent	partial_partial_partial	human_human_human	6	0.5
194	2	PDS000076482.55	clade_one	Australia_United Kingdom	2	Oceania_Europe	Human	1	GCA_013209565_GCA_007819735	0_0	absent_absent	partial_full	absent_absent	full_full	feces_human	8580	0.0002331
197	3	PDS000073640.4	clade_one	United Kingdom	1	Europe	Human	1	GCA_008737235_GCA_008078095_GCA_011094325	0_0_0	full_full_full	partial_partial_partial	absent_absent_absent	partial_partial_partial	human_human_human	6	0.5
198	2	PDS000060996.20	clade_three	USA	1	North America	Human	1	GCA_015623325_GCA_013940045	1_1	absent_absent	absent_absent	absent_absent	absent_absent	NA_NA	93	0.0215054
207	2	PDS000013832.177	clade_two	USA	1	North America	Human	1	GCA_009338655_GCA_005910865	1_1	absent_absent	partial_partial	absent_absent	absent_absent	NA_NA	234	0.00854701
208	2	PDS000060996.20	clade_three	USA	1	North America	Cow	1	GCA_010755995_GCA_011113495	1_1	absent_absent	absent_absent	absent_absent	absent_absent	product-raw-intact-beef_product-raw-intact-beef	93	0.0215054
214	5	PDS000073630.4	clade_one	United Kingdom_Switzerland	2	Europe	Human	1	GCA_009552095_GCA_008875045_GCA_008833385_GCA_009871835_GCA_009509035	0_0_0_0_0	full_full_full_full_full	partial_partial_partial_partial_partial	full_full_full_full_full	absent_absent_absent_absent_absent	human_human_human_blood_human	127	0.0393701
216	3	PDS000013832.177	clade_two	USA	1	North America	Human	1	GCA_005509585_GCA_008212445_GCA_005635675	1_1_1	absent_absent_absent	partial_partial_partial	absent_absent_absent	absent_absent_absent	NA_NA_NA	234	0.0128205
226	2	PDS000053710.54	clade_three	USA	1	North America	Other	1	GCA_003870885_GCA_010550785	1_1	absent_absent	absent_absent	absent_absent	absent_absent	environmental swab_environmental swab	250	0.008
229	3	PDS000067043.6	clade_one	United Kingdom	1	Europe	Human	1	GCA_007580065_GCA_007771045_GCA_007768225	0_0_0	full_full_full	partial_partial_partial	absent_absent_absent	full_full_full	human_human_human	178	0.0168539
233	3	PDS000067043.6	clade_one	United Kingdom	1	Europe	Human	1	GCA_011526925_GCA_011655135_GCA_011093785	0_0_0	full_full_full	partial_partial_partial	absent_absent_absent	full_full_full	human_human_human	178	0.0168539
238	2	PDS000053710.54	clade_three	Canada	1	North America	Human	1	GCA_011325955_GCA_011658575	1_1	absent_absent	absent_absent	absent_absent	absent_absent	stool_stool	250	0.008
239	2	PDS000073630.4	clade_one	Italy	1	Europe	Swine	1	GCA_900241955_GCA_900242015	0_0	full_full	absent_absent	full_full	absent_absent	swine_swine	127	0.015748
247	2	PDS000051343.281	clade_three	USA	1	North America	Human	1	GCA_007446825_GCA_008814895	1_1	absent_absent	absent_absent	absent_absent	absent_absent	NA_NA	2124	0.00094162
249	5	PDS000078054.8	clade_one	Denmark	1	Europe	Human	1	GCA_010197925_GCA_010196085_GCA_010197885_GCA_010198285_GCA_010199405	0_0_0_0_0	full_full_full_full_full	partial_partial_partial_partial_partial	absent_absent_absent_absent_absent	absent_absent_absent_absent_absent	human_human_human_human_human	963	0.00519211
250	2	PDS000037027.106	clade_one	United Kingdom	1	Europe	Human	1	GCA_004257245_GCA_010952195	0_0	full_full	absent_absent	full_full	full_full	human_human	381	0.00524934
251	2	PDS000073630.4	clade_one	United Kingdom	1	Europe	Human	1	GCA_007578125_GCA_007601795	0_0	full_full	absent_absent	full_full	absent_absent	human_human	127	0.015748
253	10	PDS000076482.55	clade_one	Thailand	1	Asia	Swine	1	GCA_008670095_GCA_008865045_GCA_008988165_GCA_008846325_GCA_008669985_GCA_008662855_GCA_008670115_GCA_008662895_GCA_008670155_GCA_008670135	0_0_0_0_0_0_0_0_0_0	full_full_full_full_full_full_full_full_full_full	partial_partial_partial_partial_partial_partial_partial_partial_partial_partial	absent_absent_absent_absent_absent_absent_absent_absent_absent_absent	full_full_full_full_full_full_full_full_full_full	feces swine_feces swine_swine feces_feces swine_feces swine_feces swine_feces swine_feces swine_feces swine_feces swine	8580	0.0011655
254	3	PDS000073630.4	clade_one	United Kingdom	1	Europe	Human	1	GCA_011483345_GCA_011076305_GCA_008102705	0_0_0	full_full_full	partial_partial_partial	full_full_full	absent_absent_absent	human_human_human	127	0.023622
259	2	PDS000060996.20	clade_three	USA	1	North America	Human	1	GCA_005458025_GCA_006508895	1_1	absent_absent	absent_absent	absent_absent	absent_absent	NA_NA	93	0.0215054
260	2	PDS000060996.20	clade_three	USA	1	North America	Human	1	GCA_014256865_GCA_016164905	1_1	absent_absent	absent_absent	absent_absent	absent_absent	NA_NA	93	0.0215054
261	2	PDS000051343.281	clade_three	USA	1	North America	Human	1	GCA_016233865_GCA_016220925	1_1	absent_absent	absent_absent	absent_absent	absent_absent	NA_NA	2124	0.00094162
263	2	PDS000053710.54	clade_three	Canada	1	North America	Human	1	GCA_011280315_GCA_011316365	1_1	absent_absent	absent_absent	absent_absent	absent_absent	stool_blood	250	0.008
268	2	PDS000053710.54	clade_three	USA	1	North America	Human	1	GCA_016304705_GCA_016320105	1_1	absent_absent	absent_absent	absent_absent	absent_absent	NA_NA	250	0.008
269	2	PDS000066898.25	clade_three	Canada	1	North America	Human	1	GCA_011386515_GCA_013798055	1_1	absent_absent	absent_absent	absent_absent	absent_absent	stool_stool	317	0.00630915
270	2	PDS000073630.4	clade_one	Italy	1	Europe	Swine	1	GCA_900241335_GCA_900241465	0_0	full_full	partial_partial	full_full	absent_absent	swine_swine	127	0.015748
272	4	PDS000073630.4	clade_one	United Kingdom	1	Europe	Human	1	GCA_006430495_GCA_007909345_GCA_011474895_GCA_007894205	0_0_0_0	full_full_full_full	partial_partial_partial_partial	full_full_full_full	absent_absent_absent_absent	human_human_human_human	127	0.0314961
276	6	PDS000066898.25	clade_three	Canada	1	North America	Human	1	GCA_011651765_GCA_011657415_GCA_011654115_GCA_011655035_GCA_011678155_GCA_004919285	1_1_1_1_1_1	absent_absent_absent_absent_absent_absent	absent_absent_absent_absent_absent_absent	absent_absent_absent_absent_absent_absent	absent_absent_absent_absent_absent_absent	stool_stool_stool_stool_stool_not collected	317	0.0189274
277	2	PDS000013832.177	clade_two	Canada_United Kingdom	2	North America_Europe	Human	1	GCA_013799155_GCA_007771825	1_1	absent_absent	absent_absent	absent_absent	absent_absent	stool_human	234	0.00854701
278	2	PDS000066898.25	clade_three	Canada	1	North America	Chicken	1	GCA_011278165_GCA_011278985	1_1	absent_absent	absent_absent	absent_absent	absent_absent	Environment swab_meat	317	0.00630915
281	3	PDS000013832.177	clade_two	United Kingdom	1	Europe	Human	1	GCA_007645995_GCA_007768775_GCA_007578805	1_1_1	absent_absent_absent	partial_partial_partial	absent_absent_absent	absent_absent_absent	human_human_human	234	0.0128205
282	2	PDS000067043.6	clade_one	United Kingdom	1	Europe	Human	1	GCA_010735015_GCA_010738935	0_0	full_full	partial_partial	absent_absent	full_full	human_human	178	0.011236
283	3	PDS000078054.8	clade_one	United Kingdom	1	Europe	Human	1	GCA_011094205_GCA_011091565_GCA_008036735	0_0_0	full_full_full	partial_partial_partial	absent_absent_absent	absent_absent_absent	human_human_human	963	0.00311526
287	2	PDS000013832.177	clade_two	United Kingdom	1	Europe	Human	1	GCA_010890555_GCA_009112845	1_1	absent_absent	partial_partial	absent_absent	absent_absent	human_human	234	0.00854701
289	2	PDS000051343.281	clade_three	USA	1	North America	Human	1	GCA_007639755_GCA_007090025	1_1	absent_absent	absent_absent	absent_absent	absent_absent	NA_NA	2124	0.00094162
290	3	PDS000060996.20	clade_three	United Kingdom_USA	2	Europe_North America	Human	1	GCA_007778645_GCA_007651175_GCA_010808325	1_1_1	absent_absent_absent	absent_absent_absent	absent_absent_absent	absent_absent_absent	human_human_NA	93	0.0322581
291	3	PDS000067043.6	clade_one	United Kingdom	1	Europe	Human	1	GCA_007517265_GCA_007660025_GCA_003882995	0_0_0	full_full_full	partial_partial_partial	absent_absent_absent	full_full_full	human_human_human	178	0.0168539
292	6	PDS000067043.6	clade_one	United Kingdom	1	Europe	Human	1	GCA_007775485_GCA_007512445_GCA_011292755_GCA_007580145_GCA_007783365_GCA_011746225	0_0_0_0_0_0	full_full_full_full_full_full	partial_partial_partial_partial_partial_full	absent_absent_absent_absent_absent_absent	full_full_full_full_full_full	human_human_human_human_human_human	178	0.0337079
293	2	PDS000037027.106	clade_one	United Kingdom	1	Europe	Human	1	GCA_010885075_GCA_010621245	0_0	full_full	partial_full	full_full	full_full	human_human	381	0.00524934
295	3	PDS000053710.54	clade_three	USA	1	North America	Human	1	GCA_016166465_GCA_016120275_GCA_015283205	1_1_1	absent_absent_absent	absent_absent_absent	absent_absent_absent	absent_absent_absent	NA_NA_NA	250	0.012
297	3	PDS000037027.106	clade_one	United Kingdom	1	Europe	Human	1	GCA_007599475_GCA_007773125_GCA_010564945	0_0_0	full_full_full	full_full_partial	full_full_full	absent_absent_full	human_human_human	381	0.00787402
298	2	PDS000067043.6	clade_one	United Kingdom	1	Europe	Human	1	GCA_010461955_GCA_010529335	0_0	full_full	partial_partial	absent_absent	full_full	human_human	178	0.011236
299	2	PDS000067043.6	clade_one	United Kingdom	1	Europe	Human	1	GCA_008111845_GCA_008102375	0_0	full_full	partial_partial	absent_absent	full_full	human_human	178	0.011236
307	2	PDS000066898.25	clade_three	Canada	1	North America	Human	1	GCA_011251955_GCA_011314855	1_1	absent_absent	absent_absent	absent_absent	absent_absent	stool_stool	317	0.00630915
320	4	PDS000067043.6	clade_one	United Kingdom	1	Europe	Human	1	GCA_007579805_GCA_007774225_GCA_007580835_GCA_007513955	0_0_0_0	full_full_full_full	partial_partial_partial_partial	full_full_full_full	full_full_full_full	human_human_human_human	178	0.0224719
326	2	PDS000060996.20	clade_three	USA	1	North America	Turkey	1	GCA_008408605_GCA_008408565	1_1	absent_absent	absent_absent	absent_absent	absent_absent	ground turkey_ground turkey	93	0.0215054
327	2	PDS000073630.4	clade_one	United Kingdom	1	Europe	Human	1	GCA_011409615_GCA_007598635	0_0	full_full	partial_partial	full_full	absent_absent	human_human	127	0.015748
336	2	PDS000051343.281	clade_three	USA	1	North America	Human	1	GCA_007552335_GCA_014591715	1_1	absent_absent	absent_absent	absent_absent	absent_absent	NA_stool	2124	0.00094162
339	2	PDS000013832.177	clade_two	Brazil	1	South America	Swine	1	GCA_010786555_GCA_011398895	1_1	absent_absent	partial_partial	absent_absent	absent_absent	swine carcass_swine carcass	234	0.00854701
340	2	PDS000037027.106	clade_one	United Kingdom	1	Europe	Human	1	GCA_010795805_GCA_010441755	0_0	full_full	full_full	full_full	full_full	human_human	381	0.00524934
342	2	PDS000053710.54	clade_three	Canada	1	North America	Human	1	GCA_011293155_GCA_011314635	1_1	absent_absent	absent_absent	absent_absent	absent_absent	stool_stool	250	0.008
349	2	PDS000076482.55	clade_one	Thailand	1	Asia	Swine	1	GCA_008903605_GCA_008855425	2_2	full_full	partial_partial	absent_absent	full_full	pork_pork	8580	0.0002331
351	2	PDS000066898.25	clade_three	Canada	1	North America	Other	1	GCA_011278465_GCA_011293835	1_1	absent_absent	absent_absent	absent_absent	absent_absent	water_water	317	0.00630915
356	3	PDS000066898.25	clade_three	Canada	1	North America	Other	1	GCA_011377505_GCA_011383325_GCA_011281745	1_1_1	absent_absent_absent	absent_absent_absent	absent_absent_absent	absent_absent_absent	feces_Organ_feces	317	0.00946372
357	2	PDS000073630.4	clade_one	Italy_Canada	2	Europe_North America	Human	1	GCA_900241905_GCA_013799785	0_0	full_full	partial_partial	full_full	absent_absent	human_stool	127	0.015748
364	2	PDS000037027.106	clade_one	United Kingdom	1	Europe	Human	1	GCA_003879755_GCA_007783585	0_0	full_full	partial_partial	full_full	full_full	human_human	381	0.00524934
368	2	PDS000037027.106	clade_one	United Kingdom	1	Europe	Human	1	GCA_008864945_GCA_008556155	0_0	full_full	full_partial	full_full	full_full	human_human	381	0.00524934
370	2	PDS000066898.25	clade_three	Canada	1	North America	Human	1	GCA_011654035_GCA_011678135	1_1	absent_absent	absent_absent	absent_absent	absent_absent	NA_stool	317	0.00630915
372	3	PDS000037027.106	clade_one	United Kingdom	1	Europe	Human	1	GCA_011315275_GCA_009407085_GCA_008963235	0_0_0	full_full_full	full_full_full	full_full_full	full_full_full	human_human_human	381	0.00787402
376	2	PDS000053710.54	clade_three	USA	1	North America	Human	1	GCA_016264785_GCA_005739815	1_1	absent_absent	absent_absent	absent_absent	absent_absent	NA_NA	250	0.008
379	2	PDS000037027.106	clade_one	United Kingdom	1	Europe	Human	1	GCA_008110825_GCA_010876585	0_0	full_full	full_partial	full_full	full_full	human_human	381	0.00524934
381	2	PDS000037027.106	clade_one	United Kingdom	1	Europe	Human	1	GCA_008118245_GCA_008573405	0_0	full_full	full_full	full_full	full_full	human_human	381	0.00524934
385	2	PDS000051343.281	clade_three	USA	1	North America	Turkey	1	GCA_007546975_GCA_007548295	1_1	absent_absent	absent_absent	absent_absent	absent_absent	ground turkey_ground turkey	2124	0.00094162
389	6	PDS000051343.281	clade_three	USA	1	North America	Other	1	GCA_011676275_GCA_011673895_GCA_011676355_GCA_011673345_GCA_011671385_GCA_011691795	1_1_1_1_1_1	absent_absent_absent_absent_absent_absent	absent_absent_absent_absent_absent_absent	absent_absent_absent_absent_absent_absent	absent_absent_absent_absent_absent_absent	water pond_water pond_water pond_water pond_water pond_water pond	2124	0.00282486
390	3	PDS000053710.54	clade_three	USA	1	North America	Human	1	GCA_011336725_GCA_016247015_GCA_016352345	1_1_1	absent_absent_absent	absent_absent_absent	absent_absent_absent	absent_absent_absent	NA_NA_NA	250	0.012
393	2	PDS000037027.106	clade_one	United Kingdom	1	Europe	Human	1	GCA_003882815_GCA_007576765	0_0	full_full	full_full	full_full	full_full	human_human	381	0.00524934
396	23	PDS000037027.106	clade_one	United Kingdom	1	Europe	Human	1	GCA_008020315_GCA_011638415_GCA_010989295_GCA_008020415_GCA_011626065_GCA_008044015_GCA_006387475_GCA_008019195_GCA_010870185_GCA_008019835_GCA_008017975_GCA_008042875_GCA_008022495_GCA_011076085_GCA_010923835_GCA_008019475_GCA_010870805_GCA_008043495_GCA_007784485_GCA_008742095_GCA_008044255_GCA_008018695_GCA_008734655	0_0_0_0_0_0_0_0_0_0_0_0_0_0_0_0_0_0_0_0_0_0_0	full_full_full_full_full_full_full_full_full_full_full_full_full_full_full_full_full_full_full_full_full_full_full	full_full_partial_full_full_full_full_full_full_full_full_full_full_full_full_full_full_full_full_full_full_full_full	full_full_full_full_full_full_full_full_full_full_full_full_full_full_full_full_full_full_full_full_full_full_full	full_full_full_full_full_full_full_full_full_full_full_full_full_full_full_full_full_full_full_full_full_full_full	human_human_human_human_human_human_human_human_human_human_human_human_human_human_human_human_human_human_human_human_human_human_human	381	0.0603675
398	2	PDS000053710.54	clade_three	USA	1	North America	Human	1	GCA_011676595_GCA_011304825	1_1	absent_absent	absent_absent	absent_absent	absent_absent	NA_NA	250	0.008
405	2	PDS000037027.106	clade_one	United Kingdom	1	Europe	Human	1	GCA_007501125_GCA_010739155	0_0	full_full	full_full	full_full	full_full	human_human	381	0.00524934
409	3	PDS000067043.6	clade_one	United Kingdom	1	Europe	Human	1	GCA_007777205_GCA_007773965_GCA_007581285	0_0_0	full_full_full	partial_partial_partial	full_full_full	full_full_full	human_human_human	178	0.0168539
412	2	PDS000067043.6	clade_one	United Kingdom	1	Europe	Human	1	GCA_007820475_GCA_007498565	0_0	full_full	partial_partial	absent_absent	full_full	human_human	178	0.011236
414	5	PDS000078054.8	clade_one	United Kingdom_Denmark	2	Europe	Human	1	GCA_010551745_GCA_010197405_GCA_010199125_GCA_010197265_GCA_007783945	0_0_0_0_0	full_full_full_full_full	absent_partial_partial_partial_absent	absent_absent_absent_absent_absent	absent_absent_absent_absent_absent	human_human_human_human_human	963	0.00519211
418	2	PDS000067043.6	clade_one	United Kingdom	1	Europe	Human	1	GCA_007500785_GCA_007501985	0_0	full_full	absent_absent	full_full	full_full	human_human	178	0.011236
423	16	PDS000078054.8	clade_one	United Kingdom_USA	2	Europe_North America	Human	1	GCA_008874265_GCA_008873985_GCA_009509695_GCA_009550195_GCA_008874485_GCA_004161355_GCA_009509015_GCA_008836365_GCA_008876605_GCA_010472885_GCA_010720015_GCA_009552195_GCA_008849465_GCA_007216195_GCA_007161385_GCA_009505115	0_0_0_0_0_0_0_0_0_0_0_0_0_0_0_0	full_full_full_full_full_full_full_full_full_full_full_full_full_full_full_full	partial_partial_partial_partial_partial_partial_partial_partial_partial_partial_partial_partial_partial_partial_partial_partial	absent_absent_absent_absent_absent_absent_absent_absent_absent_absent_absent_absent_absent_absent_absent_absent	absent_absent_absent_absent_absent_absent_absent_absent_absent_absent_absent_absent_absent_absent_absent_absent	human_human_human_human_human_human_human_human_human_human_stool_human_human_human_human_human	963	0.0166147
424	4	PDS000037027.106	clade_one	United Kingdom	1	Europe	Human	1	GCA_003879355_GCA_008112205_GCA_010563085_GCA_010383225	0_0_0_0	full_full_full_full	full_full_full_partial	absent_absent_absent_absent	full_full_full_full	human_human_human_human	381	0.0104987
430	2	PDS000037027.106	clade_one	United Kingdom	1	Europe	Human	1	GCA_007768205_GCA_007498865	0_0	full_full	partial_partial	full_full	full_full	human_human	381	0.00524934
431	3	PDS000067043.6	clade_one	United Kingdom	1	Europe	Human	1	GCA_007791135_GCA_007720565_GCA_007804035	0_0_0	full_full_full	partial_partial_partial	full_full_full	full_full_full	human_human_human	178	0.0168539
433	4	PDS000013832.177	clade_two	USA_United Kingdom	2	North America_Europe	Human	1	GCA_006775725_GCA_007774005_GCA_004188675_GCA_004175775	1_1_1_1	absent_absent_absent_absent	partial_partial_partial_partial	absent_absent_absent_absent	absent_absent_absent_absent	NA_human_human_human	234	0.017094
439	3	PDS000066898.25	clade_three	Canada	1	North America	Chicken	1	GCA_011293705_GCA_000973885_GCA_004308255	1_1_1	absent_absent_absent	absent_absent_absent	absent_absent_absent	absent_absent_absent	Litter_fecal material_fecal material	317	0.00946372
443	2	PDS000073630.4	clade_one	United Kingdom	1	Europe	Human	1	GCA_008872925_GCA_007316875	0_0	full_full	absent_absent	full_full	absent_absent	human_human	127	0.015748
450	3	PDS000067043.6	clade_one	United Kingdom	1	Europe	Human	1	GCA_010514935_GCA_007646235_GCA_007788655	0_0_0	full_full_full	partial_partial_partial	full_full_full	full_full_full	human_human_human	178	0.0168539
451	3	PDS000067043.6	clade_one	United Kingdom	1	Europe	Human	1	GCA_007857995_GCA_008137065_GCA_008228485	0_0_0	full_full_full	absent_absent_absent	full_full_full	full_full_full	human_human_human	178	0.0168539
463	2	PDS000067043.6	clade_one	United Kingdom	1	Europe	Human	1	GCA_007778565_GCA_007532465	0_0	full_full	full_partial	full_full	full_full	human_human	178	0.011236
464	3	PDS000073630.4	clade_one	United Kingdom	1	Europe	Human	1	GCA_008971745_GCA_007784225_GCA_009012555	0_0_0	absent_absent_absent	partial_partial_partial	full_full_full	absent_absent_absent	human_human_human	127	0.023622
466	2	PDS000067043.6	clade_one	United Kingdom	1	Europe	Human	1	GCA_007820735_GCA_007511365	0_0	full_full	partial_partial	full_full	full_full	human_human	178	0.011236
468	4	PDS000037027.106	clade_one	United Kingdom	1	Europe	Human	1	GCA_008578265_GCA_008583675_GCA_008573165_GCA_010960175	0_0_0_0	full_full_full_full	full_full_full_full	full_full_full_full	full_full_full_full	human_human_human_human	381	0.0104987
471	5	PDS000073630.4	clade_one	United Kingdom	1	Europe	Human	1	GCA_007657015_GCA_007644525_GCA_007788095_GCA_007592285_GCA_007774465	0_0_0_0_0	full_full_full_full_full	partial_partial_partial_partial_partial	full_full_full_full_full	absent_absent_absent_absent_absent	human_human_human_human_human	127	0.0393701
473	2	PDS000051343.281	clade_three	USA	1	North America	Human	1	GCA_006329085_GCA_010128965	1_1	absent_absent	absent_absent	absent_absent	absent_absent	NA_NA	2124	0.00094162
475	2	PDS000053710.54	clade_three	Canada	1	North America	Human	1	GCA_011251575_GCA_010652965	1_1	absent_absent	absent_absent	absent_absent	absent_absent	stool_NA	250	0.008
482	2	PDS000051343.281	clade_three	USA	1	North America	Other	1	GCA_009106005_GCA_008526855	1_1	absent_absent	absent_absent	absent_absent	absent_absent	stool_stool	2124	0.00094162
483	3	PDS000013832.177	clade_two	USA	1	North America	Human	1	GCA_006797545_GCA_016269345_GCA_016253675	1_1_1	absent_absent_absent	partial_absent_partial	absent_absent_absent	absent_absent_absent	NA_NA_NA	234	0.0128205
485	2	PDS000073630.4	clade_one	United Kingdom	1	Europe	Human	1	GCA_004269925_GCA_010864825	0_0	full_full	partial_partial	full_full	absent_absent	human_human	127	0.015748
486	2	PDS000013832.177	clade_two	USA	1	North America	Human	1	GCA_006536865_GCA_010402935	1_1	absent_absent	absent_absent	absent_absent	absent_absent	NA_NA	234	0.00854701
487	2	PDS000078054.8	clade_one	United Kingdom	1	Europe	Human	1	GCA_008752575_GCA_004160115	0_0	full_full	partial_partial	absent_absent	full_full	human_human	963	0.00207684
488	2	PDS000066898.25	clade_three	USA	1	North America	Human	1	GCA_006295835_GCA_014978845	1_1	absent_absent	absent_absent	absent_absent	absent_absent	NA_NA	317	0.00630915
489	2	PDS000051343.281	clade_three	USA	1	North America	Human	1	GCA_013751555_GCA_016170745	1_1	absent_absent	absent_absent	absent_absent	absent_absent	NA_NA	2124	0.00094162
490	2	PDS000066898.25	clade_three	USA	1	North America	Human	1	GCA_006323325_GCA_010779335	1_1	absent_absent	absent_absent	absent_absent	absent_absent	NA_stool	317	0.00630915
492	2	PDS000051343.281	clade_three	USA	1	North America	Cow	1	GCA_009223145_GCA_009223525	1_1	absent_absent	absent_absent	absent_absent	absent_absent	Feces (Bos taurus)_Abomasum (Bos taurus)	2124	0.00094162
493	3	PDS000067043.6	clade_one	United Kingdom	1	Europe	Human	1	GCA_009000915_GCA_008837805_GCA_008856165	0_0_0	full_full_full	partial_partial_partial	full_full_full	full_full_full	human_human_human	178	0.0168539
495	2	PDS000067043.6	clade_one	United Kingdom	1	Europe	Human	1	GCA_010728205_GCA_010563125	0_0	full_full	partial_partial	full_full	full_full	human_human	178	0.011236
497	3	PDS000013832.177	clade_two	USA	1	North America	Human	1	GCA_011632685_GCA_011658355_GCA_011644395	1_1_1	absent_absent_absent	absent_absent_absent	absent_absent_absent	absent_absent_absent	NA_NA_NA	234	0.0128205
499	3	PDS000037027.106	clade_one	USA	1	North America	Human	1	GCA_013103055_GCA_013714595_GCA_014165695	0_0_0	full_full_full	partial_partial_full	full_full_full	full_full_full	NA_NA_NA	381	0.00787402
501	2	PDS000076482.55	clade_one	United Kingdom	1	Europe	Human	1	GCA_007630515_GCA_010530655	0_0	full_full	full_full	absent_absent	full_full	human_human	8580	0.0002331
502	3	PDS000013832.177	clade_two	USA	1	North America	Human	1	GCA_016646385_GCA_011486165_GCA_006592485	1_1_1	absent_absent_absent	partial_partial_partial	absent_absent_absent	absent_absent_absent	NA_NA_NA	234	0.0128205
503	3	PDS000037027.106	clade_one	United Kingdom	1	Europe	Human	1	GCA_007578285_GCA_007768185_GCA_007652855	0_0_0	full_full_full	partial_partial_full	full_full_full	full_full_full	human_human_human	381	0.00787402
505	2	PDS000051343.281	clade_three	Germany	1	Europe	Other	1	GCA_009638555_GCA_009635935	1_1	absent_absent	absent_absent	absent_absent	absent_absent	animal_animal	2124	0.00094162
506	2	PDS000076482.55	clade_one	United Kingdom	1	Europe	Human	1	GCA_010450215_GCA_009505575	0_0	full_full	full_full	absent_absent	full_full	human_human	8580	0.0002331
509	5	PDS000037027.106	clade_one	Belgium	1	Europe	Human	1	GCA_014857125_GCA_014857555_GCA_014857405_GCA_014857455_GCA_014857545	2_2_2_2_2	full_full_full_full_full	partial_partial_partial_partial_partial	full_full_full_full_full	full_full_full_full_full	Hybrid assembly MagCore S15BD05371 (Flongle 5)_MiSeq assembly MagCore S15BD05371 (as-2)_Hybrid assembly MagCore S15BD05371 (as-12)_Hybrid assembly G100 S15BD05371 (as-11)_MiSeq assembly G100 S15BD05371 (as-1)	381	0.0131234
510	2	PDS000067043.6	clade_one	United Kingdom	1	Europe	Human	1	GCA_010002025_GCA_009506635	0_0	full_full	partial_partial	full_full	full_full	human_human	178	0.011236
516	2	PDS000051343.281	clade_three	USA	1	North America	Human	1	GCA_016165505_GCA_013654495	1_1	absent_absent	absent_absent	absent_absent	absent_absent	NA_NA	2124	0.00094162
519	2	PDS000053710.54	clade_three	USA	1	North America	Human	1	GCA_016174945_GCA_016168115	1_1	absent_absent	absent_absent	absent_absent	absent_absent	NA_NA	250	0.008
521	2	PDS000076482.55	clade_one	USA	1	North America	Human	1	GCA_016458965_GCA_016741015	0_0	full_full	full_partial	full_full	full_full	NA_NA	8580	0.0002331
524	2	PDS000051343.281	clade_three	USA	1	North America	Human	1	GCA_010001225_GCA_010553585	1_1	absent_absent	absent_absent	absent_absent	absent_absent	stool_stool	2124	0.00094162
525	2	PDS000051343.281	clade_three	Canada	1	North America	Human	1	GCA_011387675_GCA_011281325	1_1	absent_absent	absent_absent	absent_absent	absent_absent	stool_stool	2124	0.00094162
527	2	PDS000013832.177	clade_two	USA_United Kingdom	2	North America_Europe	Human	1	GCA_006475585_GCA_007779065	1_1	absent_absent	partial_partial	absent_absent	absent_absent	NA_human	234	0.00854701
529	2	PDS000066898.25	clade_three	Canada	1	North America	Cow	1	GCA_011278025_GCA_011282185	1_1	absent_absent	absent_absent	absent_absent	absent_absent	feces_feces	317	0.00630915
531	2	PDS000076482.55	clade_one	Thailand	1	Asia	Swine	1	GCA_008669935_GCA_008670075	0_0	full_full	partial_full	absent_absent	full_full	feces swine_feces swine	8580	0.0002331
532	4	PDS000076482.55	clade_one	Thailand	1	Asia	Swine	1	GCA_008865005_GCA_008864905_GCA_008846345_GCA_008670195	0_0_0_0	full_full_full_full	partial_partial_full_full	absent_absent_absent_absent	full_full_full_full	feces swine_feces swine_feces swine_feces swine	8580	0.0004662
544	3	PDS000037027.106	clade_one	United Kingdom	1	Europe	Human	1	GCA_007498845_GCA_010596205_GCA_007496845	0_0_0	full_full_full	partial_partial_partial	full_full_full	full_full_full	human_human_human	381	0.00787402
547	3	PDS000037027.106	clade_one	United Kingdom	1	Europe	Human	1	GCA_007652895_GCA_007652635_GCA_007652595	0_0_0	full_full_full	full_full_full	full_full_full	full_full_full	human_human_human	381	0.00787402
548	2	PDS000053710.54	clade_three	USA	1	North America	Human	1	GCA_011216885_GCA_006061555	1_1	absent_absent	absent_absent	absent_absent	absent_absent	NA_NA	250	0.008
549	2	PDS000013832.177	clade_two	USA	1	North America	Human	1	GCA_005731735_GCA_016270765	1_1	absent_absent	absent_partial	absent_absent	absent_absent	NA_NA	234	0.00854701
552	7	PDS000053710.54	clade_three	USA	1	North America	Human	1	GCA_009320215_GCA_010174815_GCA_016359305_GCA_016227705_GCA_005671495_GCA_007740705_GCA_016276325	1_1_1_1_1_1_1	absent_absent_absent_absent_absent_absent_absent	absent_absent_absent_absent_absent_absent_absent	absent_absent_absent_absent_absent_absent_absent	absent_absent_absent_absent_absent_absent_absent	stool_stool_NA_NA_NA_NA_NA	250	0.028
554	2	PDS000037027.106	clade_one	United Kingdom	1	Europe	Human	1	GCA_006016915_GCA_006016935	2_2	absent_absent	partial_partial	absent_absent	full_full	human_human	381	0.00524934
555	3	PDS000051343.281	clade_three	Canada	1	North America	Human	1	GCA_013787065_GCA_013787645_GCA_013786375	1_1_1	absent_absent_absent	absent_absent_absent	absent_absent_absent	absent_absent_absent	stool_stool_stool	2124	0.00141243
556	4	PDS000078054.8	clade_one	USA	1	North America	Human	1	GCA_006765165_GCA_006580205_GCA_006642125_GCA_006578985	0_0_0_0	full_full_full_full	partial_partial_partial_partial	absent_absent_absent_absent	full_full_full_full	NA_NA_NA_NA	963	0.00415369
566	3	PDS000076482.55	clade_one	United Kingdom	1	Europe	Human	1	GCA_009552735_GCA_007768085_GCA_007791675	0_0_0	full_full_full	full_full_full	absent_absent_absent	full_full_full	human_human_human	8580	0.00034965
567	2	PDS000066898.25	clade_three	Canada	1	North America	Human	1	GCA_011252055_GCA_011278905	1_1	absent_absent	absent_absent	absent_absent	absent_absent	stool_stool	317	0.00630915
572	6	PDS000037027.106	clade_one	United Kingdom	1	Europe	Human	1	GCA_010732295_GCA_010737395_GCA_011103455_GCA_006630985_GCA_010452775_GCA_010621345	0_0_0_0_0_0	full_full_full_full_full_full	full_full_full_full_full_full	absent_absent_absent_absent_absent_absent	full_full_full_full_full_full	human_human_human_human_human_human	381	0.015748
574	3	PDS000013832.177	clade_two	USA	1	North America	Human	1	GCA_003748045_GCA_007565585_GCA_006596065	1_1_1	absent_absent_absent	absent_absent_absent	absent_absent_absent	absent_absent_absent	NA_NA_NA	234	0.0128205
575	3	PDS000037027.106	clade_one	United Kingdom	1	Europe	Human	1	GCA_004192205_GCA_007767805_GCA_011412735	0_0_0	absent_absent_full	full_full_full	absent_absent_absent	full_full_full	human_human_human	381	0.00787402
577	2	PDS000053710.54	clade_three	USA	1	North America	Human	1	GCA_016170625_GCA_011759265	1_1	absent_absent	absent_absent	absent_absent	absent_absent	NA_NA	250	0.008
578	17	PDS000037027.106	clade_one	United Kingdom	1	Europe	Human	1	GCA_007263305_GCA_008850885_GCA_008874365_GCA_008874425_GCA_009510835_GCA_008874245_GCA_009556295_GCA_008870585_GCA_008874125_GCA_008833725_GCA_008873585_GCA_008874565_GCA_008871985_GCA_009506165_GCA_008877485_GCA_009556335_GCA_009554085	0_0_0_0_0_0_0_0_0_0_0_0_0_0_0_0_0	full_full_full_full_full_full_full_full_full_full_full_full_full_full_full_full_full	full_full_full_full_full_full_full_full_full_full_full_full_full_full_full_full_full	absent_absent_absent_absent_absent_absent_absent_absent_absent_absent_absent_absent_absent_absent_absent_absent_absent	full_full_full_full_full_full_full_full_full_full_full_full_full_full_full_full_full	human_human_human_human_human_human_human_human_human_human_human_human_human_human_human_human_human	381	0.0446194
579	2	PDS000076482.55	clade_one	Thailand	1	Asia	Swine	1	GCA_008854725_GCA_008882005	0_0	absent_absent	full_full	absent_absent	full_full	pork_pork	8580	0.0002331
582	4	PDS000076482.55	clade_one	United Kingdom	1	Europe	Human	1	GCA_007780805_GCA_007776345_GCA_004250725_GCA_007650435	0_0_0_0	full_full_full_full	full_full_full_full	absent_absent_absent_absent	full_full_full_full	human_human_human_human	8580	0.0004662
583	2	PDS000037027.106	clade_one	United Kingdom	1	Europe	Human	1	GCA_007660585_GCA_007498025	0_0	full_full	partial_partial	full_full	full_full	human_human	381	0.00524934
584	6	PDS000066898.25	clade_three	USA	1	North America	Human	1	GCA_006029835_GCA_010484615_GCA_016325785_GCA_010511765_GCA_016375085_GCA_016325945	1_1_1_1_1_1	absent_absent_absent_absent_absent_absent	absent_absent_absent_absent_absent_absent	absent_absent_absent_absent_absent_absent	absent_absent_absent_absent_absent_absent	stool_NA_stool_stool_stool_stool	317	0.0189274
586	3	PDS000037027.106	clade_one	United Kingdom	1	Europe	Human	1	GCA_007819815_GCA_007499065_GCA_007579205	0_0_0	full_full_full	full_full_full	full_full_full	full_full_full	human_human_human	381	0.00787402
596	2	PDS000053710.54	clade_three	USA	1	North America	Human	1	GCA_006290115_GCA_016382825	1_1	absent_absent	absent_absent	absent_absent	absent_absent	NA_NA	250	0.008
597	2	PDS000013832.177	clade_two	USA	1	North America	Human	1	GCA_006582585_GCA_007026925	1_1	absent_absent	partial_absent	absent_absent	absent_absent	NA_stool	234	0.00854701
599	2	PDS000051343.281	clade_three	USA	1	North America	Chicken	1	GCA_002030885_GCA_008425665	1_1	absent_absent	absent_absent	absent_absent	absent_absent	chicken breast_chicken breast	2124	0.00094162
602	3	PDS000053710.54	clade_three	USA_Canada	2	North America	Human	1	GCA_009398745_GCA_015252355_GCA_016323905	1_1_1	absent_absent_absent	absent_absent_absent	absent_absent_absent	absent_absent_absent	urine_stool_NA	250	0.012
603	3	PDS000037027.106	clade_one	USA_United Kingdom	2	North America_Europe	Human	1	GCA_008177605_GCA_010538715_GCA_008886885	0_0_0	full_full_full	full_full_partial	full_full_full	full_full_full	NA_stool_human	381	0.00787402
605	2	PDS000037027.106	clade_one	United Kingdom	1	Europe	Human	1	GCA_007577525_GCA_010594345	0_0	full_full	full_full	full_full	full_full	human_human	381	0.00524934
606	2	PDS000037027.106	clade_one	United Kingdom	1	Europe	Human	1	GCA_003882355_GCA_010381505	0_0	full_absent	full_full	full_full	full_full	human_human	381	0.00524934
608	2	PDS000066898.25	clade_three	USA	1	North America	Other	1	GCA_011425645_GCA_010719335	1_1	absent_absent	absent_absent	absent_absent	absent_absent	stool_stool	317	0.00630915
612	2	PDS000051343.281	clade_three	USA	1	North America	Human	1	GCA_016262165_GCA_006461205	1_1	absent_absent	absent_absent	absent_absent	absent_absent	NA_NA	2124	0.00094162
613	2	PDS000053710.54	clade_three	USA	1	North America	Human	1	GCA_007572285_GCA_008722435	1_1	absent_absent	absent_absent	absent_absent	absent_absent	NA_NA	250	0.008
617	2	PDS000066898.25	clade_three	USA	1	North America	Human	1	GCA_006703905_GCA_007494545	1_1	absent_absent	absent_absent	absent_absent	absent_absent	NA_NA	317	0.00630915
619	2	PDS000078054.8	clade_one	United Kingdom	1	Europe	Human	1	GCA_007519185_GCA_007499345	0_0	full_full	partial_partial	absent_absent	absent_absent	human_human	963	0.00207684
621	4	PDS000066898.25	clade_three	USA	1	North America	Human	1	GCA_007541695_GCA_005416775_GCA_005768095_GCA_005429275	1_1_1_1	absent_absent_absent_absent	absent_absent_absent_absent	absent_absent_absent_absent	absent_absent_absent_absent	NA_NA_NA_NA	317	0.0126183
630	2	PDS000066898.25	clade_three	USA	1	North America	Human	1	GCA_014615555_GCA_013763365	1_1	absent_absent	absent_absent	absent_absent	absent_absent	NA_NA	317	0.00630915
633	5	PDS000037027.106	clade_one	United Kingdom	1	Europe	Human	1	GCA_007781405_GCA_007783375_GCA_007783045_GCA_003888055_GCA_004187885	0_0_0_0_0	full_full_full_full_full	full_full_full_full_full	full_full_full_full_full	full_full_full_full_full	human_human_human_human_human	381	0.0131234
634	2	PDS000051343.281	clade_three	USA	1	North America	Human	1	GCA_006478645_GCA_009398615	1_1	absent_absent	absent_absent	absent_absent	absent_absent	NA_stool	2124	0.00094162
636	2	PDS000037027.106	clade_one	United Kingdom	1	Europe	Human	1	GCA_004176115_GCA_010381525	0_0	full_full	full_full	full_full	full_full	human_human	381	0.00524934
638	2	PDS000013832.177	clade_two	USA	1	North America	Human	1	GCA_005476465_GCA_010618465	1_1	absent_absent	partial_partial	absent_absent	absent_absent	NA_stool	234	0.00854701
644	2	PDS000013832.177	clade_two	USA	1	North America	Human	1	GCA_015621605_GCA_015007075	1_1	absent_absent	partial_partial	absent_absent	absent_absent	NA_NA	234	0.00854701
650	5	PDS000037027.106	clade_one	United Kingdom	1	Europe	Human	1	GCA_007781005_GCA_007776785_GCA_007651335_GCA_007782385_GCA_007776505	0_0_0_0_0	full_full_full_full_full	partial_full_partial_partial_full	full_full_full_full_full	full_full_full_full_full	human_human_human_human_human	381	0.0131234
654	2	PDS000013832.177	clade_two	USA	1	North America	Human	1	GCA_013450535_GCA_016152995	1_1	absent_absent	absent_absent	absent_absent	absent_absent	NA_NA	234	0.00854701
655	2	PDS000051343.281	clade_three	USA	1	North America	Other	1	GCA_006153425_GCA_006303965	1_1	absent_absent	absent_absent	absent_absent	absent_absent	pet food_pet food	2124	0.00094162
656	3	PDS000066898.25	clade_three	USA	1	North America	Human	1	GCA_006621525_GCA_006622245_GCA_016274805	1_1_1	absent_absent_absent	absent_absent_absent	absent_absent_absent	absent_absent_absent	NA_NA_NA	317	0.00946372
658	2	PDS000053710.54	clade_three	USA	1	North America	Human	1	GCA_010974375_GCA_014232885	1_1	absent_absent	absent_absent	absent_absent	absent_absent	NA_NA	250	0.008
663	2	PDS000053710.54	clade_three	USA	1	North America	Human	1	GCA_013535155_GCA_005591655	1_1	absent_absent	absent_absent	absent_absent	absent_absent	NA_NA	250	0.008
666	2	PDS000051343.281	clade_three	USA	1	North America	Human	1	GCA_008389495_GCA_008510295	1_1	absent_absent	absent_absent	absent_absent	absent_absent	NA_NA	2124	0.00094162
669	5	PDS000051343.281	clade_three	USA	1	North America	Human	1	GCA_016228205_GCA_011488805_GCA_009341475_GCA_008784125_GCA_011554395	1_1_1_1_1	absent_absent_absent_absent_absent	absent_absent_absent_absent_absent	absent_absent_absent_absent_absent	absent_absent_absent_absent_absent	NA_NA_NA_NA_NA	2124	0.00235405
671	2	PDS000037027.106	clade_one	United Kingdom_USA	2	Europe_North America	Human	1	GCA_007591265_GCA_014431345	0_0	full_full	full_partial	absent_absent	full_full	human_stool	381	0.00524934
678	3	PDS000053710.54	clade_three	USA	1	North America	Human	1	GCA_014114645_GCA_011643595_GCA_014110375	1_1_1	absent_absent_absent	absent_absent_absent	absent_absent_absent	absent_absent_absent	NA_NA_NA	250	0.012
683	2	PDS000051343.281	clade_three	USA	1	North America	Other	1	GCA_013524255_GCA_013524235	1_1	absent_absent	absent_absent	absent_absent	absent_absent	Tree nut_Tree nut	2124	0.00094162
685	3	PDS000076482.55	clade_one	USA	1	North America	Other	1	GCA_010760855_GCA_010760435_GCA_010397325	0_0_0	full_full_full	partial_partial_partial	absent_absent_absent	full_full_full	stool_stool_stool	8580	0.00034965
687	2	PDS000013832.177	clade_two	USA	1	North America	Human	1	GCA_011396235_GCA_005669055	1_1	absent_absent	partial_absent	absent_absent	absent_absent	urine_NA	234	0.00854701
696	3	PDS000051343.281	clade_three	USA	1	North America	Human	1	GCA_007696885_GCA_006722485_GCA_010435875	1_1_1	absent_absent_absent	absent_absent_absent	absent_absent_absent	absent_absent_absent	NA_NA_stool	2124	0.00141243
699	2	PDS000051343.281	clade_three	USA	1	North America	Human	1	GCA_011208945_GCA_010804535	1_1	absent_absent	absent_absent	absent_absent	absent_absent	NA_NA	2124	0.00094162
705	2	PDS000051343.281	clade_three	USA	1	North America	Other	1	GCA_006181905_GCA_006180425	1_1	absent_absent	absent_absent	absent_absent	absent_absent	NA_NA	2124	0.00094162
708	2	PDS000076482.55	clade_one	Canada	1	North America	Human	1	GCA_011251605_GCA_009017315	0_0	full_full	partial_full	absent_absent	full_full	stool_not collected	8580	0.0002331
712	2	PDS000037027.106	clade_one	United Kingdom	1	Europe	Human	1	GCA_007646065_GCA_004273065	0_0	full_full	full_full	full_full	full_full	human_human	381	0.00524934
714	2	PDS000076482.55	clade_one	United Kingdom	1	Europe	Human	1	GCA_008102925_GCA_008092825	0_0	full_full	full_full	absent_absent	full_full	human_human	8580	0.0002331
715	3	PDS000066898.25	clade_three	USA	1	North America	Human	1	GCA_014516925_GCA_014079645_GCA_014459235	1_1_1	absent_absent_absent	absent_absent_absent	absent_absent_absent	absent_absent_absent	NA_NA_NA	317	0.00946372
716	3	PDS000051343.281	clade_three	USA	1	North America	Other	1	GCA_014564915_GCA_011277205_GCA_011323315	1_1_1	absent_absent_absent	absent_absent_absent	absent_absent_absent	absent_absent_absent	Feces (Equine)_equine_equine	2124	0.00141243
718	3	PDS000037027.106	clade_one	USA	1	North America	Human	1	GCA_005675755_GCA_011511465_GCA_013119155	0_0_0	full_full_full	full_partial_partial	full_full_full	full_full_full	NA_NA_NA	381	0.00787402
721	4	PDS000076482.55	clade_one	United Kingdom	1	Europe	Human	1	GCA_011424185_GCA_007586105_GCA_003888015_GCA_010592225	0_0_0_0	full_full_full_full	full_full_full_full	absent_absent_absent_absent	full_full_full_full	human_human_human_human	8580	0.0004662
722	5	PDS000076482.55	clade_one	United Kingdom	1	Europe	Human	1	GCA_006431035_GCA_004166075_GCA_008342205_GCA_007710725_GCA_007498525	0_0_0_0_0	full_full_full_full_full	full_full_full_full_full	full_full_full_full_full	full_full_full_full_full	human_human_human_human_human	8580	0.000582751
733	2	PDS000037027.106	clade_one	United Kingdom	1	Europe	Human	1	GCA_010667505_GCA_011100245	0_0	full_full	full_full	full_full	full_full	human_human	381	0.00524934
738	3	PDS000076482.55	clade_one	Thailand	1	Asia	Swine	1	GCA_008662975_GCA_008846465_GCA_008846305	0_0_0	full_full_full	partial_partial_partial	full_full_full	full_full_full	feces swine_feces swine_feces swine	8580	0.00034965
740	3	PDS000037027.106	clade_one	United Kingdom	1	Europe	Human	1	GCA_007774085_GCA_007592925_GCA_007498965	0_0_0	full_full_full	full_full_full	full_full_full	full_full_full	human_human_human	381	0.00787402
741	3	PDS000051343.281	clade_three	USA	1	North America	Human	1	GCA_010442115_GCA_015729965_GCA_016376505	1_1_1	absent_absent_absent	absent_absent_absent	absent_absent_absent	absent_absent_absent	blood_NA_FLUID	2124	0.00141243
744	2	PDS000051343.281	clade_three	USA	1	North America	Human	1	GCA_015439925_GCA_014956245	1_1	absent_absent	absent_absent	absent_absent	absent_absent	NA_NA	2124	0.00094162
747	2	PDS000066898.25	clade_three	USA	1	North America	Human	1	GCA_009547335_GCA_009403995	1_1	absent_absent	absent_absent	absent_absent	absent_absent	NA_NA	317	0.00630915
749	8	PDS000076482.55	clade_one	Thailand	1	Asia	Swine	1	GCA_008901965_GCA_008884085_GCA_008855465_GCA_008884125_GCA_008884345_GCA_008884045_GCA_008855405_GCA_008903685	0_0_0_0_0_0_0_0	full_full_full_full_full_full_full_full	absent_absent_absent_absent_absent_absent_absent_absent	absent_absent_absent_absent_absent_absent_absent_absent	full_full_full_full_full_full_full_full	pork_pork_pork_pork_pork_pork_pork_pork	8580	0.000932401
752	6	PDS000051343.281	clade_three	USA	1	North America	Human	1	GCA_009396965_GCA_016361605_GCA_007062885_GCA_007058605_GCA_006164685_GCA_016329585	1_1_1_1_1_1	absent_absent_absent_absent_absent_absent	absent_absent_absent_absent_absent_absent	absent_absent_absent_absent_absent_absent	absent_absent_absent_absent_absent_absent	stool_NA_NA_NA_NA_NA	2124	0.00282486
753	3	PDS000037027.106	clade_one	United Kingdom	1	Europe	Human	1	GCA_010552005_GCA_007822625_GCA_007650675	0_0_0	full_full_full	partial_full_full	full_full_full	full_full_full	human_human_human	381	0.00787402
754	2	PDS000051343.281	clade_three	Germany	1	Europe	Other	1	GCA_009643055_GCA_009637855	1_1	absent_absent	absent_absent	absent_absent	absent_absent	environment_animal	2124	0.00094162
755	2	PDS000076482.55	clade_one	China	1	Asia	Swine	1	GCA_016422765_GCA_016422755	0_0	full_full	partial_partial	full_full	full_full	Pork from supermarket_Pork from supermarket	8580	0.0002331
760	2	PDS000037027.106	clade_one	United Kingdom	1	Europe	Human	1	GCA_007645315_GCA_007513325	0_0	full_full	partial_partial	full_full	full_full	human_human	381	0.00524934
762	3	PDS000076482.55	clade_one	Taiwan	1	Asia	Human	1	GCA_010259935_GCA_010260075_GCA_010259375	0_0_0	full_full_full	full_full_partial	absent_absent_absent	full_full_full	stool_not collected_not collected	8580	0.00034965
766	3	PDS000037027.106	clade_one	United Kingdom	1	Europe	Human	1	GCA_007781965_GCA_007521105_GCA_007767085	0_0_0	full_full_full	full_full_full	full_full_full	full_full_full	human_human_human	381	0.00787402
767	2	PDS000051343.281	clade_three	USA	1	North America	Human	1	GCA_016165685_GCA_013746945	1_1	absent_absent	absent_absent	absent_absent	absent_absent	NA_NA	2124	0.00094162
770	5	PDS000078054.8	clade_one	United Kingdom	1	Europe	Human	1	GCA_008032515_GCA_008021695_GCA_011595305_GCA_006388585_GCA_008020035	0_0_0_0_0	full_full_full_full_full	full_full_full_partial_full	absent_absent_absent_absent_absent	full_full_full_full_full	human_human_human_human_human	963	0.00519211
773	2	PDS000051343.281	clade_three	Canada	1	North America	Human	1	GCA_011279045_GCA_011325855	1_1	absent_absent	absent_absent	absent_absent	absent_absent	stool_stool	2124	0.00094162
777	2	PDS000037027.106	clade_one	United Kingdom	1	Europe	Human	1	GCA_007778585_GCA_007775445	0_0	full_full	full_full	absent_absent	full_full	human_human	381	0.00524934
779	4	PDS000037027.106	clade_one	United Kingdom	1	Europe	Human	1	GCA_007578325_GCA_007768465_GCA_010446715_GCA_007767985	0_0_0_0	full_full_full_full	partial_partial_partial_full	absent_absent_absent_absent	full_full_full_full	human_human_human_human	381	0.0104987
781	2	PDS000076482.55	clade_one	United Kingdom	1	Europe	Human	1	GCA_010886155_GCA_008101605	0_0	full_full	full_full	absent_absent	full_full	human_human	8580	0.0002331
785	2	PDS000076482.55	clade_one	United Kingdom	1	Europe	Human	1	GCA_008769695_GCA_008833525	0_0	full_full	full_full	full_full	full_full	human_human	8580	0.0002331
788	2	PDS000037027.106	clade_one	United Kingdom	1	Europe	Human	1	GCA_007581195_GCA_007778065	0_0	full_full	full_full	absent_full	full_full	human_human	381	0.00524934
792	6	PDS000037027.106	clade_one	United Kingdom_Canada	2	Europe_North America	Human	1	GCA_007775925_GCA_011254995_GCA_011110095_GCA_007522165_GCA_009510985_GCA_004183155	0_0_0_0_0_0	full_full_full_full_full_full	full_full_partial_full_full_full	full_full_full_full_full_full	full_full_full_full_full_full	human_stool_human_human_human_human	381	0.015748
806	3	PDS000076482.55	clade_one	United Kingdom	1	Europe	Human	1	GCA_010771255_GCA_010738695_GCA_010528615	0_0_0	full_full_full	partial_partial_partial	absent_absent_absent	full_full_full	human_human_human	8580	0.00034965
809	2	PDS000076482.55	clade_one	United Kingdom	1	Europe	Human	1	GCA_007789075_GCA_007520845	0_0	full_full	partial_partial	absent_absent	full_full	human_human	8580	0.0002331
811	3	PDS000076482.55	clade_one	Canada	1	North America	Human	1	GCA_013797965_GCA_009756605_GCA_011464855	0_0_0	full_full_full	full_full_full	absent_absent_absent	full_full_full	stool_stool_stool	8580	0.00034965
812	2	PDS000051343.281	clade_three	USA	1	North America	Chicken	1	GCA_008406495_GCA_008552475	1_1	absent_absent	absent_absent	absent_absent	absent_absent	animal-chicken-young chicken_comminuted chicken	2124	0.00094162
816	2	PDS000078054.8	clade_one	United Kingdom	1	Europe	Human	1	GCA_011107845_GCA_007782175	0_0	full_full	absent_absent	absent_absent	absent_absent	human_human	963	0.00207684
817	2	PDS000076482.55	clade_one	United Kingdom	1	Europe	Human	1	GCA_011727835_GCA_011727615	0_0	full_full	partial_partial	absent_absent	full_full	human_human	8580	0.0002331
818	2	PDS000037027.106	clade_one	United Kingdom	1	Europe	Human	1	GCA_008073055_GCA_008052515	0_0	full_full	full_full	full_full	full_full	human_human	381	0.00524934
819	4	PDS000037027.106	clade_one	United Kingdom	1	Europe	Human	1	GCA_010450155_GCA_010797015_GCA_010781095_GCA_010470825	0_0_0_0	full_full_full_full	full_full_partial_full	full_full_full_full	full_full_full_full	human_human_human_human	381	0.0104987
821	4	PDS000076482.55	clade_one	Canada	1	North America	Human	1	GCA_011325755_GCA_011376345_GCA_011376505_GCA_011254695	0_0_0_0	full_full_full_full	full_full_full_full	absent_absent_absent_absent	full_full_full_full	stool_stool_stool_stool	8580	0.0004662
822	3	PDS000078054.8	clade_one	Canada	1	North America	Human	1	GCA_011464795_GCA_004919385_GCA_009756585	0_0_0	full_full_full	partial_partial_partial	full_full_full	absent_absent_absent	stool_not collected_stool	963	0.00311526
826	4	PDS000051343.281	clade_three	USA	1	North America	Human	1	GCA_010850285_GCA_012005005_GCA_016216865_GCA_016160715	1_1_1_1	absent_absent_absent_absent	absent_absent_absent_absent	absent_absent_absent_absent	absent_absent_absent_absent	NA_NA_NA_NA	2124	0.00188324
834	2	PDS000037027.106	clade_one	United Kingdom	1	Europe	Human	1	GCA_007503245_GCA_007582805	0_0	full_full	full_full	full_full	full_full	human_human	381	0.00524934
836	2	PDS000037027.106	clade_one	United Kingdom	1	Europe	Human	1	GCA_007498105_GCA_007578925	0_0	full_full	partial_partial	absent_absent	full_full	human_human	381	0.00524934
839	5	PDS000076482.55	clade_one	Canada	1	North America	Human	1	GCA_011255415_GCA_013798705_GCA_013797705_GCA_013797685_GCA_013798565	0_0_0_0_0	full_full_full_full_full	partial_partial_full_partial_partial	absent_absent_absent_absent_absent	full_full_full_full_full	stool_stool_stool_stool_stool	8580	0.000582751
843	5	PDS000078054.8	clade_one	USA_United Kingdom	2	North America_Europe	Human	1	GCA_005462355_GCA_006726505_GCA_007778165_GCA_004189955_GCA_005410185	0_0_0_0_0	full_full_full_full_full	partial_partial_partial_partial_partial	full_full_full_full_full	absent_absent_absent_absent_absent	NA_NA_human_human_NA	963	0.00519211
845	3	PDS000076482.55	clade_one	USA	1	North America	Human	1	GCA_006788035_GCA_008665495_GCA_005454285	0_0_0	full_full_full	full_full_full	absent_absent_absent	full_full_full	NA_NA_NA	8580	0.00034965
854	2	PDS000051343.281	clade_three	USA	1	North America	Cow	1	GCA_010782655_GCA_010718535	1_1	absent_absent	absent_absent	absent_absent	absent_absent	comminuted beef_animal-cattle-beef cow	2124	0.00094162
856	3	PDS000037027.106	clade_one	United Kingdom	1	Europe	Human	1	GCA_007401305_GCA_007779765_GCA_007789175	0_0_0	full_full_full	full_full_full	full_full_full	full_full_full	human_human_human	381	0.00787402
861	3	PDS000051343.281	clade_three	Canada	1	North America	Human	1	GCA_016636945_GCA_011278995_GCA_016495345	1_1_1	absent_absent_absent	absent_absent_absent	absent_absent_absent	absent_absent_absent	urine_stool_stool	2124	0.00141243
862	3	PDS000076482.55	clade_one	USA_United Kingdom	2	North America_Europe	Human	1	GCA_006965905_GCA_007664005_GCA_007674825	0_0_0	full_full_full	absent_absent_absent	absent_absent_absent	full_full_full	NA_human_human	8580	0.00034965
864	3	PDS000051343.281	clade_three	USA	1	North America	Human	1	GCA_006428495_GCA_006565485_GCA_010573465	1_1_1	absent_absent_absent	absent_absent_absent	absent_absent_absent	absent_absent_absent	NA_NA_stool	2124	0.00141243
869	2	PDS000051343.281	clade_three	Canada	1	North America	Human	1	GCA_011314455_GCA_011386495	1_1	absent_absent	absent_absent	absent_absent	absent_absent	stool_stool	2124	0.00094162
876	3	PDS000037027.106	clade_one	United Kingdom	1	Europe	Human	1	GCA_007780005_GCA_007780065_GCA_007780265	0_0_0	full_full_full	partial_partial_partial	full_full_full	full_full_full	human_human_human	381	0.00787402
878	4	PDS000051343.281	clade_three	USA	1	North America	Human	1	GCA_008155305_GCA_016247455_GCA_008379065_GCA_007884145	1_1_1_1	absent_absent_absent_absent	absent_absent_absent_absent	absent_absent_absent_absent	absent_absent_absent_absent	NA_NA_NA_NA	2124	0.00188324
879	3	PDS000051343.281	clade_three	USA	1	North America	Turkey	1	GCA_006200905_GCA_006316345_GCA_007636135	1_1_1	absent_absent_absent	absent_absent_absent	absent_absent_absent	absent_absent_absent	Ground Component Turkey_Ground Component Turkey_Finished Ground Turkey	2124	0.00141243
884	10	PDS000037027.106	clade_one	United Kingdom	1	Europe	Human	1	GCA_007503705_GCA_007779045_GCA_007780425_GCA_007503985_GCA_007778465_GCA_007504245_GCA_007503465_GCA_007650335_GCA_007779135_GCA_007779725	0_0_0_0_0_0_0_0_0_0	full_full_full_full_full_full_full_full_full_full	partial_partial_partial_partial_partial_partial_partial_partial_partial_partial	full_full_full_full_full_full_full_full_full_full	full_full_full_full_full_full_full_full_full_full	human_human_human_human_human_human_human_human_human_human	381	0.0262467
886	2	PDS000076482.55	clade_one	USA	1	North America	Human	1	GCA_005574045_GCA_005664555	0_0	full_full	full_full	absent_absent	full_full	NA_NA	8580	0.0002331
887	3	PDS000078054.8	clade_one	United Kingdom	1	Europe	Other	1	GCA_011102055_GCA_011097585_GCA_008035025	0_0_0	full_full_full	partial_partial_partial	absent_absent_absent	absent_absent_absent	food_food_food	963	0.00311526
900	2	PDS000076482.55	clade_one	Cambodia	1	Asia	Other	1	GCA_011639175_GCA_008269005	0_0	full_full	full_full	full_full	full_full	Environmental: Wet market (informal market) Scale_Environmental: Wet market (informal market)cardboard mat for displaying vegetables	8580	0.0002331
901	2	PDS000076482.55	clade_one	USA_United Kingdom	2	North America_Europe	Human	1	GCA_011401875_GCA_003890595	0_0	full_full	full_partial	full_full	full_full	NA_human	8580	0.0002331
905	4	PDS000051343.281	clade_three	USA	1	North America	Human	1	GCA_011434395_GCA_010640565_GCA_010693145_GCA_016377405	1_1_1_1	absent_absent_absent_absent	absent_absent_absent_absent	absent_absent_absent_absent	absent_absent_absent_absent	stool_stool_CULTURE ISOLATE_stool	2124	0.00188324
908	2	PDS000078054.8	clade_one	United Kingdom	1	Europe	Human	1	GCA_007686905_GCA_007791295	0_0	full_full	absent_absent	absent_absent	absent_absent	human_human	963	0.00207684
910	2	PDS000051343.281	clade_three	USA	1	North America	Human	1	GCA_005540075_GCA_006794825	1_1	absent_absent	absent_absent	absent_absent	absent_absent	NA_NA	2124	0.00094162
912	2	PDS000051343.281	clade_three	USA	1	North America	Cow	1	GCA_010439555_GCA_008047195	1_1	absent_absent	absent_absent	absent_absent	absent_absent	fece (Bos taurus)_fece (Bos taurus)	2124	0.00094162
913	2	PDS000076482.55	clade_one	United Kingdom	1	Europe	Human	1	GCA_007791035_GCA_006431435	0_0	full_full	partial_partial	absent_absent	full_full	human_human	8580	0.0002331
914	2	PDS000078054.8	clade_one	Ireland	1	Europe	Human	1	GCA_016027315_GCA_016027245	0_0	full_full	partial_partial	absent_absent	full_full	Human, Faeces_Human, Faeces	963	0.00207684
916	2	PDS000076482.55	clade_one	Taiwan	1	Asia	Human	1	GCA_010260315_GCA_010255395	0_0	full_full	absent_full	absent_absent	full_full	not collected_stool	8580	0.0002331
919	8	PDS000051343.281	clade_three	USA	1	North America	Human	1	GCA_006735705_GCA_006615885_GCA_005765415_GCA_008441725_GCA_013497195_GCA_006718145_GCA_007572205_GCA_011635995	1_1_1_1_1_1_1_1	absent_absent_absent_absent_absent_absent_absent_absent	absent_absent_absent_absent_absent_absent_absent_absent	absent_absent_absent_absent_absent_absent_absent_absent	absent_absent_absent_absent_absent_absent_absent_absent	NA_NA_NA_NA_NA_NA_NA_NA	2124	0.00376648
920	8	PDS000051343.281	clade_three	USA	1	North America	Human	1	GCA_007640395_GCA_006321805_GCA_016356525_GCA_016353845_GCA_006198385_GCA_006317685_GCA_016324625_GCA_016318685	1_1_1_1_1_1_1_1	absent_absent_absent_absent_absent_absent_absent_absent	absent_absent_absent_absent_absent_absent_absent_absent	absent_absent_absent_absent_absent_absent_absent_absent	absent_absent_absent_absent_absent_absent_absent_absent	NA_NA_NA_NA_NA_NA_NA_NA	2124	0.00376648
927	2	PDS000076482.55	clade_one	United Kingdom	1	Europe	Human	1	GCA_010441775_GCA_007499945	0_0	full_full	full_full	absent_absent	full_full	human_human	8580	0.0002331
930	2	PDS000051343.281	clade_three	USA	1	North America	Human	1	GCA_011123585_GCA_010718875	1_1	absent_absent	absent_absent	absent_absent	absent_absent	stool_urine	2124	0.00094162
933	2	PDS000051343.281	clade_three	USA	1	North America	Human	1	GCA_006562845_GCA_006264475	1_1	absent_absent	absent_absent	absent_absent	absent_absent	NA_NA	2124	0.00094162
939	2	PDS000076482.55	clade_one	Australia_United Kingdom	2	Oceania_Europe	Human	1	GCA_013232865_GCA_007791655	0_0	full_full	full_full	absent_absent	full_full	feces_human	8580	0.0002331
940	2	PDS000076482.55	clade_one	Canada	1	North America	Human	1	GCA_011377465_GCA_011293075	0_0	full_full	full_full	absent_absent	full_full	stool_stool	8580	0.0002331
941	3	PDS000051343.281	clade_three	USA	1	North America	Human	1	GCA_016303385_GCA_003904995_GCA_006677745	1_1_1	absent_absent_absent	absent_absent_absent	absent_absent_absent	absent_absent_absent	NA_NA_NA	2124	0.00141243
943	3	PDS000078054.8	clade_one	United Kingdom	1	Europe	Human	1	GCA_011533065_GCA_008200625_GCA_008118145	2_2_2	full_partial_full	partial_partial_partial	absent_absent_absent	full_full_full	human_human_human	963	0.00311526
945	2	PDS000051343.281	clade_three	USA	1	North America	Human	1	GCA_008968915_GCA_009151235	1_1	absent_absent	absent_absent	absent_absent	absent_absent	NA_NA	2124	0.00094162
953	3	PDS000076482.55	clade_one	Australia_United Kingdom	2	Oceania_Europe	Human	1	GCA_013220595_GCA_007644985_GCA_013224305	0_0_0	full_full_full	full_partial_full	absent_absent_absent	full_full_full	feces_human_feces	8580	0.00034965
960	2	PDS000051343.281	clade_three	Canada	1	North America	Cow	1	GCA_011382705_GCA_011294195	1_1	absent_absent	absent_absent	absent_absent	absent_absent	feces_feces	2124	0.00094162
961	2	PDS000051343.281	clade_three	USA	1	North America	Other	1	GCA_016336875_GCA_010553265	1_1	absent_absent	absent_absent	absent_absent	absent_absent	stool_stool	2124	0.00094162
964	2	PDS000078054.8	clade_one	United Kingdom_USA	2	Europe_North America	Human	1	GCA_006451995_GCA_008149765	0_0	absent_absent	partial_partial	absent_absent	absent_absent	human_NA	963	0.00207684
965	2	PDS000051343.281	clade_three	USA	1	North America	Human	1	GCA_008315455_GCA_008319345	1_1	absent_absent	absent_absent	absent_absent	absent_absent	NA_NA	2124	0.00094162
968	3	PDS000078054.8	clade_one	Italy_United Kingdom	2	Europe	Human	1	GCA_900242655_GCA_008054875_GCA_008036925	0_0_0	full_full_full	partial_absent_absent	full_full_full	absent_absent_absent	human_human_human	963	0.00311526
969	3	PDS000078054.8	clade_one	Denmark	1	Europe	Human	1	GCA_010196925_GCA_010197165_GCA_010195625	0_0_0	full_full_full	absent_absent_absent	absent_absent_absent	absent_absent_absent	human_human_human	963	0.00311526
971	5	PDS000078054.8	clade_one	Denmark_Italy	2	Europe	Human	1	GCA_010198705_GCA_010199385_GCA_010198805_GCA_010196825_GCA_900242475	0_0_0_0_0	full_full_full_full_full	absent_absent_absent_absent_absent	absent_absent_absent_absent_absent	absent_absent_absent_absent_absent	human_human_human_human_human	963	0.00519211
972	2	PDS000078054.8	clade_one	United Kingdom	1	Europe	Human	1	GCA_007577885_GCA_007789135	0_0	full_full	partial_partial	absent_absent	absent_absent	human_human	963	0.00207684
975	2	PDS000076482.55	clade_one	USA	1	North America	Human	1	GCA_010687505_GCA_010875945	0_0	full_full	full_full	full_full	full_full	stool_stool	8580	0.0002331
977	3	PDS000076482.55	clade_one	USA	1	North America	Human	1	GCA_005559815_GCA_005562895_GCA_006665345	0_0_0	full_full_full	partial_partial_full	full_full_full	full_full_full	NA_NA_NA	8580	0.00034965
985	2	PDS000078054.8	clade_one	USA	1	North America	Human	1	GCA_011422505_GCA_010581645	0_0	full_full	partial_partial	full_full	absent_absent	stool_stool	963	0.00207684
986	2	PDS000076482.55	clade_one	United Kingdom	1	Europe	Human	1	GCA_007581645_GCA_007780145	0_0	full_full	full_full	absent_absent	full_full	human_human	8580	0.0002331
988	2	PDS000051343.281	clade_three	USA	1	North America	Human	1	GCA_008829465_GCA_014468015	1_1	absent_absent	absent_absent	absent_absent	absent_absent	NA_NA	2124	0.00094162
993	3	PDS000076482.55	clade_one	Canada_United Kingdom	2	North America_Europe	Human	1	GCA_013799425_GCA_007775745_GCA_007771505	2_2_2	full_full_full	partial_partial_partial	absent_absent_absent	full_full_full	stool_human_human	8580	0.00034965
996	2	PDS000051343.281	clade_three	Canada	1	North America	Human	1	GCA_013795815_GCA_010486935	1_1	absent_absent	absent_absent	absent_absent	absent_absent	stool_NA	2124	0.00094162
997	4	PDS000076482.55	clade_one	United Kingdom_Australia	2	Europe_Oceania	Human	1	GCA_010786415_GCA_007775085_GCA_004187175_GCA_013241265	0_0_0_0	full_full_full_full	absent_absent_absent_absent	absent_absent_absent_absent	full_full_full_full	human_human_human_feces	8580	0.0004662
1000	2	PDS000076482.55	clade_one	USA	1	North America	Human	1	GCA_011498625_GCA_014736715	0_0	full_full	full_full	absent_absent	full_full	NA_NA	8580	0.0002331
1006	3	PDS000051343.281	clade_three	USA	1	North America	Human	1	GCA_016377105_GCA_016328585_GCA_011445345	1_1_1	absent_absent_absent	absent_absent_absent	absent_absent_absent	absent_absent_absent	stool_stool_stool	2124	0.00141243
1008	2	PDS000076482.55	clade_one	USA	1	North America	Human	1	GCA_010399905_GCA_005450045	0_0	full_full	full_full	absent_absent	full_full	stool_NA	8580	0.0002331
1009	2	PDS000076482.55	clade_one	USA	1	North America	Human	1	GCA_012281965_GCA_011658215	0_0	full_full	full_full	absent_absent	full_full	NA_NA	8580	0.0002331
1011	2	PDS000076482.55	clade_one	USA	1	North America	Human	1	GCA_010750895_GCA_009049745	0_0	full_full	full_full	absent_absent	full_full	stool_stool	8580	0.0002331
1012	3	PDS000076482.55	clade_one	USA	1	North America	Human	1	GCA_007080945_GCA_006145995_GCA_010527155	0_0_0	full_full_full	full_full_full	absent_absent_absent	full_full_full	NA_NA_stool	8580	0.00034965
1015	3	PDS000076482.55	clade_one	USA	1	North America	Human	1	GCA_006187125_GCA_006266195_GCA_007554875	0_0_0	full_full_full	full_full_full	full_full_full	full_full_full	NA_NA_NA	8580	0.00034965
1017	5	PDS000076482.55	clade_one	USA	1	North America	Human	1	GCA_010755505_GCA_005612495_GCA_011109155_GCA_011505725_GCA_010755355	0_0_0_0_0	full_full_full_full_full	full_full_full_full_full	absent_absent_absent_absent_absent	full_full_full_full_full	stool_NA_stool_NA_stool	8580	0.000582751
1018	8	PDS000076482.55	clade_one	USA	1	North America	Human	1	GCA_011410695_GCA_010614485_GCA_010462045_GCA_010433935_GCA_010775035_GCA_010474365_GCA_011408715_GCA_011143365	0_0_0_0_0_0_0_0	full_full_full_full_full_full_full_full	full_full_full_full_full_full_full_full	absent_absent_absent_absent_absent_absent_absent_absent	full_full_full_full_full_full_full_full	stool_NA_stool_stool_stool_stool_NA_stool	8580	0.000932401
1021	2	PDS000051343.281	clade_three	USA	1	North America	Human	1	GCA_006082035_GCA_016255245	1_1	absent_absent	absent_absent	absent_absent	absent_absent	NA_NA	2124	0.00094162
1022	2	PDS000078054.8	clade_one	Canada	1	North America	Human	1	GCA_011654935_GCA_004919145	0_0	full_full	absent_absent	absent_absent	absent_absent	stool_not collected	963	0.00207684
1025	3	PDS000078054.8	clade_one	United Kingdom	1	Europe	Human	1	GCA_008107735_GCA_009555275_GCA_010381585	0_0_0	full_full_full	absent_absent_absent	absent_absent_absent	absent_absent_absent	human_human_human	963	0.00311526
1028	3	PDS000051343.281	clade_three	USA	1	North America	Human	1	GCA_010516035_GCA_016318145_GCA_011309775	1_1_1	absent_absent_absent	absent_absent_absent	absent_absent_absent	absent_absent_absent	stool_stool_NA	2124	0.00141243
1036	4	PDS000051343.281	clade_three	USA	1	North America	Human	1	GCA_007032405_GCA_007025985_GCA_007026125_GCA_009470205	1_1_1_1	absent_absent_absent_absent	absent_absent_absent_absent	absent_absent_absent_absent	absent_absent_absent_absent	stool_stool_stool_stool	2124	0.00188324
1037	3	PDS000078054.8	clade_one	United Kingdom	1	Europe	Human	1	GCA_008064415_GCA_009509275_GCA_010735395	0_0_0	full_full_full	absent_absent_absent	absent_absent_absent	full_full_full	human_human_human	963	0.00311526
1043	3	PDS000051343.281	clade_three	USA	1	North America	Human	1	GCA_008562635_GCA_008257545_GCA_005491785	1_1_1	absent_absent_absent	absent_absent_absent	absent_absent_absent	absent_absent_absent	NA_NA_NA	2124	0.00141243
1044	3	PDS000051343.281	clade_three	USA	1	North America	Human	1	GCA_013810745_GCA_006728065_GCA_016222225	1_1_1	absent_absent_absent	absent_absent_absent	absent_absent_absent	absent_absent_absent	NA_NA_NA	2124	0.00141243
1046	2	PDS000078054.8	clade_one	United Kingdom	1	Europe	Human	1	GCA_010938575_GCA_011607145	0_0	full_full	full_full	absent_absent	full_full	human_human	963	0.00207684
1047	3	PDS000078054.8	clade_one	United Kingdom	1	Europe	Human	1	GCA_007775025_GCA_011126795_GCA_010410225	2_2_2	partial_partial_partial	partial_partial_partial	absent_absent_absent	full_full_full	human_human_human	963	0.00311526
1048	4	PDS000078054.8	clade_one	United Kingdom	1	Europe	Human	1	GCA_010634105_GCA_010921305_GCA_010722875_GCA_010680865	0_0_0_0	full_full_full_full	full_partial_full_full	absent_absent_absent_absent	full_full_full_full	human_human_human_human	963	0.00415369
1055	2	PDS000076482.55	clade_one	USA	1	North America	Human	1	GCA_006500995_GCA_010727645	0_0	full_full	full_full	absent_absent	full_full	NA_stool	8580	0.0002331
1057	2	PDS000076482.55	clade_one	USA	1	North America	Human	1	GCA_014938705_GCA_014292835	0_0	full_full	full_partial	absent_absent	full_full	NA_NA	8580	0.0002331
1060	2	PDS000076482.55	clade_one	USA	1	North America	Human	1	GCA_006642625_GCA_006841885	0_0	full_full	full_full	absent_absent	full_full	NA_NA	8580	0.0002331
1061	2	PDS000076482.55	clade_one	USA	1	North America	Human	1	GCA_008171605_GCA_005451285	0_0	full_full	full_full	absent_absent	full_full	NA_NA	8580	0.0002331
1062	3	PDS000076482.55	clade_one	USA	1	North America	Human	1	GCA_015170855_GCA_015840815_GCA_014740895	0_0_0	full_full_full	full_full_full	absent_absent_absent	full_full_full	NA_NA_NA	8580	0.00034965
1071	3	PDS000078054.8	clade_one	United Kingdom	1	Europe	Human	1	GCA_008200745_GCA_011096805_GCA_008102885	0_0_0	full_full_full	partial_partial_partial	absent_absent_absent	full_full_full	human_human_human	963	0.00311526
1080	2	PDS000051343.281	clade_three	USA	1	North America	Human	1	GCA_016154915_GCA_016153875	1_1	absent_absent	absent_absent	absent_absent	absent_absent	NA_NA	2124	0.00094162
1081	2	PDS000051343.281	clade_three	USA	1	North America	Human	1	GCA_014248975_GCA_015591505	1_1	absent_absent	absent_absent	absent_absent	absent_absent	NA_NA	2124	0.00094162
1082	7	PDS000078054.8	clade_one	Germany	1	Europe	Other	1	GCA_009643735_GCA_009636875_GCA_009621835_GCA_009644355_GCA_009636295_GCA_009639795_GCA_010294085	0_0_0_0_0_0_0	full_full_full_full_full_full_full	partial_partial_partial_partial_partial_absent_partial	absent_absent_absent_absent_absent_absent_absent	full_full_full_full_full_full_full	animal_animal_animal_animal_animal_animal_animal	963	0.00726895
1083	16	PDS000078054.8	clade_one	Germany	1	Europe	Other	1	GCA_009637155_GCA_009633715_GCA_009640075_GCA_009642375_GCA_009639875_GCA_009625035_GCA_010293125_GCA_010295645_GCA_009640155_GCA_009634115_GCA_009638225_GCA_009625095_GCA_009644735_GCA_009643095_GCA_009624735_GCA_009618695	0_0_0_0_0_0_0_0_0_0_0_0_0_0_0_0	full_full_full_full_full_full_full_full_full_full_full_full_full_full_full_full	absent_absent_partial_partial_partial_partial_partial_partial_partial_partial_partial_partial_absent_partial_partial_partial	absent_absent_absent_absent_absent_absent_absent_absent_absent_absent_absent_absent_absent_absent_absent_absent	full_full_full_full_full_full_full_full_full_full_full_full_full_full_full_full	animal_animal_animal_food_animal_animal_animal_animal_animal_animal_animal_animal_animal_animal_animal_animal	963	0.0166147
1085	2	PDS000051343.281	clade_three	United Kingdom	1	Europe	Human	1	GCA_004183715_GCA_007649975	1_1	absent_absent	absent_absent	absent_absent	absent_absent	human_human	2124	0.00094162
1086	2	PDS000078054.8	clade_one	United Kingdom	1	Europe	Human	1	GCA_011413535_GCA_008743495	0_0	full_full	partial_partial	absent_absent	full_full	human_human	963	0.00207684
1087	5	PDS000076482.55	clade_one	USA	1	North America	Human	1	GCA_005481375_GCA_010743135_GCA_010163635_GCA_010652105_GCA_013778645	0_0_0_0_0	absent_full_full_full_full	full_full_full_partial_full	absent_full_absent_absent_full	full_full_full_full_full	NA_NA_stool_stool_NA	8580	0.000582751
1089	2	PDS000051343.281	clade_three	USA	1	North America	Human	1	GCA_016383745_GCA_006710765	1_1	absent_absent	absent_absent	absent_absent	absent_absent	NA_NA	2124	0.00094162
1094	2	PDS000051343.281	clade_three	USA	1	North America	Human	1	GCA_016156355_GCA_014275265	1_1	absent_absent	absent_absent	absent_absent	absent_absent	NA_NA	2124	0.00094162
1096	4	PDS000051343.281	clade_three	USA	1	North America	Chicken	1	GCA_007747195_GCA_007747555_GCA_007472375_GCA_007815515	1_1_1_1	absent_absent_absent_absent	absent_absent_absent_absent	absent_absent_absent_absent	absent_absent_absent_absent	chicken breast_chicken breast_chicken breast_chicken breast	2124	0.00188324
1098	8	PDS000076482.55	clade_one	USA	1	North America	Other	1	GCA_010759775_GCA_010669485_GCA_010446795_GCA_010550715_GCA_010547645_GCA_011419115_GCA_010526495_GCA_011111755	0_0_0_0_0_0_0_0	full_full_full_full_full_full_full_full	full_full_full_full_partial_full_full_full	absent_absent_absent_absent_absent_absent_absent_absent	full_full_full_full_full_full_full_full	stool_"Food-Cooked rice, potatoes, corn"_stool_stool_stool_"Food-rice, potato, corn meal"_stool_NA	8580	0.000932401
1100	4	PDS000076482.55	clade_one	USA	1	North America	Human	1	GCA_013748155_GCA_007977705_GCA_010126825_GCA_005621095	0_0_0_0	full_full_full_full	partial_absent_full_absent	absent_absent_full_absent	full_full_full_full	NA_NA_NA_NA	8580	0.0004662
1101	4	PDS000078054.8	clade_one	United Kingdom	1	Europe	Human	1	GCA_004262205_GCA_007643155_GCA_007643175_GCA_007782085	0_0_0_0	full_full_full_full	full_full_full_full	absent_absent_absent_absent	full_full_full_full	human_human_human_human	963	0.00415369
1103	3	PDS000051343.281	clade_three	Canada	1	North America	Human	1	GCA_011386475_GCA_013799085_GCA_011252335	1_1_1	absent_absent_absent	absent_absent_absent	absent_absent_absent	absent_absent_absent	stool_stool_blood	2124	0.00141243
1104	3	PDS000051343.281	clade_three	USA	1	North America	Other	1	GCA_006091555_GCA_006875505_GCA_006875545	1_1_1	absent_absent_absent	absent_absent_absent	absent_absent_absent	absent_absent_absent	microgreen_chinese radish sprouts_microgreen	2124	0.00141243
1109	3	PDS000078054.8	clade_one	United Kingdom	1	Europe	Human	1	GCA_007765515_GCA_010481875_GCA_010591415	0_0_0	full_full_full	full_full_full	absent_absent_absent	partial_partial_partial	human_human_human	963	0.00311526
1110	2	PDS000076482.55	clade_one	United Kingdom	1	Europe	Human	1	GCA_007498145_GCA_007577145	2_2	partial_partial	full_full	absent_absent	full_full	human_human	8580	0.0002331
1112	3	PDS000076482.55	clade_one	Thailand	1	Asia	Swine	1	GCA_007908445_GCA_011413815_GCA_016577485	0_0_0	full_full_full	full_full_partial	absent_absent_absent	full_full_full	feces swine_feces swine_swine feces	8580	0.00034965
1117	2	PDS000051343.281	clade_three	USA	1	North America	Human	1	GCA_016385565_GCA_016352145	1_1	absent_absent	absent_absent	absent_absent	absent_absent	NA_NA	2124	0.00094162
1118	2	PDS000076482.55	clade_one	China	1	Asia	Human	1	GCA_009930675_GCA_009930615	0_0	full_full	full_partial	absent_absent	full_full	feces_feces	8580	0.0002331
1120	4	PDS000051343.281	clade_three	USA	1	North America	Human	1	GCA_010480955_GCA_005493725_GCA_004246695_GCA_005602335	1_1_1_1	absent_absent_absent_absent	absent_absent_absent_absent	absent_absent_absent_absent	absent_absent_absent_absent	stool_NA_NA_NA	2124	0.00188324
1121	4	PDS000076482.55	clade_one	USA	1	North America	Other	1	GCA_010441115_GCA_010732495_GCA_010538535_GCA_010452515	0_0_0_0	full_full_full_full	partial_partial_partial_partial	absent_absent_absent_absent	full_full_full_full	stool_stool_stool_stool	8580	0.0004662
1122	2	PDS000076482.55	clade_one	United Kingdom	1	Europe	Human	1	GCA_007770635_GCA_007649635	0_0	full_full	partial_partial	absent_absent	full_full	human_human	8580	0.0002331
1124	2	PDS000076482.55	clade_one	Australia	1	Oceania	Human	1	GCA_013257155_GCA_013244965	0_0	full_full	full_full	absent_absent	full_full	feces_feces	8580	0.0002331
1127	2	PDS000076482.55	clade_one	United Kingdom	1	Europe	Human	1	GCA_010923555_GCA_008093905	0_0	full_full	full_full	absent_absent	full_full	human_human	8580	0.0002331
1130	10	PDS000051343.281	clade_three	USA	1	North America	Other	1	GCA_005973245_GCA_005960445_GCA_006100155_GCA_016333505_GCA_006100075_GCA_006033675_GCA_006911995_GCA_006033735_GCA_006100795_GCA_006921855	1_1_1_1_1_1_1_1_1_1	absent_absent_absent_absent_absent_absent_absent_absent_absent_absent	absent_absent_absent_absent_absent_absent_absent_absent_absent_absent	absent_absent_absent_absent_absent_absent_absent_absent_absent_absent	absent_absent_absent_absent_absent_absent_absent_absent_absent_absent	water_stream water_water_stream water_water_water_water_water_water_water	2124	0.0047081
1131	2	PDS000076482.55	clade_one	United Kingdom	1	Europe	Human	1	GCA_010736555_GCA_010593805	0_0	full_full	full_full	absent_absent	full_full	human_human	8580	0.0002331
1132	2	PDS000076482.55	clade_one	United Kingdom	1	Europe	Human	1	GCA_010949115_GCA_008072075	0_0	full_full	full_full	absent_absent	full_full	human_human	8580	0.0002331
1133	3	PDS000076482.55	clade_one	United Kingdom	1	Europe	Human	1	GCA_010623385_GCA_007771425_GCA_007774425	0_0_0	full_full_full	full_full_full	absent_absent_absent	full_full_full	human_human_human	8580	0.00034965
1136	2	PDS000076482.55	clade_one	United Kingdom	1	Europe	Human	1	GCA_007600435_GCA_010785595	0_0	full_full	full_full	absent_absent	full_full	human_human	8580	0.0002331
1137	2	PDS000078054.8	clade_one	Canada	1	North America	Human	1	GCA_004919425_GCA_011314275	0_0	full_full	absent_absent	absent_absent	absent_absent	not collected_stool	963	0.00207684
1138	9	PDS000078054.8	clade_one	United Kingdom	1	Europe	Human	1	GCA_008577785_GCA_009983875_GCA_008100185_GCA_008097235_GCA_010876925_GCA_008112365_GCA_011639765_GCA_008037875_GCA_008106245	0_0_0_0_0_0_0_0_0	full_full_full_full_full_full_full_full_full	absent_absent_absent_absent_absent_absent_absent_absent_absent	absent_absent_absent_absent_absent_absent_absent_absent_absent	absent_absent_absent_absent_absent_absent_absent_absent_absent	human_human_human_human_human_human_human_human_human	963	0.00934579
1140	2	PDS000078054.8	clade_one	United Kingdom	1	Europe	Human	1	GCA_007783905_GCA_007645535	0_0	full_full	absent_absent	absent_absent	absent_absent	human_human	963	0.00207684
1149	2	PDS000076482.55	clade_one	USA	1	North America	Human	1	GCA_006720465_GCA_006740285	0_0	full_full	full_partial	absent_absent	full_full	NA_NA	8580	0.0002331
1150	2	PDS000076482.55	clade_one	USA	1	North America	Human	1	GCA_013521335_GCA_014311075	0_0	full_full	full_full	absent_absent	full_full	NA_NA	8580	0.0002331
1151	3	PDS000076482.55	clade_one	USA	1	North America	Human	1	GCA_006518075_GCA_010127385_GCA_010428065	0_0_0	full_full_full	full_full_full	absent_absent_absent	full_full_full	NA_NA_stool	8580	0.00034965
1154	3	PDS000076482.55	clade_one	United Kingdom_USA	2	Europe_North America	Human	1	GCA_008136445_GCA_011306785_GCA_008957845	0_0_0	full_full_full	partial_partial_partial	absent_absent_absent	full_full_full	human_human_NA	8580	0.00034965
1155	2	PDS000051343.281	clade_three	USA	1	North America	Human	1	GCA_006579765_GCA_006661705	1_1	absent_absent	absent_absent	absent_absent	absent_absent	NA_NA	2124	0.00094162
1158	6	PDS000076482.55	clade_one	USA	1	North America	Human	1	GCA_010906145_GCA_008708055_GCA_007871465_GCA_010917715_GCA_011651115_GCA_007706125	0_0_0_0_0_0	full_full_full_full_full_full	partial_partial_partial_partial_partial_partial	absent_absent_absent_absent_absent_absent	full_full_full_full_full_full	NA_NA_NA_NA_NA_NA	8580	0.000699301
1161	4	PDS000078054.8	clade_one	United Kingdom	1	Europe	Human	1	GCA_007253435_GCA_007822325_GCA_007517355_GCA_007580125	2_2_2_2	full_full_full_full	absent_absent_absent_absent	absent_absent_absent_absent	absent_absent_absent_absent	human_human_human_human	963	0.00415369
1164	2	PDS000051343.281	clade_three	Canada_USA	2	North America	Human	1	GCA_011278945_GCA_006075955	1_1	absent_absent	absent_absent	absent_absent	absent_absent	stool_biological fluid and/or tissue	2124	0.00094162
1167	2	PDS000076482.55	clade_one	USA	1	North America	Human	1	GCA_006120075_GCA_006050235	0_0	full_full	full_full	full_full	full_full	NA_NA	8580	0.0002331
1170	3	PDS000076482.55	clade_one	USA	1	North America	Swine	1	GCA_003065555_GCA_003065515_GCA_003065505	0_0_0	full_full_full	full_full_full	full_full_full	full_full_full	swine_swine_swine	8580	0.00034965
1176	3	PDS000076482.55	clade_one	USA	1	North America	Human	1	GCA_010539075_GCA_010750675_GCA_011108815	0_0_0	full_full_full	full_full_full	absent_absent_absent	full_full_full	stool_NA_stool	8580	0.00034965
1183	2	PDS000078054.8	clade_one	Japan	1	Asia	Cow	1	GCA_015649885_GCA_015649945	0_0	full_full	full_full	absent_absent	full_full	NA_NA	963	0.00207684
1185	2	PDS000051343.281	clade_three	USA	1	North America	Human	1	GCA_006701395_GCA_007492345	1_1	absent_absent	absent_absent	absent_absent	absent_absent	NA_NA	2124	0.00094162
1187	3	PDS000076482.55	clade_one	United Kingdom	1	Europe	Human	1	GCA_011563845_GCA_008766115_GCA_008249705	0_0_0	full_full_full	full_full_full	absent_absent_absent	full_full_full	human_human_human	8580	0.00034965
1189	2	PDS000076482.55	clade_one	Denmark	1	Europe	Chicken	1	GCA_010473345_GCA_010434215	0_0	full_full	full_full	absent_absent	full_full	NA_NA	8580	0.0002331
1193	2	PDS000076482.55	clade_one	United Kingdom	1	Europe	Human	1	GCA_008095385_GCA_010400025	0_0	full_full	partial_partial	absent_absent	full_full	human_human	8580	0.0002331
1197	2	PDS000078054.8	clade_one	United Kingdom	1	Europe	Human	1	GCA_007519605_GCA_007598575	2_2	full_partial	absent_absent	absent_absent	full_full	human_human	963	0.00207684
1204	2	PDS000051343.281	clade_three	USA	1	North America	Human	1	GCA_014690945_GCA_014934465	1_1	absent_absent	absent_absent	absent_absent	absent_absent	NA_NA	2124	0.00094162
1205	2	PDS000051343.281	clade_three	Canada	1	North America	Other	1	GCA_011383215_GCA_011293935	1_1	absent_absent	absent_absent	absent_absent	absent_absent	Environment Swab_Environment Swab	2124	0.00094162
1206	3	PDS000078054.8	clade_one	United Kingdom	1	Europe	Human	1	GCA_010623625_GCA_010433255_GCA_010414285	0_0_0	full_full_full	full_full_full	absent_absent_absent	full_full_full	human_human_human	963	0.00311526
1207	2	PDS000078054.8	clade_one	United Kingdom	1	Europe	Human	1	GCA_007594295_GCA_010401205	0_0	full_full	full_full	full_full	full_full	human_human	963	0.00207684
1208	2	PDS000078054.8	clade_one	United Kingdom	1	Europe	Human	1	GCA_009551215_GCA_007597235	0_0	full_full	partial_partial	full_full	full_full	human_human	963	0.00207684
1209	2	PDS000078054.8	clade_one	United Kingdom	1	Europe	Human	1	GCA_010382105_GCA_010621945	0_0	full_full	full_full	full_full	full_full	human_human	963	0.00207684
1210	4	PDS000078054.8	clade_one	United Kingdom	1	Europe	Human	1	GCA_009000375_GCA_011591485_GCA_009418425_GCA_008623415	0_0_0_0	full_full_full_full	partial_partial_partial_partial	full_full_full_full	full_full_full_full	human_human_human_human	963	0.00415369
1211	2	PDS000078054.8	clade_one	United Kingdom	1	Europe	Human	1	GCA_010624005_GCA_009509635	0_0	full_full	full_full	full_full	full_full	human_human	963	0.00207684
1216	2	PDS000076482.55	clade_one	United Kingdom	1	Europe	Human	1	GCA_011471535_GCA_007776885	2_2	partial_partial	partial_partial	full_full	full_full	human_human	8580	0.0002331
1218	2	PDS000078054.8	clade_one	United Kingdom	1	Europe	Human	1	GCA_009505295_GCA_008093065	0_0	full_full	absent_full	absent_absent	full_full	human_human	963	0.00207684
1219	2	PDS000076482.55	clade_one	United Kingdom	1	Europe	Human	1	GCA_008098865_GCA_010473365	0_0	full_full	full_full	full_full	full_full	human_human	8580	0.0002331
1221	4	PDS000051343.281	clade_three	USA	1	North America	Human	1	GCA_016165625_GCA_013442355_GCA_013658235_GCA_016167645	1_1_1_1	absent_absent_absent_absent	absent_absent_absent_absent	absent_absent_absent_absent	absent_absent_absent_absent	NA_NA_NA_NA	2124	0.00188324
1224	3	PDS000051343.281	clade_three	USA	1	North America	Human	1	GCA_016221225_GCA_007850475_GCA_010905425	1_1_1	absent_absent_absent	absent_absent_absent	absent_absent_absent	absent_absent_absent	NA_NA_NA	2124	0.00141243
1225	4	PDS000051343.281	clade_three	USA	1	North America	Human	1	GCA_006707485_GCA_009482665_GCA_016315305_GCA_008261845	1_1_1_1	absent_absent_absent_absent	absent_absent_absent_absent	absent_absent_absent_absent	absent_absent_absent_absent	NA_NA_NA_NA	2124	0.00188324
1229	4	PDS000076482.55	clade_one	United Kingdom	1	Europe	Human	1	GCA_007819675_GCA_007783565_GCA_007580345_GCA_010497255	0_0_0_0	full_full_full_full	partial_partial_partial_partial	absent_absent_absent_absent	full_full_full_full	human_human_human_human	8580	0.0004662
1234	6	PDS000076482.55	clade_one	United Kingdom	1	Europe	Human	1	GCA_007783485_GCA_007981165_GCA_007783185_GCA_007821295_GCA_007948785_GCA_007651775	0_0_0_0_0_0	full_full_full_full_full_full	full_full_full_full_full_full	absent_absent_absent_absent_absent_absent	full_full_full_full_full_full	human_human_human_human_human_human	8580	0.000699301
1236	2	PDS000078054.8	clade_one	USA_United Kingdom	2	North America_Europe	Human	1	GCA_006053315_GCA_010737475	0_0	full_full	partial_full	absent_absent	full_full	NA_human	963	0.00207684
1238	2	PDS000078054.8	clade_one	United Kingdom	1	Europe	Human	1	GCA_007402765_GCA_007778435	0_0	full_full	full_full	absent_absent	full_full	human_human	963	0.00207684
1239	2	PDS000076482.55	clade_one	United Kingdom	1	Europe	Human	1	GCA_007199815_GCA_008872065	0_0	full_full	partial_partial	full_full	full_full	human_human	8580	0.0002331
1240	2	PDS000078054.8	clade_one	United Kingdom	1	Europe	Human	1	GCA_011336885_GCA_007894605	0_0	full_full	full_full	absent_absent	full_full	human_human	963	0.00207684
1241	7	PDS000076482.55	clade_one	United Kingdom	1	Europe	Human	1	GCA_008051135_GCA_008577585_GCA_008732395_GCA_010738955_GCA_008742255_GCA_008739575_GCA_008744655	0_0_0_0_0_0_0	full_full_full_full_full_full_full	full_full_full_full_full_full_full	absent_absent_absent_absent_absent_absent_absent	full_full_full_full_full_full_full	human_human_human_human_human_human_human	8580	0.000815851
1242	2	PDS000078054.8	clade_one	United Kingdom	1	Europe	Human	1	GCA_009555635_GCA_009508775	0_0	full_full	absent_absent	full_full	full_full	human_human	963	0.00207684
1244	2	PDS000051343.281	clade_three	USA	1	North America	Cow	1	GCA_011397555_GCA_011411875	1_1	absent_absent	absent_absent	absent_absent	absent_absent	product-raw-intact-beef_comminuted beef	2124	0.00094162
1245	2	PDS000051343.281	clade_three	Canada	1	North America	Human	1	GCA_011465335_GCA_009756515	1_1	absent_absent	absent_absent	absent_absent	absent_absent	stool_stool	2124	0.00094162
1247	7	PDS000051343.281	clade_three	USA	1	North America	Other	1	GCA_008939315_GCA_008938335_GCA_008939305_GCA_008938615_GCA_008938235_GCA_008938275_GCA_008938295	1_1_1_1_1_1_1	absent_absent_absent_absent_absent_absent_absent	absent_absent_absent_absent_absent_absent_absent	absent_absent_absent_absent_absent_absent_absent	absent_absent_absent_absent_absent_absent_absent	stool_stool_stool_stool_stool_stool_stool	2124	0.00329567
1248	2	PDS000051343.281	clade_three	USA	1	North America	Human	1	GCA_011400275_GCA_014294535	1_1	absent_absent	absent_absent	absent_absent	absent_absent	stool_NA	2124	0.00094162
1249	2	PDS000051343.281	clade_three	USA	1	North America	Human	1	GCA_010970475_GCA_016222785	1_1	absent_absent	absent_absent	absent_absent	absent_absent	NA_NA	2124	0.00094162
1252	9	PDS000076482.55	clade_one	Ecuador	1	South America	Swine	1	GCA_011767065_GCA_011767305_GCA_011766155_GCA_011768285_GCA_011768215_GCA_011768245_GCA_011767045_GCA_011766265_GCA_011768205	0_0_0_0_0_0_0_0_0	full_full_full_full_full_full_full_full_full	full_full_full_full_full_full_full_full_full	absent_absent_absent_absent_absent_absent_absent_absent_absent	full_full_full_full_full_full_full_full_full	Sus scrofa domesticus Caeca content_Sus scrofa domesticus Caeca content_Sus scrofa domesticus Caeca content_Sus scrofa domesticus Caeca content_Sus scrofa domesticus Caeca content_Sus scrofa domesticus Caeca content_Sus scrofa domesticus Mesenteric nodes_Sus scrofa domesticus Mesenteric nodes_Sus scrofa domesticus Caeca content	8580	0.00104895
1253	2	PDS000078054.8	clade_one	United Kingdom	1	Europe	Human	1	GCA_007821275_GCA_007780405	0_0	full_full	absent_absent	absent_absent	absent_absent	human_human	963	0.00207684
1254	3	PDS000051343.281	clade_three	USA	1	North America	Human	1	GCA_016197925_GCA_016232545_GCA_011346205	1_1_1	absent_absent_absent	absent_absent_absent	absent_absent_absent	absent_absent_absent	NA_NA_NA	2124	0.00141243
1259	3	PDS000076482.55	clade_one	USA	1	North America	Other	1	GCA_010546445_GCA_010372665_GCA_010507595	0_0_0	full_full_full	full_full_full	absent_absent_absent	full_full_full	stool_stool_stool	8580	0.00034965
1260	2	PDS000078054.8	clade_one	United Kingdom	1	Europe	Human	1	GCA_007504945_GCA_007780665	0_0	full_full	partial_partial	absent_absent	absent_absent	human_human	963	0.00207684
1261	2	PDS000078054.8	clade_one	United Kingdom_Canada	2	Europe_North America	Human	1	GCA_007772145_GCA_015835435	0_0	full_full	partial_partial	absent_absent	absent_absent	human_stool	963	0.00207684
1262	5	PDS000076482.55	clade_one	USA	1	North America	Human	1	GCA_007108825_GCA_006308345_GCA_005984445_GCA_010600785_GCA_010397765	0_0_0_0_0	full_full_full_full_full	full_full_full_full_full	absent_absent_absent_absent_absent	full_full_full_full_full	NA_NA_NA_stool_NA	8580	0.000582751
1263	6	PDS000078054.8	clade_one	United Kingdom	1	Europe	Human	1	GCA_010648945_GCA_010623965_GCA_010621405_GCA_010623325_GCA_007776385_GCA_010588805	0_0_0_0_0_0	full_full_full_full_full_full	absent_absent_absent_absent_absent_absent	absent_absent_absent_absent_absent_absent	absent_absent_absent_absent_absent_absent	human_human_human_human_human_human	963	0.00623053
1265	6	PDS000078054.8	clade_one	United Kingdom	1	Europe	Human	1	GCA_007974005_GCA_007857555_GCA_007894985_GCA_007973885_GCA_007894845_GCA_007708745	0_0_0_0_0_0	full_full_full_full_full_full	absent_absent_absent_absent_absent_absent	absent_absent_absent_absent_absent_absent	absent_absent_absent_absent_absent_absent	human_human_human_human_human_human	963	0.00623053
1269	2	PDS000078054.8	clade_one	United Kingdom	1	Europe	Human	1	GCA_010591945_GCA_010687545	0_0	full_full	partial_absent	absent_absent	absent_absent	human_human	963	0.00207684
1277	2	PDS000051343.281	clade_three	USA	1	North America	Turkey	1	GCA_011074545_GCA_001478445	1_1	absent_absent	absent_absent	absent_absent	absent_absent	ground turkey_ground turkey	2124	0.00094162
1278	3	PDS000076482.55	clade_one	USA	1	North America	Human	1	GCA_006246875_GCA_010593025_GCA_010750475	0_0_0	full_full_full	full_full_full	absent_absent_absent	full_full_full	NA_stool_stool	8580	0.00034965
1281	2	PDS000076482.55	clade_one	USA	1	North America	Human	1	GCA_005552975_GCA_004241345	0_0	full_full	partial_partial	absent_absent	full_full	NA_NA	8580	0.0002331
1283	2	PDS000078054.8	clade_one	USA_United Kingdom	2	North America_Europe	Human	1	GCA_008189625_GCA_007792135	0_0	full_full	partial_partial	absent_absent	absent_absent	NA_human	963	0.00207684
1287	8	PDS000076482.55	clade_one	USA	1	North America	Human	1	GCA_007865885_GCA_007865965_GCA_011482455_GCA_007726345_GCA_007727305_GCA_007862985_GCA_007865805_GCA_008393495	0_0_0_0_0_0_0_0	full_full_full_full_full_full_full_full	full_full_full_full_full_full_full_full	absent_absent_absent_absent_absent_absent_absent_absent	full_full_full_full_full_full_full_full	NA_NA_NA_NA_NA_NA_NA_NA	8580	0.000932401
1295	3	PDS000078054.8	clade_one	United Kingdom	1	Europe	Human	1	GCA_007582405_GCA_007652675_GCA_007652535	2_2_2	partial_full_full	partial_partial_partial	full_full_full	full_full_full	human_human_human	963	0.00311526
1303	3	PDS000078054.8	clade_one	United Kingdom	1	Europe	Human	1	GCA_009510715_GCA_008843645_GCA_009552115	0_0_0	full_full_full	full_full_full	full_full_full	full_full_full	human_human_human	963	0.00311526
1309	2	PDS000078054.8	clade_one	United Kingdom	1	Europe	Human	1	GCA_010738715_GCA_008853945	0_0	full_full	full_full	full_full	full_full	human_human	963	0.00207684
1311	3	PDS000076482.55	clade_one	USA	1	North America	Human	1	GCA_006410265_GCA_006765725_GCA_006344205	0_0_0	full_full_full	partial_partial_partial	full_full_full	full_full_full	NA_NA_NA	8580	0.00034965
1312	2	PDS000078054.8	clade_one	United Kingdom	1	Europe	Human	1	GCA_007778785_GCA_004265335	0_0	full_full	partial_full	full_full	full_full	human_human	963	0.00207684
1314	3	PDS000051343.281	clade_three	USA	1	North America	Human	1	GCA_005782745_GCA_005795425_GCA_005918765	1_1_1	absent_absent_absent	absent_absent_absent	absent_absent_absent	absent_absent_absent	NA_NA_NA	2124	0.00141243
1315	8	PDS000051343.281	clade_three	United Kingdom	1	Europe	Human	1	GCA_007769285_GCA_007649735_GCA_007788535_GCA_007770265_GCA_010729025_GCA_010551425_GCA_010601925_GCA_007821035	1_1_1_1_1_1_1_1	absent_absent_absent_absent_absent_absent_absent_absent	absent_absent_absent_absent_absent_absent_absent_absent	absent_absent_absent_absent_absent_absent_absent_absent	absent_absent_absent_absent_absent_absent_absent_absent	human_human_human_human_human_human_human_human	2124	0.00376648
1317	2	PDS000076482.55	clade_one	USA	1	North America	Human	1	GCA_011196975_GCA_009410025	0_0	full_full	full_full	absent_absent	full_full	NA_NA	8580	0.0002331
1318	2	PDS000078054.8	clade_one	Denmark	1	Europe	Human	1	GCA_010197645_GCA_010199565	0_0	full_full	absent_absent	absent_absent	full_full	human_human	963	0.00207684
1319	2	PDS000076482.55	clade_one	USA	1	North America	Human	1	GCA_006726325_GCA_005825765	0_0	full_full	full_full	absent_absent	full_full	NA_NA	8580	0.0002331
1320	2	PDS000076482.55	clade_one	USA	1	North America	Human	1	GCA_007736615_GCA_008317915	0_0	full_full	partial_partial	absent_absent	full_full	NA_NA	8580	0.0002331
1321	3	PDS000078054.8	clade_one	United Kingdom	1	Europe	Human	1	GCA_008098185_GCA_010896615_GCA_011485645	0_0_0	full_full_full	full_full_full	absent_absent_absent	full_full_full	human_human_human	963	0.00311526
1325	5	PDS000078054.8	clade_one	United Kingdom	1	Europe	Human	1	GCA_011120115_GCA_011400495_GCA_010461745_GCA_010607305_GCA_011427565	2_2_2_2_2	full_full_full_full_full	absent_absent_absent_absent_absent	absent_absent_absent_absent_absent	full_full_full_full_full	human_human_human_human_human	963	0.00519211
1326	3	PDS000051343.281	clade_three	USA	1	North America	Chicken	1	GCA_010546125_GCA_011100345_GCA_010503635	1_1_1	absent_absent_absent	absent_absent_absent	absent_absent_absent	absent_absent_absent	comminuted chicken_comminuted chicken_comminuted chicken	2124	0.00141243
1328	2	PDS000076482.55	clade_one	USA_United Kingdom	2	North America_Europe	Human	1	GCA_006499975_GCA_004276075	0_0	full_full	full_full	absent_absent	full_full	NA_human	8580	0.0002331
1329	3	PDS000076482.55	clade_one	USA	1	North America	Human	1	GCA_015226385_GCA_014950155_GCA_014940085	0_0_0	full_full_full	full_full_full	absent_absent_absent	full_full_full	NA_NA_NA	8580	0.00034965
1330	2	PDS000078054.8	clade_one	United Kingdom	1	Europe	Human	1	GCA_008022595_GCA_011078685	0_0	full_full	partial_partial	absent_absent	full_full	human_human	963	0.00207684
1331	3	PDS000076482.55	clade_one	USA	1	North America	Human	1	GCA_011192975_GCA_011345765_GCA_015253815	0_0_0	full_full_full	absent_absent_absent	absent_absent_absent	full_full_full	NA_NA_NA	8580	0.00034965
1334	2	PDS000051343.281	clade_three	USA	1	North America	Human	1	GCA_005811405_GCA_006674505	1_1	absent_absent	absent_absent	absent_absent	absent_absent	NA_NA	2124	0.00094162
1335	2	PDS000078054.8	clade_one	United Kingdom	1	Europe	Human	1	GCA_006420315_GCA_011561305	0_0	full_full	full_full	absent_absent	full_full	human_human	963	0.00207684
1336	2	PDS000051343.281	clade_three	Canada	1	North America	Human	1	GCA_016569295_GCA_011387625	1_1	absent_absent	absent_absent	absent_absent	absent_absent	stool_stool	2124	0.00094162
1341	2	PDS000051343.281	clade_three	United Kingdom	1	Europe	Human	1	GCA_007594885_GCA_007496645	1_1	absent_absent	absent_absent	absent_absent	absent_absent	human_human	2124	0.00094162
1342	2	PDS000076482.55	clade_one	USA	1	North America	Human	1	GCA_006264495_GCA_006311525	0_0	full_full	full_full	absent_absent	full_full	NA_NA	8580	0.0002331
1343	2	PDS000051343.281	clade_three	USA	1	North America	Human	1	GCA_007571565_GCA_005824585	1_1	absent_absent	absent_absent	absent_absent	absent_absent	NA_NA	2124	0.00094162
1344	4	PDS000076482.55	clade_one	USA	1	North America	Human	1	GCA_005512275_GCA_007483185_GCA_009339895_GCA_007633975	0_0_0_0	full_full_full_full	full_full_full_full	absent_absent_absent_absent	full_full_full_full	NA_NA_NA_NA	8580	0.0004662
1349	4	PDS000051343.281	clade_three	USA	1	North America	Human	1	GCA_010842325_GCA_011265735_GCA_010863265_GCA_011442415	1_1_1_1	absent_absent_absent_absent	absent_absent_absent_absent	absent_absent_absent_absent	absent_absent_absent_absent	NA_NA_NA_NA	2124	0.00188324
1350	3	PDS000078054.8	clade_one	United Kingdom	1	Europe	Human	1	GCA_007974805_GCA_008145545_GCA_011480835	0_0_0	full_full_full	partial_partial_partial	full_full_full	absent_absent_absent	human_human_human	963	0.00311526
1351	2	PDS000076482.55	clade_one	USA	1	North America	Human	1	GCA_006667165_GCA_005810185	0_0	full_full	full_partial	absent_absent	full_full	NA_NA	8580	0.0002331
1352	2	PDS000076482.55	clade_one	USA	1	North America	Swine	1	GCA_003067345_GCA_003067295	2_2	full_full	partial_partial	absent_absent	full_full	swine_swine	8580	0.0002331
1353	2	PDS000078054.8	clade_one	United Kingdom	1	Europe	Human	1	GCA_007514025_GCA_004254825	0_0	absent_absent	partial_partial	absent_absent	absent_absent	human_human	963	0.00207684
1359	3	PDS000078054.8	clade_one	United Kingdom	1	Europe	Human	1	GCA_008054255_GCA_008752615_GCA_011092905	0_0_0	full_full_full	absent_absent_absent	absent_absent_absent	absent_absent_absent	human_human_human	963	0.00311526
1363	3	PDS000078054.8	clade_one	United Kingdom	1	Europe	Human	1	GCA_007908305_GCA_007770165_GCA_008252265	0_0_0	full_full_full	absent_absent_absent	full_full_full	absent_absent_absent	human_human_human	963	0.00311526
1364	2	PDS000051343.281	clade_three	USA	1	North America	Other	1	GCA_006107095_GCA_016370145	1_1	absent_absent	absent_absent	absent_absent	absent_absent	NA_NA	2124	0.00094162
1365	2	PDS000076482.55	clade_one	USA	1	North America	Other	1	GCA_006955885_GCA_006945865	0_0	full_full	full_partial	absent_absent	full_full	NA_NA	8580	0.0002331
1369	2	PDS000076482.55	clade_one	USA	1	North America	Human	1	GCA_015049525_GCA_013670935	0_0	full_full	full_full	absent_absent	full_full	NA_NA	8580	0.0002331
1370	2	PDS000051343.281	clade_three	USA	1	North America	Human	1	GCA_014255545_GCA_014044925	1_1	absent_absent	absent_absent	absent_absent	absent_absent	NA_NA	2124	0.00094162
1372	2	PDS000051343.281	clade_three	USA	1	North America	Human	1	GCA_014556535_GCA_016242215	1_1	absent_absent	absent_absent	absent_absent	absent_absent	NA_NA	2124	0.00094162
1377	2	PDS000076482.55	clade_one	USA	1	North America	Human	1	GCA_006166565_GCA_005848545	0_0	full_full	full_full	absent_absent	full_full	NA_NA	8580	0.0002331
1378	2	PDS000078054.8	clade_one	United Kingdom	1	Europe	Human	1	GCA_007578425_GCA_007580925	0_0	full_full	full_full	full_full	full_full	human_human	963	0.00207684
1381	2	PDS000076482.55	clade_one	USA	1	North America	Human	1	GCA_008193865_GCA_005775555	0_0	full_full	full_full	absent_absent	full_full	NA_NA	8580	0.0002331
1382	5	PDS000076482.55	clade_one	USA	1	North America	Human	1	GCA_011264975_GCA_013119015_GCA_011395435_GCA_015101075_GCA_016276805	0_0_0_0_0	full_absent_full_full_full	absent_absent_absent_absent_absent	absent_absent_absent_absent_absent	full_full_full_full_full	NA_NA_NA_NA_NA	8580	0.000582751
1383	3	PDS000078054.8	clade_one	Denmark	1	Europe	Other	1	GCA_010208585_GCA_010210265_GCA_010210225	0_0_0	full_full_full	absent_absent_absent	absent_absent_absent	full_full_full	food_food_food	963	0.00311526
1385	2	PDS000076482.55	clade_one	USA	1	North America	Human	1	GCA_003736585_GCA_003744545	0_0	full_full	full_full	absent_absent	full_full	NA_NA	8580	0.0002331
1386	3	PDS000078054.8	clade_one	United Kingdom	1	Europe	Human	1	GCA_011121625_GCA_010685365_GCA_007652495	0_0_0	full_full_full	full_full_full	full_full_full	full_full_full	human_human_human	963	0.00311526
1389	2	PDS000051343.281	clade_three	USA	1	North America	Human	1	GCA_005828675_GCA_003749445	1_1	absent_absent	absent_absent	absent_absent	absent_absent	NA_NA	2124	0.00094162
1390	4	PDS000051343.281	clade_three	USA	1	North America	Human	1	GCA_011556335_GCA_009349815_GCA_011549535_GCA_013118135	1_1_1_1	absent_absent_absent_absent	absent_absent_absent_absent	absent_absent_absent_absent	absent_absent_absent_absent	NA_NA_NA_NA	2124	0.00188324
1392	4	PDS000078054.8	clade_one	United Kingdom	1	Europe	Human	1	GCA_007780945_GCA_007777365_GCA_007503665_GCA_004256745	0_0_0_0	full_full_full_full	full_full_full_full	full_full_full_full	full_full_full_full	human_human_human_human	963	0.00415369
1393	2	PDS000051343.281	clade_three	USA	1	North America	Human	1	GCA_013578915_GCA_006165005	1_1	absent_absent	absent_absent	absent_absent	absent_absent	NA_NA	2124	0.00094162
1394	3	PDS000078054.8	clade_one	United Kingdom	1	Europe	Human	1	GCA_007580385_GCA_007579285_GCA_007774905	0_0_0	full_full_full	full_full_full	full_full_full	full_full_full	human_human_human	963	0.00311526
1397	2	PDS000076482.55	clade_one	USA	1	North America	Human	1	GCA_007068665_GCA_006591985	0_0	full_full	full_full	absent_absent	full_full	NA_NA	8580	0.0002331
1398	6	PDS000076482.55	clade_one	USA	1	North America	Human	1	GCA_007764795_GCA_007766615_GCA_005901085_GCA_007766945_GCA_007819365_GCA_006391075	2_2_2_2_2_2	full_full_full_full_full_full	partial_absent_partial_partial_partial_partial	absent_absent_absent_absent_absent_absent	full_full_full_full_full_full	stool_stool_NA_blood_stool_NA	8580	0.000699301
1404	2	PDS000076482.55	clade_one	USA	1	North America	Human	1	GCA_006264335_GCA_009999895	0_0	full_full	full_full	absent_absent	full_full	NA_stool	8580	0.0002331
1405	2	PDS000051343.281	clade_three	USA	1	North America	Human	1	GCA_016263205_GCA_006344305	1_1	absent_absent	absent_absent	absent_absent	absent_absent	NA_NA	2124	0.00094162
1408	4	PDS000076482.55	clade_one	USA	1	North America	Human	1	GCA_009484945_GCA_006777405_GCA_009380555_GCA_009381315	0_0_0_0	full_full_full_full	full_full_full_full	absent_absent_absent_absent	full_full_full_full	NA_NA_NA_NA	8580	0.0004662
1410	2	PDS000051343.281	clade_three	Canada	1	North America	Human	1	GCA_011387955_GCA_011386795	1_1	absent_absent	absent_absent	absent_absent	absent_absent	stool_stool	2124	0.00094162
1411	2	PDS000051343.281	clade_three	USA	1	North America	Human	1	GCA_005748195_GCA_016265985	1_1	absent_absent	absent_absent	absent_absent	absent_absent	NA_NA	2124	0.00094162
1414	13	PDS000078054.8	clade_one	United Kingdom	1	Europe	Human	1	GCA_008545675_GCA_008623555_GCA_006406955_GCA_008624595_GCA_008766235_GCA_006487805_GCA_011746025_GCA_008034245_GCA_008900425_GCA_008859805_GCA_007689825_GCA_008767935_GCA_006420815	0_0_0_0_0_0_0_0_0_0_0_0_0	full_full_full_full_full_full_full_full_full_full_full_full_full	partial_partial_partial_partial_partial_partial_partial_partial_partial_partial_partial_partial_partial	absent_absent_absent_absent_absent_absent_absent_absent_absent_absent_absent_absent_absent	full_full_full_full_full_full_full_full_full_full_full_full_full	human_human_human_human_human_human_human_human_human_human_human_human_human	963	0.0134995
1417	2	PDS000051343.281	clade_three	USA	1	North America	Human	1	GCA_012087795_GCA_014566575	1_1	absent_absent	absent_absent	absent_absent	absent_absent	NA_NA	2124	0.00094162
1420	5	PDS000051343.281	clade_three	USA	1	North America	Human	1	GCA_013788665_GCA_013092335_GCA_013092355_GCA_013105295_GCA_016168035	1_1_1_1_1	absent_absent_absent_absent_absent	absent_absent_absent_absent_absent	absent_absent_absent_absent_absent	absent_absent_absent_absent_absent	NA_NA_NA_NA_NA	2124	0.00235405
1421	22	PDS000051343.281	clade_three	USA	1	North America	Human	1	GCA_013748055_GCA_013104395_GCA_013774545_GCA_013479685_GCA_013659895_GCA_013774945_GCA_013621195_GCA_014167095_GCA_013751935_GCA_013751505_GCA_013788845_GCA_013790855_GCA_013650735_GCA_014459765_GCA_013917065_GCA_013751435_GCA_014814365_GCA_013670875_GCA_013961005_GCA_013666215_GCA_016167105_GCA_013751355	1_1_1_1_1_1_1_1_1_1_1_1_1_1_1_1_1_1_1_1_1_1	absent_absent_absent_absent_absent_absent_absent_absent_absent_absent_absent_absent_absent_absent_absent_absent_absent_absent_absent_absent_absent_absent	absent_absent_absent_absent_absent_absent_absent_absent_absent_absent_absent_absent_absent_absent_absent_absent_absent_absent_absent_absent_absent_absent	absent_absent_absent_absent_absent_absent_absent_absent_absent_absent_absent_absent_absent_absent_absent_absent_absent_absent_absent_absent_absent_absent	absent_absent_absent_absent_absent_absent_absent_absent_absent_absent_absent_absent_absent_absent_absent_absent_absent_absent_absent_absent_absent_absent	NA_NA_NA_NA_NA_NA_NA_NA_NA_NA_NA_NA_NA_NA_NA_NA_NA_NA_NA_NA_NA_NA	2124	0.0103578
1426	2	PDS000076482.55	clade_one	Australia	1	Oceania	Human	1	GCA_013245825_GCA_013242075	0_0	full_full	partial_partial	absent_absent	full_full	feces_feces	8580	0.0002331
1427	2	PDS000051343.281	clade_three	USA	1	North America	Other	1	GCA_005911285_GCA_005911245	1_1	absent_absent	absent_absent	absent_absent	absent_absent	poultry manure_poultry manure	2124	0.00094162
1428	2	PDS000051343.281	clade_three	USA	1	North America	Other	1	GCA_010796915_GCA_016333675	1_1	absent_absent	absent_absent	absent_absent	absent_absent	pet food dog_pet food dog	2124	0.00094162
1431	2	PDS000051343.281	clade_three	USA	1	North America	Chicken	1	GCA_011709315_GCA_016184545	1_1	absent_absent	absent_absent	absent_absent	absent_absent	poultry manure (Gallus gallus)_poultry manure (Gallus gallus)	2124	0.00094162
1433	2	PDS000051343.281	clade_three	USA	1	North America	Human	1	GCA_009398685_GCA_006186225	1_1	absent_absent	absent_absent	absent_absent	absent_absent	stool_NA	2124	0.00094162
1434	2	PDS000051343.281	clade_three	USA	1	North America	Human	1	GCA_006578165_GCA_010854585	1_1	absent_absent	absent_absent	absent_absent	absent_absent	NA_NA	2124	0.00094162
1435	2	PDS000051343.281	clade_three	USA	1	North America	Human	1	GCA_016347845_GCA_015440665	1_1	absent_absent	absent_absent	absent_absent	absent_absent	NA_NA	2124	0.00094162
1437	4	PDS000051343.281	clade_three	USA	1	North America	Human	1	GCA_016158835_GCA_014298755_GCA_016119855_GCA_014790645	1_1_1_1	absent_absent_absent_absent	absent_absent_absent_absent	absent_absent_absent_absent	absent_absent_absent_absent	NA_NA_NA_NA	2124	0.00188324
1440	3	PDS000076482.55	clade_one	USA	1	North America	Human	1	GCA_010588405_GCA_010717635_GCA_010470325	0_0_0	full_full_full	partial_partial_partial	absent_absent_absent	full_full_full	stool_stool_stool	8580	0.00034965
1442	2	PDS000076482.55	clade_one	United Kingdom	1	Europe	Human	1	GCA_003910135_GCA_010736615	0_0	full_full	full_partial	absent_absent	full_full	human_human	8580	0.0002331
1443	2	PDS000078054.8	clade_one	United Kingdom	1	Europe	Human	1	GCA_007512685_GCA_004190235	0_0	full_full	partial_partial	absent_absent	absent_absent	human_human	963	0.00207684
1447	2	PDS000078054.8	clade_one	United Kingdom	1	Europe	Human	1	GCA_010498715_GCA_010533015	0_0	full_full	partial_partial	absent_absent	absent_absent	human_human	963	0.00207684
1448	3	PDS000076482.55	clade_one	Denmark_United Kingdom	2	Europe	Human	1	GCA_010196745_GCA_008020155_GCA_011078545	0_0_0	full_full_full	full_full_full	absent_absent_absent	full_full_full	human_human_human	8580	0.00034965
1451	5	PDS000078054.8	clade_one	United Kingdom	1	Europe	Human	1	GCA_007592525_GCA_007821965_GCA_007643425_GCA_007780905_GCA_007580325	0_0_0_0_0	full_full_full_full_full	absent_absent_absent_absent_absent	full_full_full_full_full	absent_absent_absent_absent_absent	human_human_human_human_human	963	0.00519211
1452	4	PDS000078054.8	clade_one	United Kingdom	1	Europe	Human	1	GCA_007503915_GCA_007503725_GCA_007503225_GCA_007822135	0_0_0_0	full_full_full_full	absent_absent_absent_absent	full_absent_full_full	absent_absent_absent_absent	human_human_human_human	963	0.00415369
1453	3	PDS000078054.8	clade_one	United Kingdom	1	Europe	Human	1	GCA_008963175_GCA_007457415_GCA_008249245	0_0_0	full_full_full	absent_absent_absent	full_full_full	absent_absent_absent	human_human_human	963	0.00311526
1455	3	PDS000078054.8	clade_one	United Kingdom	1	Europe	Human	1	GCA_011185495_GCA_006399795_GCA_012002085	0_0_0	full_full_full	absent_absent_absent	full_full_full	absent_absent_absent	human_human_human	963	0.00311526
1457	2	PDS000078054.8	clade_one	United Kingdom	1	Europe	Human	1	GCA_006420735_GCA_007530245	0_0	full_full	partial_partial	absent_absent	absent_absent	human_human	963	0.00207684
1459	2	PDS000078054.8	clade_one	United Kingdom	1	Europe	Human	1	GCA_009616835_GCA_009225505	0_0	full_full	absent_absent	absent_absent	absent_absent	human_human	963	0.00207684
1460	5	PDS000076482.55	clade_one	USA	1	North America	Human	1	GCA_011467995_GCA_011207555_GCA_010708775_GCA_011647655_GCA_011503785	0_0_0_0_0	full_full_full_full_full	partial_full_full_full_full	absent_absent_absent_absent_absent	full_full_full_full_full	NA_NA_NA_NA_NA	8580	0.000582751
1463	2	PDS000051343.281	clade_three	USA	1	North America	Human	1	GCA_010776715_GCA_016356545	1_1	absent_absent	absent_absent	absent_absent	absent_absent	stool_stool	2124	0.00094162
1465	3	PDS000051343.281	clade_three	Canada	1	North America	Human	1	GCA_013786225_GCA_013786945_GCA_013787165	1_1_1	absent_absent_absent	absent_absent_absent	absent_absent_absent	absent_absent_absent	stool_stool_stool	2124	0.00141243
1466	2	PDS000078054.8	clade_one	United Kingdom	1	Europe	Human	1	GCA_010650205_GCA_010732015	0_0	full_full	partial_partial	absent_absent	absent_absent	human_human	963	0.00207684
1467	2	PDS000076482.55	clade_one	USA_United Kingdom	2	North America_Europe	Human	1	GCA_010671145_GCA_007772625	0_0	full_full	full_full	absent_absent	full_full	stool_human	8580	0.0002331
1468	3	PDS000076482.55	clade_one	United Kingdom_Canada_USA	3	Europe_North America	Human	1	GCA_011103525_GCA_011376625_GCA_006039795	0_0_0	full_full_full	absent_absent_absent	absent_absent_absent	full_full_full	human_stool_NA	8580	0.00034965
1469	3	PDS000078054.8	clade_one	United Kingdom	1	Europe	Human	1	GCA_010738395_GCA_010624165_GCA_011427165	0_0_0	full_full_full	partial_partial_partial	absent_absent_absent	absent_absent_absent	human_human_human	963	0.00311526
1470	3	PDS000078054.8	clade_one	United Kingdom	1	Europe	Human	1	GCA_004272365_GCA_009505155_GCA_008878845	0_0_0	full_full_full	partial_partial_partial	full_full_full	absent_absent_absent	human_human_human	963	0.00311526
1471	10	PDS000078054.8	clade_one	United Kingdom_USA	2	Europe_North America	Human	1	GCA_007600675_GCA_011107475_GCA_007497685_GCA_010786575_GCA_007502315_GCA_007499905_GCA_007788855_GCA_007775185_GCA_007522225_GCA_007770025	0_0_0_0_0_0_0_0_0_0	full_full_full_full_full_full_full_full_full_full	partial_partial_partial_partial_partial_partial_partial_partial_partial_partial	absent_absent_absent_absent_absent_absent_absent_absent_absent_absent	absent_absent_absent_absent_absent_absent_absent_absent_absent_absent	human_stool_human_human_human_human_human_human_human_human	963	0.0103842
1472	17	PDS000078054.8	clade_one	United Kingdom_Lebanon	2	Europe_Asia	Human	1	GCA_008091865_GCA_010624365_GCA_008740455_GCA_008106905_GCA_010907285_GCA_008077115_GCA_011547215_GCA_011528905_GCA_011097085_GCA_010964315_GCA_011527565_GCA_007789395_GCA_005901705_GCA_008056575_GCA_008749675_GCA_011095125_GCA_007147045	0_0_0_0_0_0_0_0_0_0_0_0_0_0_0_0_0	full_full_full_full_full_full_full_full_full_full_full_full_full_full_full_full_full	partial_partial_absent_partial_partial_absent_partial_partial_partial_partial_partial_partial_partial_partial_partial_partial_absent	absent_absent_absent_absent_absent_absent_absent_absent_absent_absent_absent_absent_absent_absent_absent_absent_absent	absent_absent_absent_absent_absent_absent_absent_absent_absent_absent_absent_absent_absent_absent_absent_absent_absent	human_human_human_human_human_human_human_human_human_human_human_human_stool_human_human_human_human	963	0.0176532
1473	2	PDS000076482.55	clade_one	USA	1	North America	Human	1	GCA_005712895_GCA_010584485	0_0	full_full	full_full	absent_absent	full_full	NA_urine	8580	0.0002331
1474	3	PDS000076482.55	clade_one	USA	1	North America	Human	1	GCA_010527255_GCA_010780015_GCA_010584545	0_0_0	full_full_full	partial_partial_partial	absent_absent_absent	full_full_full	stool_stool_stool	8580	0.00034965
1475	2	PDS000078054.8	clade_one	United Kingdom_USA	2	Europe_North America	Human	1	GCA_007663225_GCA_014365165	0_0	full_full	absent_absent	absent_absent	absent_absent	human_NA	963	0.00207684
1476	11	PDS000051343.281	clade_three	USA	1	North America	Human	1	GCA_011465195_GCA_011985385_GCA_011734255_GCA_011464995_GCA_011734795_GCA_011986645_GCA_016179565_GCA_011464835_GCA_011720275_GCA_011465515_GCA_011734575	1_1_1_1_1_1_1_1_1_1_1	absent_absent_absent_absent_absent_absent_absent_absent_absent_absent_absent	absent_absent_absent_absent_absent_absent_absent_absent_absent_absent_absent	absent_absent_absent_absent_absent_absent_absent_absent_absent_absent_absent	absent_absent_absent_absent_absent_absent_absent_absent_absent_absent_absent	NA_NA_NA_NA_NA_NA_NA_NA_NA_NA_NA	2124	0.00517891
1485	2	PDS000076482.55	clade_one	USA	1	North America	Human	1	GCA_003923155_GCA_005425755	0_0	full_full	full_full	absent_absent	full_full	NA_NA	8580	0.0002331
1488	2	PDS000078054.8	clade_one	United Kingdom	1	Europe	Human	1	GCA_010674125_GCA_010409885	0_0	full_full	partial_partial	absent_absent	full_full	human_human	963	0.00207684
1489	2	PDS000078054.8	clade_one	United Kingdom	1	Europe	Human	1	GCA_004158815_GCA_004185175	0_0	full_full	partial_partial	absent_absent	full_full	human_human	963	0.00207684
1492	4	PDS000076482.55	clade_one	USA	1	North America	Swine	1	GCA_003065705_GCA_003065545_GCA_003065585_GCA_003065765	0_0_0_0	full_full_full_full	full_full_full_full	full_full_full_full	full_full_full_full	swine_swine_swine_swine	8580	0.0004662
1494	5	PDS000076482.55	clade_one	USA	1	North America	Swine	1	GCA_003065685_GCA_003065455_GCA_003065625_GCA_003065445_GCA_003065725	0_0_0_0_0	full_full_full_full_full	full_full_full_full_full	full_full_full_full_full	full_full_full_full_full	swine_swine_swine_swine_swine	8580	0.000582751
1498	3	PDS000076482.55	clade_one	USA	1	North America	Human	1	GCA_010582045_GCA_011475155_GCA_011137595	0_0_0	full_full_full	full_full_full	full_full_full	full_full_full	stool_NA_stool	8580	0.00034965
1500	2	PDS000076482.55	clade_one	USA	1	North America	Human	1	GCA_006785965_GCA_006304325	0_0	full_full	full_partial	full_full	full_full	NA_NA	8580	0.0002331
1502	2	PDS000076482.55	clade_one	USA	1	North America	Other	1	GCA_010671445_GCA_008950205	0_0	full_full	absent_absent	absent_absent	full_full	stool_stool	8580	0.0002331
1503	2	PDS000076482.55	clade_one	USA	1	North America	Human	1	GCA_006791685_GCA_003781565	0_0	full_full	absent_absent	absent_absent	full_full	NA_NA	8580	0.0002331
1504	2	PDS000076482.55	clade_one	USA	1	North America	Human	1	GCA_005429335_GCA_010381815	0_0	full_full	full_full	absent_absent	full_full	NA_stool	8580	0.0002331
1505	5	PDS000076482.55	clade_one	USA	1	North America	Human	1	GCA_006273295_GCA_006318805_GCA_006273175_GCA_006318985_GCA_010688845	0_0_0_0_0	full_full_full_full_full	full_full_full_full_full	absent_absent_absent_absent_absent	full_full_full_full_full	NA_NA_NA_NA_stool	8580	0.000582751
1506	5	PDS000051343.281	clade_three	United Kingdom	1	Europe	Human	1	GCA_007650045_GCA_007644685_GCA_007500825_GCA_010736315_GCA_010431225	1_1_1_1_1	absent_absent_absent_absent_absent	absent_absent_absent_absent_absent	absent_absent_absent_absent_absent	absent_absent_absent_absent_absent	human_human_human_human_human	2124	0.00235405
1507	8	PDS000051343.281	clade_three	USA_United Kingdom	2	North America_Europe	Human	1	GCA_006279995_GCA_007970755_GCA_005448525_GCA_005922425_GCA_005474975_GCA_016256585_GCA_007776705_GCA_007539555	1_1_1_1_1_1_1_1	absent_absent_absent_absent_absent_absent_absent_absent	absent_absent_absent_absent_absent_absent_absent_absent	absent_absent_absent_absent_absent_absent_absent_absent	absent_absent_absent_absent_absent_absent_absent_absent	NA_NA_NA_NA_NA_NA_human_NA	2124	0.00376648
1509	2	PDS000051343.281	clade_three	USA	1	North America	Human	1	GCA_015927305_GCA_011440815	1_1	absent_absent	absent_absent	absent_absent	absent_absent	NA_NA	2124	0.00094162
1510	5	PDS000078054.8	clade_one	United Kingdom	1	Europe	Human	1	GCA_010605545_GCA_010738995_GCA_010736675_GCA_010771195_GCA_010502275	0_0_0_0_0	absent_absent_absent_absent_absent	absent_absent_absent_absent_absent	absent_absent_absent_absent_absent	full_full_full_full_full	human_human_human_human_human	963	0.00519211
1511	5	PDS000051343.281	clade_three	USA_United Kingdom	2	North America_Europe	Human	1	GCA_006650445_GCA_007653475_GCA_006741715_GCA_005580475_GCA_011571825	1_1_1_1_1	absent_absent_absent_absent_absent	absent_absent_absent_absent_absent	absent_absent_absent_absent_absent	absent_absent_absent_absent_absent	NA_human_NA_NA_stool	2124	0.00235405
1512	11	PDS000076482.55	clade_one	USA	1	North America	Human	1	GCA_006471585_GCA_005507235_GCA_005734315_GCA_008323265_GCA_005856585_GCA_005832425_GCA_011715075_GCA_005444415_GCA_005525525_GCA_005690655_GCA_006595125	0_0_0_0_0_0_0_0_0_0_0	full_full_full_full_full_full_full_full_full_full_full	partial_partial_partial_partial_partial_partial_partial_partial_partial_partial_partial	absent_absent_absent_absent_absent_absent_absent_absent_absent_absent_absent	full_full_full_full_full_full_full_full_full_full_full	NA_NA_NA_NA_NA_NA_NA_NA_NA_NA_NA	8580	0.00128205
1514	5	PDS000051343.281	clade_three	Canada	1	North America	Chicken	1	GCA_011378505_GCA_011382945_GCA_011326455_GCA_011377885_GCA_011378385	1_1_1_1_1	absent_absent_absent_absent_absent	absent_absent_absent_absent_absent	absent_absent_absent_absent_absent	absent_absent_absent_absent_absent	Yolk Sac_aansarraysubsource_Chick Pads_NA_aansarraysubsource	2124	0.00235405
1518	4	PDS000076482.55	clade_one	USA	1	North America	Human	1	GCA_003768425_GCA_005703495_GCA_005703635_GCA_004237245	0_0_0_0	full_full_full_full	full_partial_partial_partial	absent_absent_absent_absent	full_full_full_full	NA_NA_NA_NA	8580	0.0004662
1520	2	PDS000051343.281	clade_three	United Kingdom	1	Europe	Human	1	GCA_003915145_GCA_007576865	1_1	absent_absent	absent_absent	absent_absent	absent_absent	human_human	2124	0.00094162
1521	2	PDS000078054.8	clade_one	United Kingdom	1	Europe	Human	1	GCA_011624945_GCA_008745275	0_0	full_full	partial_partial	full_full	full_full	human_human	963	0.00207684
1522	2	PDS000078054.8	clade_one	United Kingdom	1	Europe	Human	1	GCA_011121605_GCA_010588445	0_0	full_full	partial_partial	full_full	full_full	human_human	963	0.00207684
1525	2	PDS000076482.55	clade_one	United Kingdom	1	Europe	Human	1	GCA_011400595_GCA_007769625	0_0	full_full	full_full	absent_absent	full_full	human_human	8580	0.0002331
1527	2	PDS000076482.55	clade_one	United Kingdom	1	Europe	Human	1	GCA_007706665_GCA_006393675	0_0	full_full	full_full	absent_absent	full_full	human_human	8580	0.0002331
1528	2	PDS000078054.8	clade_one	United Kingdom	1	Europe	Human	1	GCA_010449495_GCA_007820255	0_0	full_full	absent_absent	absent_absent	absent_absent	human_human	963	0.00207684
1530	2	PDS000078054.8	clade_one	United Kingdom	1	Europe	Human	1	GCA_007770885_GCA_007513445	0_0	full_full	partial_partial	absent_absent	absent_absent	human_human	963	0.00207684
1531	3	PDS000078054.8	clade_one	United Kingdom	1	Europe	Human	1	GCA_007776045_GCA_007908405_GCA_007505935	0_0_0	full_full_full	partial_partial_partial	absent_absent_absent	absent_absent_absent	human_human_human	963	0.00311526
1532	2	PDS000078054.8	clade_one	United Kingdom	1	Europe	Human	1	GCA_007497825_GCA_007643355	0_0	full_full	partial_partial	absent_absent	absent_absent	human_human	963	0.00207684
1533	3	PDS000078054.8	clade_one	United Kingdom	1	Europe	Human	1	GCA_004252985_GCA_007581085_GCA_010447135	0_0_0	full_full_full	partial_partial_partial	full_full_full	absent_absent_absent	human_human_human	963	0.00311526
1534	2	PDS000076482.55	clade_one	United Kingdom	1	Europe	Human	1	GCA_008106085_GCA_008578165	0_0	full_full	full_partial	absent_absent	full_full	human_human	8580	0.0002331
1535	2	PDS000051343.281	clade_three	Canada	1	North America	Human	1	GCA_011281425_GCA_010768815	1_1	absent_absent	absent_absent	absent_absent	absent_absent	stool_NA	2124	0.00094162
1536	10	PDS000076482.55	clade_one	United Kingdom	1	Europe	Human	1	GCA_007769825_GCA_007775245_GCA_007783525_GCA_007496745_GCA_007771205_GCA_007777785_GCA_004275815_GCA_007770705_GCA_007174195_GCA_007579975	2_2_2_2_2_2_2_2_2_2	full_full_full_full_full_full_full_full_full_full	partial_partial_partial_partial_partial_partial_partial_partial_partial_partial	absent_absent_absent_absent_absent_absent_absent_absent_absent_absent	full_full_full_full_full_full_full_full_full_full	human_human_human_human_human_human_human_human_human_human	8580	0.0011655
1539	2	PDS000078054.8	clade_one	Canada	1	North America	Human	1	GCA_011376185_GCA_011281465	0_0	full_full	partial_partial	absent_absent	absent_absent	stool_stool	963	0.00207684
1540	2	PDS000078054.8	clade_one	United Kingdom	1	Europe	Human	1	GCA_007768685_GCA_007600835	0_0	full_full	partial_partial	absent_absent	absent_absent	human_human	963	0.00207684
1542	7	PDS000078054.8	clade_one	United Kingdom	1	Europe	Human	1	GCA_008199285_GCA_008199465_GCA_008738915_GCA_008742535_GCA_008738835_GCA_008732515_GCA_008737575	0_0_0_0_0_0_0	full_full_full_full_full_full_full	partial_partial_partial_partial_partial_partial_partial	absent_absent_absent_absent_absent_absent_absent	absent_absent_absent_absent_absent_absent_absent	human_human_human_human_human_human_human	963	0.00726895
1543	2	PDS000051343.281	clade_three	USA	1	North America	Cow	1	GCA_010754195_GCA_010754215	1_1	absent_absent	absent_absent	absent_absent	absent_absent	comminuted beef_comminuted beef	2124	0.00094162
1544	2	PDS000078054.8	clade_one	United Kingdom	1	Europe	Human	1	GCA_007820855_GCA_007594965	0_0	full_full	partial_partial	absent_absent	absent_absent	human_human	963	0.00207684
1545	2	PDS000078054.8	clade_one	United Kingdom	1	Europe	Human	1	GCA_008573205_GCA_008106345	0_0	full_full	partial_partial	absent_absent	absent_absent	human_human	963	0.00207684
1548	4	PDS000078054.8	clade_one	United Kingdom	1	Europe	Human	1	GCA_010606305_GCA_008834365_GCA_008003205_GCA_010591545	0_0_0_0	full_full_full_full	partial_partial_partial_partial	absent_absent_absent_absent	absent_absent_absent_absent	human_human_human_human	963	0.00415369
1549	4	PDS000078054.8	clade_one	United Kingdom	1	Europe	Human	1	GCA_007500105_GCA_007780105_GCA_004275355_GCA_007500305	0_0_0_0	full_full_full_full	absent_absent_absent_absent	absent_absent_absent_absent	absent_absent_absent_absent	human_human_human_human	963	0.00415369
1551	4	PDS000078054.8	clade_one	United Kingdom	1	Europe	Human	1	GCA_008068745_GCA_011097405_GCA_006756345_GCA_010398225	0_0_0_0	absent_absent_absent_absent	partial_partial_partial_partial	absent_absent_absent_absent	absent_absent_absent_absent	human_human_human_human	963	0.00415369
1553	2	PDS000078054.8	clade_one	Denmark	1	Europe	Human	1	GCA_010198905_GCA_010198785	0_0	full_full	partial_partial	absent_absent	absent_absent	human_human	963	0.00207684
1554	2	PDS000051343.281	clade_three	USA	1	North America	Cow	1	GCA_005850005_GCA_005505495	1_1	absent_absent	absent_absent	absent_absent	absent_absent	Bovine Intestine_Bovine Fecal Swab	2124	0.00094162
1557	2	PDS000051343.281	clade_three	USA	1	North America	Human	1	GCA_003772085_GCA_005416715	1_1	absent_absent	absent_absent	absent_absent	absent_absent	NA_NA	2124	0.00094162
1558	3	PDS000076482.55	clade_one	United Kingdom	1	Europe	Human	1	GCA_008022775_GCA_011078725_GCA_011088455	0_0_0	full_full_full	full_full_full	absent_absent_absent	full_full_full	human_human_human	8580	0.00034965
1561	2	PDS000051343.281	clade_three	USA	1	North America	Human	1	GCA_016132935_GCA_016132825	1_1	absent_absent	absent_absent	absent_absent	absent_absent	NA_NA	2124	0.00094162
1564	2	PDS000078054.8	clade_one	United Kingdom	1	Europe	Human	1	GCA_007771795_GCA_007579485	0_0	full_full	partial_partial	absent_absent	absent_absent	human_human	963	0.00207684
1566	3	PDS000051343.281	clade_three	USA	1	North America	Human	1	GCA_014350175_GCA_016157495_GCA_005456825	1_1_1	absent_absent_absent	absent_absent_absent	absent_absent_absent	absent_absent_absent	NA_NA_NA	2124	0.00141243
1568	2	PDS000076482.55	clade_one	China	1	Asia	Swine	1	GCA_016422865_GCA_016422835	0_0	full_full	full_full	absent_absent	full_full	Pork from supermarket_Pork from supermarket	8580	0.0002331
1569	4	PDS000051343.281	clade_three	USA	1	North America	Human	1	GCA_015027955_GCA_015004635_GCA_016566835_GCA_015481905	1_1_1_1	absent_absent_absent_absent	absent_absent_absent_absent	absent_absent_absent_absent	absent_absent_absent_absent	NA_NA_NA_NA	2124	0.00188324
1570	5	PDS000076482.55	clade_one	United Kingdom	1	Europe	Human	1	GCA_004266625_GCA_007782105_GCA_003913795_GCA_007779385_GCA_007576985	0_0_0_0_0	full_full_full_full_full	partial_partial_partial_partial_partial	absent_absent_absent_absent_absent	full_full_full_full_full	human_human_human_human_human	8580	0.000582751
1571	3	PDS000076482.55	clade_one	United Kingdom	1	Europe	Human	1	GCA_008731015_GCA_008765435_GCA_008094425	0_0_0	full_full_full	full_full_full	full_full_full	full_full_full	human_human_human	8580	0.00034965
1574	4	PDS000076482.55	clade_one	United Kingdom	1	Europe	Human	1	GCA_010738035_GCA_004189805_GCA_007776245_GCA_007576905	0_0_0_0	full_full_full_full	partial_partial_full_full	full_full_full_full	full_full_full_full	human_human_human_human	8580	0.0004662
1575	6	PDS000076482.55	clade_one	United Kingdom	1	Europe	Human	1	GCA_009555345_GCA_009510195_GCA_009508925_GCA_008843695_GCA_008870745_GCA_009552635	0_0_0_0_0_0	full_full_full_full_full_full	full_full_partial_partial_full_partial	absent_absent_absent_absent_absent_absent	full_full_full_full_full_full	human_human_human_human_human_human	8580	0.000699301
1579	6	PDS000076482.55	clade_one	United Kingdom	1	Europe	Human	1	GCA_008108925_GCA_008750185_GCA_008102605_GCA_006519115_GCA_008741155_GCA_008059095	0_0_0_0_0_0	full_absent_absent_full_absent_absent	full_full_full_full_full_full	full_full_full_full_full_full	full_full_full_full_full_full	human_human_human_human_human_human	8580	0.000699301
1582	3	PDS000051343.281	clade_three	USA	1	North America	Human	1	GCA_013705035_GCA_011428435_GCA_011467735	1_1_1	absent_absent_absent	absent_absent_absent	absent_absent_absent	absent_absent_absent	NA_NA_NA	2124	0.00141243
1585	2	PDS000078054.8	clade_one	United Kingdom	1	Europe	Human	1	GCA_010948275_GCA_007791075	0_0	full_full	full_full	full_full	full_full	human_human	963	0.00207684
1586	3	PDS000076482.55	clade_one	United Kingdom	1	Europe	Human	1	GCA_008574685_GCA_008368295_GCA_008732335	0_2_0	full_full_full	full_partial_partial	absent_absent_absent	full_full_full	human_human_human	8580	0.00034965
1587	2	PDS000076482.55	clade_one	United Kingdom	1	Europe	Human	1	GCA_008021215_GCA_011078435	0_0	full_full	full_full	absent_absent	full_full	human_human	8580	0.0002331
1590	2	PDS000076482.55	clade_one	United Kingdom	1	Europe	Human	1	GCA_007504765_GCA_007769005	0_0	full_full	absent_absent	absent_absent	full_full	human_human	8580	0.0002331
1592	2	PDS000078054.8	clade_one	United Kingdom	1	Europe	Human	1	GCA_007771575_GCA_007776905	0_0	full_full	partial_partial	full_full	full_full	human_human	963	0.00207684
1594	3	PDS000078054.8	clade_one	United Kingdom	1	Europe	Human	1	GCA_008059295_GCA_008874445_GCA_010663625	0_0_0	full_full_full	full_full_full	absent_absent_absent	full_full_full	human_human_human	963	0.00311526
1595	3	PDS000076482.55	clade_one	United Kingdom	1	Europe	Human	1	GCA_007649795_GCA_008032175_GCA_007523225	0_0_0	full_full_full	full_full_full	full_full_full	full_full_full	human_human_human	8580	0.00034965
1602	5	PDS000076482.55	clade_one	United Kingdom	1	Europe	Human	1	GCA_008365795_GCA_008578505_GCA_011637895_GCA_010545705_GCA_010431915	0_0_0_0_0	full_full_full_full_full	full_full_full_full_full	full_full_full_full_full	full_full_full_full_full	human_human_human_human_human	8580	0.000582751
1604	2	PDS000051343.281	clade_three	USA	1	North America	Human	1	GCA_014633775_GCA_014597415	1_1	absent_absent	absent_absent	absent_absent	absent_absent	NA_NA	2124	0.00094162
1607	2	PDS000076482.55	clade_one	United Kingdom	1	Europe	Human	1	GCA_008020235_GCA_008035965	0_0	full_full	full_full	full_full	full_full	human_human	8580	0.0002331
1608	2	PDS000076482.55	clade_one	United Kingdom	1	Europe	Human	1	GCA_010877725_GCA_008018495	0_0	full_full	full_full	full_full	full_full	human_human	8580	0.0002331
1621	3	PDS000078054.8	clade_one	United Kingdom	1	Europe	Human	1	GCA_007769145_GCA_007788155_GCA_007579965	0_0_0	full_full_full	partial_partial_partial	full_full_full	full_full_full	human_human_human	963	0.00311526
1622	2	PDS000076482.55	clade_one	United Kingdom	1	Europe	Human	1	GCA_007611895_GCA_007789915	0_0	full_full	absent_absent	absent_absent	full_full	human_human	8580	0.0002331
1623	2	PDS000076482.55	clade_one	United Kingdom	1	Europe	Human	1	GCA_011091865_GCA_008036525	0_0	full_full	full_full	absent_absent	full_full	human_human	8580	0.0002331
1625	3	PDS000051343.281	clade_three	United Kingdom_USA	2	Europe_North America	Human	1	GCA_007909725_GCA_011310175_GCA_016336375	1_1_1	absent_absent_absent	absent_absent_absent	absent_absent_absent	absent_absent_absent	human_NA_stool	2124	0.00141243
1626	2	PDS000076482.55	clade_one	United Kingdom	1	Europe	Human	1	GCA_008073315_GCA_008104165	0_0	full_absent	full_full	absent_absent	full_full	human_human	8580	0.0002331
1627	4	PDS000078054.8	clade_one	USA	1	North America	Other	1	GCA_010539035_GCA_009179775_GCA_011115775_GCA_010503855	0_0_0_0	full_full_full_full	partial_partial_partial_partial	absent_absent_absent_absent	partial_partial_partial_partial	stool_stool_stool_stool	963	0.00415369
1629	3	PDS000078054.8	clade_one	United Kingdom	1	Europe	Human	1	GCA_007499365_GCA_010621485_GCA_004162935	0_0_0	full_full_full	partial_partial_partial	absent_absent_absent	absent_absent_absent	human_human_human	963	0.00311526
1630	3	PDS000078054.8	clade_one	USA_United Kingdom	2	North America_Europe	Human	1	GCA_010840965_GCA_011180795_GCA_016646445	0_0_0	full_full_full	absent_absent_absent	full_full_full	absent_absent_absent	NA_human_NA	963	0.00311526
1632	2	PDS000076482.55	clade_one	Denmark	1	Europe	Other	1	GCA_010207285_GCA_010209985	0_0	full_full	full_full	absent_absent	full_full	food_food	8580	0.0002331
1633	2	PDS000076482.55	clade_one	Denmark	1	Europe	Other	1	GCA_010209225_GCA_010209465	0_0	full_full	full_full	absent_absent	full_full	food_food	8580	0.0002331
1637	2	PDS000051343.281	clade_three	USA	1	North America	Human	1	GCA_016315265_GCA_016314945	1_1	absent_absent	absent_absent	absent_absent	absent_absent	NA_NA	2124	0.00094162
1641	3	PDS000076482.55	clade_one	United Kingdom	1	Europe	Chicken	1	GCA_010187205_GCA_010187345_GCA_010188385	0_0_0	full_full_full	full_full_full	absent_absent_absent	full_full_full	chicken_chicken_chicken	8580	0.00034965
1642	7	PDS000076482.55	clade_one	United Kingdom	1	Europe	Human	1	GCA_010650225_GCA_011400455_GCA_010455705_GCA_008853165_GCA_010771215_GCA_003909915_GCA_009556275	0_0_0_0_0_0_0	full_full_full_full_full_full_full	full_full_full_full_full_full_full	absent_absent_absent_absent_absent_absent_absent	full_full_full_full_full_full_full	human_human_human_human_human_human_human	8580	0.000815851
1644	11	PDS000078054.8	clade_one	United Kingdom	1	Europe	Human	1	GCA_011626565_GCA_010706695_GCA_007909985_GCA_009405905_GCA_009616965_GCA_011462995_GCA_009238805_GCA_009616455_GCA_011306715_GCA_009616215_GCA_010474985	0_0_0_0_0_0_0_0_0_0_0	full_full_full_full_full_full_full_full_full_full_full	partial_partial_partial_partial_partial_partial_partial_partial_partial_partial_partial	full_full_full_full_full_full_full_full_full_full_full	absent_absent_absent_absent_absent_absent_absent_absent_absent_absent_absent	human_human_human_human_human_human_human_human_human_human_human	963	0.0114226
1646	2	PDS000078054.8	clade_one	United Kingdom	1	Europe	Human	1	GCA_010577745_GCA_004261325	0_0	full_full	absent_absent	absent_absent	absent_absent	human_human	963	0.00207684
1647	2	PDS000078054.8	clade_one	United Kingdom_USA	2	Europe_North America	Human	1	GCA_007650755_GCA_006654575	0_0	full_full	partial_partial	full_full	absent_absent	human_NA	963	0.00207684
1648	2	PDS000051343.281	clade_three	USA	1	North America	Human	1	GCA_014126335_GCA_013983335	1_1	absent_absent	absent_absent	absent_absent	absent_absent	NA_NA	2124	0.00094162
1650	2	PDS000078054.8	clade_one	United Kingdom	1	Europe	Human	1	GCA_008847705_GCA_009509495	0_0	full_full	absent_absent	absent_absent	absent_absent	human_human	963	0.00207684
1653	19	PDS000078054.8	clade_one	United Kingdom	1	Europe	Human	1	GCA_010593725_GCA_007769745_GCA_007789095_GCA_007601495_GCA_007578365_GCA_003913695_GCA_007498985_GCA_007602495_GCA_007788035_GCA_007778365_GCA_010504055_GCA_007522425_GCA_010626525_GCA_010650885_GCA_007228035_GCA_007770045_GCA_010738895_GCA_010526565_GCA_007591275	0_0_0_0_0_0_0_0_0_0_0_0_0_0_0_0_0_0_0	full_full_full_full_full_full_full_full_full_full_full_full_full_full_full_full_full_full_full	absent_absent_absent_absent_absent_absent_absent_absent_absent_absent_absent_absent_absent_absent_absent_absent_absent_absent_absent	absent_absent_absent_absent_absent_absent_absent_absent_absent_absent_absent_absent_absent_absent_absent_absent_absent_absent_absent	absent_absent_absent_absent_absent_absent_absent_absent_absent_absent_absent_absent_absent_absent_absent_absent_absent_absent_absent	human_human_human_human_human_human_human_human_human_human_human_human_human_human_human_human_human_human_human	963	0.01973
1657	15	PDS000076482.55	clade_one	United Kingdom	1	Europe	Human	1	GCA_011096745_GCA_008073595_GCA_008074805_GCA_008061975_GCA_008062715_GCA_008365815_GCA_008056235_GCA_008056695_GCA_010949335_GCA_008054335_GCA_008050955_GCA_008573825_GCA_008108455_GCA_008053575_GCA_011633985	0_0_0_0_0_0_0_0_0_0_0_0_0_0_0	full_full_full_full_full_full_full_full_full_full_full_full_full_full_full	full_full_full_full_full_full_full_full_partial_full_full_full_full_full_full	full_full_full_full_full_full_full_full_full_full_full_full_full_full_full	full_full_full_full_full_full_full_full_full_full_full_full_full_full_full	human_human_human_human_human_human_human_human_human_human_human_human_human_human_human	8580	0.00174825
1659	3	PDS000076482.55	clade_one	United Kingdom	1	Europe	Human	1	GCA_011124565_GCA_008575645_GCA_008095705	0_0_0	full_full_full	full_full_full	full_full_full	full_full_full	human_human_human	8580	0.00034965
1662	4	PDS000076482.55	clade_one	USA	1	North America	Human	1	GCA_007563505_GCA_006735805_GCA_005803065_GCA_010399325	0_0_0_0	full_full_full_full	full_full_full_full	absent_absent_absent_absent	full_full_full_full	NA_NA_NA_stool	8580	0.0004662
1663	3	PDS000076482.55	clade_one	USA	1	North America	Human	1	GCA_006194045_GCA_010516215_GCA_011211345	0_0_0	full_full_full	full_full_partial	absent_absent_absent	full_full_full	NA_stool_NA	8580	0.00034965
1664	4	PDS000076482.55	clade_one	USA	1	North America	Human	1	GCA_010128925_GCA_006515035_GCA_007103445_GCA_010128905	0_0_0_0	full_full_full_full	partial_full_full_full	absent_absent_absent_absent	full_full_full_full	NA_NA_NA_NA	8580	0.0004662
1667	2	PDS000078054.8	clade_one	United Kingdom	1	Europe	Human	1	GCA_007771945_GCA_011078585	0_0	full_full	partial_partial	absent_absent	full_full	human_human	963	0.00207684
1669	2	PDS000076482.55	clade_one	USA	1	North America	Human	1	GCA_006595255_GCA_007103815	0_0	full_full	full_full	absent_absent	full_full	NA_NA	8580	0.0002331
1670	2	PDS000051343.281	clade_three	USA	1	North America	Human	1	GCA_007867245_GCA_008197685	1_1	absent_absent	absent_absent	absent_absent	absent_absent	NA_NA	2124	0.00094162
1672	2	PDS000051343.281	clade_three	USA	1	North America	Human	1	GCA_010474815_GCA_016252955	1_1	absent_absent	absent_absent	absent_absent	absent_absent	NA_NA	2124	0.00094162
1674	2	PDS000078054.8	clade_one	United Kingdom	1	Europe	Swine	1	GCA_010185625_GCA_010185565	0_0	full_full	absent_absent	absent_absent	full_full	NA_NA	963	0.00207684
1675	6	PDS000078054.8	clade_one	United Kingdom	1	Europe	Swine	1	GCA_010185965_GCA_010185885_GCA_010185745_GCA_010185685_GCA_010185705_GCA_010185635	0_0_0_0_0_0	full_full_full_full_full_full	absent_absent_absent_absent_absent_absent	absent_absent_absent_absent_absent_absent	full_full_full_full_full_full	NA_NA_NA_NA_NA_NA	963	0.00623053
1677	2	PDS000076482.55	clade_one	USA	1	North America	Human	1	GCA_003752725_GCA_003918445	0_0	full_full	partial_partial	absent_absent	full_full	NA_NA	8580	0.0002331
1679	4	PDS000076482.55	clade_one	USA	1	North America	Human	1	GCA_011107275_GCA_008988325_GCA_010749425_GCA_009050065	0_0_0_0	full_full_full_full	partial_partial_partial_partial	absent_absent_absent_absent	full_full_full_full	stool_stool_stool_stool	8580	0.0004662
1680	3	PDS000076482.55	clade_one	USA	1	North America	Turkey	1	GCA_005769365_GCA_010442685_GCA_005769305	0_0_0	full_full_full	full_full_full	absent_absent_absent	full_full_full	ground turkey_turkey_ground turkey	8580	0.00034965
1681	4	PDS000076482.55	clade_one	USA	1	North America	Human	1	GCA_013663395_GCA_013744335_GCA_014587475_GCA_014302105	0_0_0_0	full_full_full_full	partial_partial_partial_partial	absent_absent_absent_absent	full_full_full_full	NA_NA_NA_NA	8580	0.0004662
1687	2	PDS000076482.55	clade_one	United Kingdom	1	Europe	Human	1	GCA_008573235_GCA_008063435	0_0	full_full	full_full	full_full	full_full	human_human	8580	0.0002331
1692	2	PDS000051343.281	clade_three	USA	1	North America	Human	1	GCA_006741245_GCA_006664545	1_1	absent_absent	absent_absent	absent_absent	absent_absent	NA_NA	2124	0.00094162
1693	2	PDS000051343.281	clade_three	USA	1	North America	Human	1	GCA_016161015_GCA_016163265	1_1	absent_absent	absent_absent	absent_absent	absent_absent	NA_NA	2124	0.00094162
1694	2	PDS000076482.55	clade_one	USA	1	North America	Human	1	GCA_005410935_GCA_014390485	0_0	full_full	full_full	absent_absent	full_full	NA_NA	8580	0.0002331
1695	4	PDS000076482.55	clade_one	USA	1	North America	Human	1	GCA_014681545_GCA_015620815_GCA_015170775_GCA_014963805	0_0_0_0	full_full_full_full	full_full_full_full	absent_absent_absent_absent	full_full_full_full	NA_NA_NA_NA	8580	0.0004662
1698	5	PDS000076482.55	clade_one	USA	1	North America	Human	1	GCA_011758045_GCA_006241185_GCA_010597165_GCA_010563745_GCA_010651265	0_0_0_0_0	full_full_full_full_full	full_full_full_full_full	absent_absent_absent_absent_absent	full_full_full_full_full	stool_NA_stool_stool_stool	8580	0.000582751
1699	3	PDS000076482.55	clade_one	USA	1	North America	Human	1	GCA_006035315_GCA_010812005_GCA_011189795	0_0_0	full_full_absent	full_full_full	absent_absent_absent	full_full_full	NA_NA_NA	8580	0.00034965
1700	6	PDS000076482.55	clade_one	Canada_United Kingdom	2	North America_Europe	Human	1	GCA_011252265_GCA_011387415_GCA_011314935_GCA_011252095_GCA_008022835_GCA_011292685	0_0_0_0_0_0	full_full_full_full_full_full	full_full_full_full_absent_partial	absent_absent_absent_absent_absent_absent	full_full_full_full_full_full	stool_stool_stool_stool_human_stool	8580	0.000699301
1702	2	PDS000051343.281	clade_three	USA	1	North America	Human	1	GCA_008888045_GCA_016230245	1_1	absent_absent	absent_absent	absent_absent	absent_absent	NA_NA	2124	0.00094162
1704	2	PDS000051343.281	clade_three	USA	1	North America	Human	1	GCA_008352285_GCA_013559905	1_1	absent_absent	absent_absent	absent_absent	absent_absent	NA_NA	2124	0.00094162
1705	2	PDS000051343.281	clade_three	USA	1	North America	Human	1	GCA_015629365_GCA_015213285	1_1	absent_absent	absent_absent	absent_absent	absent_absent	NA_NA	2124	0.00094162
1709	2	PDS000051343.281	clade_three	USA	1	North America	Human	1	GCA_013802965_GCA_016171065	1_1	absent_absent	absent_absent	absent_absent	absent_absent	NA_NA	2124	0.00094162
1710	2	PDS000051343.281	clade_three	USA	1	North America	Human	1	GCA_011148735_GCA_016271415	1_1	absent_absent	absent_absent	absent_absent	absent_absent	stool_NA	2124	0.00094162
1711	2	PDS000051343.281	clade_three	USA	1	North America	Other	1	GCA_016360765_GCA_007077665	1_1	absent_absent	absent_absent	absent_absent	absent_absent	NA_NA	2124	0.00094162
1712	2	PDS000078054.8	clade_one	United Kingdom	1	Europe	Human	1	GCA_007769605_GCA_007583965	0_0	full_full	partial_partial	absent_absent	absent_absent	human_human	963	0.00207684
1714	5	PDS000078054.8	clade_one	United Kingdom	1	Europe	Human	1	GCA_007779885_GCA_007792795_GCA_007583825_GCA_007586635_GCA_007780365	0_0_0_0_0	full_full_full_full_full	partial_partial_partial_partial_partial	absent_absent_absent_absent_absent	absent_absent_absent_absent_absent	human_human_human_human_human	963	0.00519211
1715	2	PDS000051343.281	clade_three	USA	1	North America	Human	1	GCA_015279305_GCA_014295555	1_1	absent_absent	absent_absent	absent_absent	absent_absent	NA_NA	2124	0.00094162
1716	2	PDS000076482.55	clade_one	USA	1	North America	Human	1	GCA_014519245_GCA_016143795	0_0	full_full	absent_absent	absent_absent	full_full	NA_NA	8580	0.0002331
1719	2	PDS000051343.281	clade_three	USA	1	North America	Human	1	GCA_013753155_GCA_013766065	1_1	absent_absent	absent_absent	absent_absent	absent_absent	NA_NA	2124	0.00094162
1720	2	PDS000076482.55	clade_one	USA	1	North America	Human	1	GCA_006791405_GCA_006424445	0_0	full_full	partial_partial	absent_absent	full_full	NA_NA	8580	0.0002331
1722	2	PDS000076482.55	clade_one	USA	1	North America	Swine	1	GCA_005557075_GCA_005703755	0_2	full_full	partial_absent	absent_absent	full_full	Swine colon_Porcine Colon 1	8580	0.0002331
1725	3	PDS000051343.281	clade_three	USA	1	North America	Human	1	GCA_011645455_GCA_009235965_GCA_016229585	1_1_1	absent_absent_absent	absent_absent_absent	absent_absent_absent	absent_absent_absent	NA_NA_NA	2124	0.00141243
1726	2	PDS000078054.8	clade_one	United Kingdom	1	Europe	Human	1	GCA_007777505_GCA_007643455	0_0	full_full	absent_absent	absent_absent	absent_absent	human_human	963	0.00207684
1729	2	PDS000076482.55	clade_one	USA	1	North America	Human	1	GCA_016588635_GCA_013507555	0_0	full_full	full_full	absent_absent	full_full	NA_NA	8580	0.0002331
1730	11	PDS000078054.8	clade_one	United Kingdom	1	Europe	Human	1	GCA_007615235_GCA_007650215_GCA_007503025_GCA_008901645_GCA_008246685_GCA_007972585_GCA_007646395_GCA_007582065_GCA_010992835_GCA_004158455_GCA_008900985	0_0_0_0_0_0_0_0_0_0_0	full_full_full_full_full_full_full_full_full_full_full	partial_partial_partial_partial_absent_partial_partial_partial_partial_partial_partial	full_absent_absent_absent_absent_absent_absent_absent_absent_absent_absent	absent_absent_absent_absent_absent_absent_absent_absent_absent_absent_absent	human_human_human_human_human_human_human_human_human_human_human	963	0.0114226
1731	2	PDS000051343.281	clade_three	USA	1	North America	Other	1	GCA_010624605_GCA_016363005	1_1	absent_absent	absent_absent	absent_absent	absent_absent	stool_stool	2124	0.00094162
1733	2	PDS000076482.55	clade_one	USA	1	North America	Human	1	GCA_006497535_GCA_006497515	0_0	full_full	full_full	absent_absent	full_full	NA_NA	8580	0.0002331
1734	3	PDS000078054.8	clade_one	United Kingdom	1	Europe	Human	1	GCA_010737335_GCA_010728185_GCA_011626665	0_0_0	full_full_absent	partial_full_partial	absent_absent_absent	full_full_full	human_human_human	963	0.00311526
1735	2	PDS000076482.55	clade_one	USA	1	North America	Human	1	GCA_012654535_GCA_006613145	0_0	full_full	partial_partial	absent_absent	full_full	NA_NA	8580	0.0002331
1736	4	PDS000076482.55	clade_one	USA	1	North America	Human	1	GCA_006738105_GCA_006803325_GCA_006626205_GCA_008303845	0_0_0_0	full_full_full_full	full_partial_full_full	absent_absent_absent_absent	full_full_full_full	NA_NA_NA_NA	8580	0.0004662
1737	2	PDS000076482.55	clade_one	USA	1	North America	Human	1	GCA_005562775_GCA_006327325	0_0	full_full	full_full	absent_absent	full_full	NA_NA	8580	0.0002331
1738	7	PDS000076482.55	clade_one	USA	1	North America	Human	1	GCA_011109225_GCA_010759735_GCA_010468765_GCA_010499095_GCA_010993495_GCA_010569785_GCA_010677905	0_0_0_0_0_0_0	full_full_full_full_full_full_full	full_full_full_full_full_full_full	absent_absent_absent_absent_absent_absent_absent	full_full_full_full_full_full_full	stool_stool_stool_stool_stool_stool_stool	8580	0.000815851
1739	2	PDS000051343.281	clade_three	USA	1	North America	Human	1	GCA_011598485_GCA_016232125	1_1	absent_absent	absent_absent	absent_absent	absent_absent	NA_NA	2124	0.00094162
1740	2	PDS000051343.281	clade_three	Canada	1	North America	Human	1	GCA_011315215_GCA_010301175	1_1	absent_absent	absent_absent	absent_absent	absent_absent	stool_stool	2124	0.00094162
1742	2	PDS000076482.55	clade_one	USA	1	North America	Other	1	GCA_006048235_GCA_007031525	0_0	full_full	full_partial	absent_absent	full_full	NA_NA	8580	0.0002331
1743	3	PDS000078054.8	clade_one	United Kingdom	1	Europe	Swine	1	GCA_010191005_GCA_010190585_GCA_010190985	2_2_2	full_full_full	partial_partial_partial	full_full_full	full_full_full	NA_NA_NA	963	0.00311526
1744	5	PDS000051343.281	clade_three	USA	1	North America	Human	1	GCA_006598865_GCA_016380945_GCA_010562425_GCA_010898955_GCA_006559765	1_1_1_1_1	absent_absent_absent_absent_absent	absent_absent_absent_absent_absent	absent_absent_absent_absent_absent	absent_absent_absent_absent_absent	NA_NA_stool_stool_NA	2124	0.00235405
1745	2	PDS000051343.281	clade_three	USA	1	North America	Human	1	GCA_012146085_GCA_013506855	1_1	absent_absent	absent_absent	absent_absent	absent_absent	NA_NA	2124	0.00094162
1748	2	PDS000078054.8	clade_one	United Kingdom	1	Europe	Swine	1	GCA_010184585_GCA_010185505	0_0	full_full	absent_absent	absent_absent	full_full	NA_NA	963	0.00207684
1753	4	PDS000076482.55	clade_one	USA	1	North America	Human	1	GCA_006071775_GCA_005446955_GCA_010383305_GCA_005857785	0_0_0_0	full_full_full_full	full_full_full_full	absent_absent_absent_absent	full_full_full_full	NA_NA_stool_NA	8580	0.0004662
1754	2	PDS000076482.55	clade_one	USA	1	North America	Human	1	GCA_013143225_GCA_015846905	2_2	full_full	partial_partial	absent_absent	full_full	NA_NA	8580	0.0002331
1759	6	PDS000076482.55	clade_one	USA	1	North America	Human	1	GCA_013524435_GCA_014092495_GCA_011351695_GCA_013502475_GCA_013502575_GCA_011488425	0_0_0_0_0_0	full_full_full_full_full_full	partial_full_full_full_full_full	absent_absent_absent_absent_absent_absent	full_full_full_full_full_full	NA_NA_NA_NA_NA_NA	8580	0.000699301
1764	2	PDS000051343.281	clade_three	USA	1	North America	Human	1	GCA_013768985_GCA_013743395	1_1	absent_absent	absent_absent	absent_absent	absent_absent	NA_NA	2124	0.00094162
1767	2	PDS000076482.55	clade_one	USA	1	North America	Human	1	GCA_010490055_GCA_010731035	0_0	full_full	absent_absent	absent_absent	full_full	NA_NA	8580	0.0002331
1769	7	PDS000051343.281	clade_three	USA	1	North America	Human	1	GCA_016121915_GCA_015091095_GCA_016158355_GCA_016121215_GCA_014721015_GCA_016154155_GCA_016154135	1_1_1_1_1_1_1	absent_absent_absent_absent_absent_absent_absent	absent_absent_absent_absent_absent_absent_absent	absent_absent_absent_absent_absent_absent_absent	absent_absent_absent_absent_absent_absent_absent	NA_NA_NA_NA_NA_NA_NA	2124	0.00329567
1770	2	PDS000051343.281	clade_three	USA	1	North America	Human	1	GCA_016319825_GCA_016358065	1_1	absent_absent	absent_absent	absent_absent	absent_absent	NA_stool	2124	0.00094162
1771	3	PDS000051343.281	clade_three	USA	1	North America	Chicken	1	GCA_008522485_GCA_001480975_GCA_008474965	1_1_1	absent_absent_absent	absent_absent_absent	absent_absent_absent	absent_absent_absent	chicken breast_chicken breast_chicken breast	2124	0.00141243
1780	2	PDS000051343.281	clade_three	Canada	1	North America	Human	1	GCA_013799585_GCA_011315135	1_1	absent_absent	absent_absent	absent_absent	absent_absent	stool_stool	2124	0.00094162
1781	2	PDS000051343.281	clade_three	Canada	1	North America	Human	1	GCA_011387055_GCA_011315805	1_1	absent_absent	absent_absent	absent_absent	absent_absent	stool_stool	2124	0.00094162
1784	2	PDS000078054.8	clade_one	United Kingdom	1	Europe	Human	1	GCA_009388805_GCA_011171375	0_0	full_full	partial_partial	absent_absent	absent_absent	human_human	963	0.00207684
1785	2	PDS000078054.8	clade_one	United Kingdom	1	Europe	Human	1	GCA_008287055_GCA_008294515	0_0	full_full	partial_partial	absent_absent	absent_absent	human_human	963	0.00207684
1787	3	PDS000078054.8	clade_one	United Kingdom	1	Europe	Human	1	GCA_009616095_GCA_006394815_GCA_009239045	0_0_0	full_full_full	partial_partial_partial	absent_absent_absent	absent_absent_absent	human_human_human	963	0.00311526
1788	7	PDS000076482.55	clade_one	USA	1	North America	Swine	1	GCA_003067285_GCA_003067365_GCA_003067205_GCA_003067395_GCA_003066945_GCA_003067425_GCA_003067255	0_0_0_0_0_0_0	full_full_full_full_full_full_full	full_full_full_full_full_full_full	absent_absent_absent_absent_absent_absent_absent	full_full_full_full_full_full_full	swine_swine_swine_swine_swine_swine_swine	8580	0.000815851
1791	15	PDS000078054.8	clade_one	Chile	1	South America	Other	1	GCA_011468695_GCA_011469315_GCA_011736055_GCA_011734035_GCA_011468235_GCA_011470175_GCA_011468465_GCA_011733255_GCA_011735855_GCA_011735415_GCA_011462975_GCA_011734015_GCA_011715695_GCA_011469955_GCA_011469735	0_0_0_0_0_0_0_0_0_0_0_0_0_0_0	full_full_full_full_full_full_full_full_full_full_full_full_full_full_full	absent_absent_absent_absent_absent_absent_absent_absent_absent_absent_absent_absent_absent_absent_absent	absent_absent_absent_absent_absent_absent_absent_absent_absent_absent_absent_absent_absent_absent_absent	absent_absent_absent_absent_absent_absent_absent_absent_absent_absent_absent_absent_absent_absent_absent	irrigation canal_irrigation canal_irrigation canal_irrigation canal_irrigation canal_irrigation canal_irrigation canal_irrigation canal_irrigation canal_irrigation canal_irrigation canal_irrigation canal_irrigation canal_irrigation canal_irrigation canal	963	0.0155763
1794	2	PDS000076482.55	clade_one	USA	1	North America	Human	1	GCA_011429575_GCA_010534905	0_0	full_full	partial_partial	absent_absent	full_full	NA_NA	8580	0.0002331
1796	4	PDS000051343.281	clade_three	USA	1	North America	Human	1	GCA_016251875_GCA_007741395_GCA_006322485_GCA_016372765	1_1_1_1	absent_absent_absent_absent	absent_absent_absent_absent	absent_absent_absent_absent	absent_absent_absent_absent	stool_NA_NA_stool	2124	0.00188324
1799	2	PDS000076482.55	clade_one	USA	1	North America	Human	1	GCA_015191845_GCA_015191705	0_0	full_full	full_full	absent_absent	full_full	NA_NA	8580	0.0002331
1800	3	PDS000076482.55	clade_one	USA	1	North America	Human	1	GCA_014556215_GCA_015173685_GCA_014783055	0_0_0	full_full_full	partial_full_full	absent_absent_absent	full_full_full	NA_NA_NA	8580	0.00034965
1801	10	PDS000076482.55	clade_one	USA	1	North America	Human	1	GCA_008190285_GCA_008392195_GCA_008194025_GCA_008378405_GCA_008186945_GCA_008194905_GCA_011582705_GCA_009229545_GCA_008563695_GCA_008193045	0_0_0_0_0_0_0_0_0_0	full_full_full_full_full_full_full_full_full_full	full_full_full_full_partial_full_partial_partial_full_full	absent_absent_absent_absent_absent_absent_absent_absent_absent_absent	full_full_full_full_full_full_full_full_full_full	NA_NA_NA_NA_NA_NA_NA_NA_NA_NA	8580	0.0011655
1802	2	PDS000076482.55	clade_one	USA	1	North America	Human	1	GCA_011506265_GCA_013792985	0_0	full_full	absent_absent	absent_absent	full_full	NA_NA	8580	0.0002331
1803	2	PDS000078054.8	clade_one	United Kingdom	1	Europe	Human	1	GCA_008849125_GCA_008847685	0_0	full_full	partial_partial	full_absent	full_full	human_human	963	0.00207684
1805	5	PDS000076482.55	clade_one	USA	1	North America	Human	1	GCA_003768765_GCA_010841285_GCA_006824845_GCA_006842605_GCA_006709605	0_0_0_0_0	full_full_full_full_full	partial_full_full_full_full	absent_absent_absent_absent_absent	full_full_full_full_full	NA_NA_NA_NA_NA	8580	0.000582751
1806	5	PDS000051343.281	clade_three	USA	1	North America	Human	1	GCA_010787195_GCA_005457165_GCA_010004585_GCA_008497145_GCA_016384445	1_1_1_1_1	absent_absent_absent_absent_absent	absent_absent_absent_absent_absent	absent_absent_absent_absent_absent	absent_absent_absent_absent_absent	blood_NA_stool_stool_NA	2124	0.00235405
1807	3	PDS000076482.55	clade_one	USA	1	North America	Human	1	GCA_006831185_GCA_006281515_GCA_011143775	0_0_0	full_full_full	full_full_full	absent_absent_absent	full_full_full	NA_NA_stool	8580	0.00034965
1811	2	PDS000051343.281	clade_three	USA	1	North America	Human	1	GCA_016280225_GCA_016259245	1_1	absent_absent	absent_absent	absent_absent	absent_absent	NA_NA	2124	0.00094162
1812	3	PDS000076482.55	clade_one	USA	1	North America	Human	1	GCA_014214525_GCA_008748555_GCA_006596005	0_0_0	full_full_full	full_full_full	absent_absent_absent	full_full_full	NA_NA_NA	8580	0.00034965
1813	2	PDS000078054.8	clade_one	United Kingdom	1	Europe	Human	1	GCA_008768155_GCA_009407365	0_0	full_full	full_absent	full_full	full_full	human_human	963	0.00207684
1817	2	PDS000076482.55	clade_one	USA	1	North America	Human	1	GCA_014576355_GCA_013099275	0_0	absent_absent	absent_absent	absent_absent	full_full	NA_NA	8580	0.0002331
1818	2	PDS000076482.55	clade_one	USA	1	North America	Human	1	GCA_014214995_GCA_016144295	0_0	absent_absent	absent_absent	absent_absent	full_full	NA_NA	8580	0.0002331
1822	2	PDS000076482.55	clade_one	USA	1	North America	Other	1	GCA_011411625_GCA_010764895	0_0	full_full	full_partial	absent_absent	full_full	stool_stool	8580	0.0002331
1823	6	PDS000076482.55	clade_one	USA	1	North America	Swine	1	GCA_016094755_GCA_016094815_GCA_016095535_GCA_016095815_GCA_016095835_GCA_016094835	0_0_0_0_0_0	full_full_full_full_full_full	partial_partial_partial_partial_partial_partial	absent_absent_absent_absent_absent_absent	full_full_full_full_full_full	Fecal/pre-slaughter_Cecal/post-slaughter_Fecal/pre-slaughter_Cecal/post-slaughter_Fecal/pre-slaughter_Cecal/post-slaughter	8580	0.000699301
1824	2	PDS000051343.281	clade_three	USA	1	North America	Other	1	GCA_006045255_GCA_016370125	1_1	absent_absent	absent_absent	absent_absent	absent_absent	NA_NA	2124	0.00094162
1826	2	PDS000051343.281	clade_three	USA	1	North America	Other	1	GCA_006187265_GCA_006182685	1_1	absent_absent	absent_absent	absent_absent	absent_absent	NA_NA	2124	0.00094162
1828	3	PDS000051343.281	clade_three	USA	1	North America	Human	1	GCA_015125635_GCA_016153775_GCA_014790785	1_1_1	absent_absent_absent	absent_absent_absent	absent_absent_absent	absent_absent_absent	NA_NA_NA	2124	0.00141243
1829	2	PDS000076482.55	clade_one	USA	1	North America	Human	1	GCA_005540195_GCA_006731905	0_0	full_full	partial_partial	absent_absent	full_full	NA_NA	8580	0.0002331
1830	2	PDS000076482.55	clade_one	USA	1	North America	Human	1	GCA_013691865_GCA_010850985	0_0	full_full	full_full	absent_absent	full_full	NA_NA	8580	0.0002331
1832	9	PDS000051343.281	clade_three	USA	1	North America	Human	1	GCA_016155715_GCA_016224435_GCA_008794935_GCA_013557835_GCA_010880525_GCA_009005775_GCA_016222265_GCA_013615715_GCA_016205285	1_1_1_1_1_1_1_1_1	absent_absent_absent_absent_absent_absent_absent_absent_absent	absent_absent_absent_absent_absent_absent_absent_absent_absent	absent_absent_absent_absent_absent_absent_absent_absent_absent	absent_absent_absent_absent_absent_absent_absent_absent_absent	NA_NA_NA_NA_NA_NA_NA_NA_NA	2124	0.00423729
1833	2	PDS000078054.8	clade_one	United Kingdom	1	Europe	Human	1	GCA_008239385_GCA_007981305	0_0	full_full	absent_absent	absent_absent	absent_absent	human_human	963	0.00207684
1837	2	PDS000076482.55	clade_one	USA	1	North America	Human	1	GCA_010414305_GCA_007633385	0_0	full_full	full_full	absent_absent	full_full	stool_NA	8580	0.0002331
1839	2	PDS000051343.281	clade_three	USA	1	North America	Chicken	1	GCA_011433595_GCA_010433135	1_1	absent_absent	absent_absent	absent_absent	absent_absent	animal-chicken-young chicken_raw intact chicken	2124	0.00094162
1840	3	PDS000076482.55	clade_one	USA	1	North America	Swine	1	GCA_016095755_GCA_016095795_GCA_016095735	0_0_0	full_full_full	full_full_partial	absent_absent_absent	full_full_full	Fecal/pre-slaughter_Fecal/pre-slaughter_Fecal/pre-slaughter	8580	0.00034965
1841	6	PDS000051343.281	clade_three	USA	1	North America	Human	1	GCA_005655615_GCA_006599645_GCA_011135635_GCA_004239725_GCA_016278845_GCA_016314265	1_1_1_1_1_1	absent_absent_absent_absent_absent_absent	absent_absent_absent_absent_absent_absent	absent_absent_absent_absent_absent_absent	absent_absent_absent_absent_absent_absent	NA_NA_blood_NA_NA_NA	2124	0.00282486
1842	12	PDS000051343.281	clade_three	USA	1	North America	Other	1	GCA_006202065_GCA_006327045_GCA_007570385_GCA_006327075_GCA_006327005_GCA_006210965_GCA_016352685_GCA_007841995_GCA_016386125_GCA_005679395_GCA_007574205_GCA_016317825	1_1_1_1_1_1_1_1_1_1_1_1	absent_absent_absent_absent_absent_absent_absent_absent_absent_absent_absent_absent	absent_absent_absent_absent_absent_absent_absent_absent_absent_absent_absent_absent	absent_absent_absent_absent_absent_absent_absent_absent_absent_absent_absent_absent	absent_absent_absent_absent_absent_absent_absent_absent_absent_absent_absent_absent	Non-Tidal Freshwater River_Non-Tidal Freshwater River_Non-Tidal Freshwater River_Non-Tidal Freshwater River_Non-Tidal Freshwater River_Non-Tidal Freshwater River_Non-Tidal Freshwater River_Non-Tidal Freshwater River_Non-Tidal Freshwater River_Non-Tidal Freshwater River_Non-Tidal Freshwater River_Non-Tidal Freshwater River	2124	0.00564972
1843	3	PDS000076482.55	clade_one	USA	1	North America	Human	1	GCA_006194305_GCA_006190385_GCA_007553415	0_0_0	full_full_full	full_full_full	full_full_full	full_full_full	NA_NA_NA	8580	0.00034965
1844	3	PDS000078054.8	clade_one	United Kingdom	1	Europe	Human	1	GCA_007782475_GCA_007779245_GCA_007579125	2_2_2	partial_partial_partial	absent_absent_absent	full_full_full	full_full_full	human_human_human	963	0.00311526
1846	2	PDS000078054.8	clade_one	United Kingdom	1	Europe	Human	1	GCA_007604495_GCA_010798595	2_2	partial_partial	absent_absent	full_full	full_full	human_human	963	0.00207684
1847	6	PDS000076482.55	clade_one	USA	1	North America	Human	1	GCA_006705705_GCA_010539535_GCA_006076155_GCA_013023165_GCA_008725055_GCA_007081885	0_0_0_0_0_0	full_full_full_full_full_full	partial_full_full_partial_partial_partial	absent_absent_absent_absent_absent_absent	full_full_full_full_full_full	NA_stool_biological fluid and/or tissue_NA_NA_NA	8580	0.000699301
1848	2	PDS000051343.281	clade_three	USA	1	North America	Human	1	GCA_008398995_GCA_010945175	1_1	absent_absent	absent_absent	absent_absent	absent_absent	NA_NA	2124	0.00094162
1849	2	PDS000076482.55	clade_one	USA	1	North America	Human	1	GCA_005623205_GCA_005597835	0_0	full_full	full_full	absent_absent	full_full	NA_NA	8580	0.0002331
1850	4	PDS000076482.55	clade_one	USA	1	North America	Other	1	GCA_006920555_GCA_002066795_GCA_006925355_GCA_006037675	0_0_0_0	full_full_full_full	full_full_full_full	absent_absent_absent_absent	full_full_full_full	NA_NA_NA_NA	8580	0.0004662
1852	3	PDS000076482.55	clade_one	Canada	1	North America	Human	1	GCA_011255085_GCA_013799605_GCA_011279085	0_0_0	full_full_full	full_full_full	absent_absent_absent	full_full_full	urine_urine_stool	8580	0.00034965
1854	2	PDS000051343.281	clade_three	USA	1	North America	Human	1	GCA_014093715_GCA_005768315	1_1	absent_absent	absent_absent	absent_absent	absent_absent	NA_NA	2124	0.00094162
1855	2	PDS000076482.55	clade_one	USA	1	North America	Other	1	GCA_010469485_GCA_011117295	0_0	full_full	full_full	absent_absent	full_full	stool_stool	8580	0.0002331
1856	2	PDS000076482.55	clade_one	USA	1	North America	Human	1	GCA_011003195_GCA_012654255	0_0	full_full	full_full	absent_absent	full_full	NA_NA	8580	0.0002331
1857	2	PDS000051343.281	clade_three	USA	1	North America	Human	1	GCA_006597405_GCA_006612425	1_1	absent_absent	absent_absent	absent_absent	absent_absent	NA_NA	2124	0.00094162
1858	2	PDS000076482.55	clade_one	USA	1	North America	Human	1	GCA_005653175_GCA_011608265	0_0	full_full	full_partial	absent_absent	full_full	NA_NA	8580	0.0002331
1859	2	PDS000051343.281	clade_three	Japan	1	Asia	Human	1	GCA_015649565_GCA_015650185	1_1	absent_absent	absent_absent	absent_absent	absent_absent	NA_NA	2124	0.00094162
1860	2	PDS000076482.55	clade_one	USA	1	North America	Human	1	GCA_010523635_GCA_010747155	2_2	absent_absent	partial_absent	absent_absent	full_full	NA_NA	8580	0.0002331
1862	2	PDS000076482.55	clade_one	USA	1	North America	Human	1	GCA_011272375_GCA_013745395	0_0	full_full	full_full	absent_absent	full_full	NA_NA	8580	0.0002331
1863	2	PDS000076482.55	clade_one	USA	1	North America	Other	1	GCA_010514675_GCA_010545665	0_0	full_full	full_full	absent_absent	full_full	stool_stool	8580	0.0002331
1866	3	PDS000076482.55	clade_one	USA	1	North America	Human	1	GCA_006627685_GCA_006743815_GCA_006675005	0_0_0	full_full_full	full_full_full	absent_absent_absent	full_full_full	NA_NA_NA	8580	0.00034965
1867	4	PDS000076482.55	clade_one	USA	1	North America	Other	1	GCA_006048315_GCA_010542665_GCA_009213165_GCA_010754755	0_0_0_0	full_full_full_full	full_full_full_full	absent_absent_absent_absent	full_full_full_full	NA_stool_stool_stool	8580	0.0004662
1868	2	PDS000076482.55	clade_one	USA	1	North America	Human	1	GCA_014743435_GCA_011691815	0_0	full_full	full_full	absent_absent	full_full	NA_NA	8580	0.0002331
1869	3	PDS000076482.55	clade_one	USA	1	North America	Human	1	GCA_011397875_GCA_006707565_GCA_011753395	0_0_0	absent_absent_absent	absent_partial_full	absent_absent_absent	full_full_full	stool_NA_stool	8580	0.00034965
1870	9	PDS000076482.55	clade_one	USA	1	North America	Human	1	GCA_005625015_GCA_006206885_GCA_006887005_GCA_005731775_GCA_010004915_GCA_010646285_GCA_005550695_GCA_006886905_GCA_011110435	0_0_0_0_0_0_0_0_0	full_full_full_full_full_full_full_full_full	full_full_full_full_full_full_full_full_full	absent_absent_absent_absent_absent_absent_absent_absent_absent	full_full_full_full_full_full_full_full_full	NA_NA_NA_NA_stool_urine_NA_NA_blood	8580	0.00104895
1873	2	PDS000076482.55	clade_one	USA	1	North America	Human	1	GCA_008602165_GCA_008722295	0_0	full_full	partial_partial	absent_absent	full_full	NA_NA	8580	0.0002331
1876	2	PDS000076482.55	clade_one	USA	1	North America	Swine	1	GCA_010613105_GCA_010769715	0_0	full_full	partial_full	absent_absent	full_full	animal-swine-market swine_animal-swine-market swine	8580	0.0002331
1878	2	PDS000051343.281	clade_three	Canada	1	North America	Human	1	GCA_011254775_GCA_011255315	1_1	absent_absent	absent_absent	absent_absent	absent_absent	stool_stool	2124	0.00094162
1880	2	PDS000051343.281	clade_three	USA	1	North America	Human	1	GCA_013745155_GCA_008603365	1_1	absent_absent	absent_absent	absent_absent	absent_absent	NA_NA	2124	0.00094162
1881	7	PDS000076482.55	clade_one	USA	1	North America	Human	1	GCA_006193965_GCA_010647205_GCA_010431655_GCA_011110595_GCA_007045725_GCA_011108095_GCA_010471485	0_0_0_0_0_0_0	full_full_full_full_full_full_full	partial_partial_partial_partial_partial_partial_partial	absent_absent_absent_absent_absent_absent_absent	full_full_full_full_full_full_full	NA_stool_stool_stool_NA_stool_stool	8580	0.000815851
1882	7	PDS000051343.281	clade_three	USA	1	North America	Other	1	GCA_016364345_GCA_016363925_GCA_006122275_GCA_006065415_GCA_006066015_GCA_016364265_GCA_016364235	1_1_1_1_1_1_1	absent_absent_absent_absent_absent_absent_absent	absent_absent_absent_absent_absent_absent_absent	absent_absent_absent_absent_absent_absent_absent	absent_absent_absent_absent_absent_absent_absent	Non-tidal freshwater_Non-tidal freshwater_Non-tidal freshwater_Non-tidal freshwater_Non-tidal freshwater_Non-tidal freshwater_Non-tidal freshwater	2124	0.00329567
1883	2	PDS000051343.281	clade_three	USA	1	North America	Human	1	GCA_005831865_GCA_016272945	1_1	absent_absent	absent_absent	absent_absent	absent_absent	NA_NA	2124	0.00094162
1884	3	PDS000051343.281	clade_three	USA	1	North America	Human	1	GCA_016376325_GCA_016374845_GCA_006728725	1_1_1	absent_absent_absent	absent_absent_absent	absent_absent_absent	absent_absent_absent	NA_NA_NA	2124	0.00141243
1885	4	PDS000051343.281	clade_three	USA	1	North America	Human	1	GCA_007716325_GCA_005905445_GCA_016266965_GCA_006428295	1_1_1_1	absent_absent_absent_absent	absent_absent_absent_absent	full_absent_absent_absent	absent_absent_absent_absent	NA_NA_NA_NA	2124	0.00188324
1886	2	PDS000076482.55	clade_one	USA	1	North America	Swine	1	GCA_010795575_GCA_010739975	0_0	full_full	full_full	absent_absent	full_full	tissue pool (Sus domesticus)_tissue pool (Sus domesticus)	8580	0.0002331
1888	5	PDS000051343.281	clade_three	USA	1	North America	Human	1	GCA_016142775_GCA_015846455_GCA_015042455_GCA_011597425_GCA_016211545	1_1_1_1_1	absent_absent_absent_absent_absent	absent_absent_absent_absent_absent	absent_absent_absent_absent_absent	absent_absent_absent_absent_absent	NA_NA_NA_NA_NA	2124	0.00235405
1890	2	PDS000051343.281	clade_three	USA	1	North America	Human	1	GCA_005643915_GCA_006743585	1_1	absent_absent	absent_absent	absent_absent	absent_absent	NA_NA	2124	0.00094162
1894	2	PDS000076482.55	clade_one	Australia_United Kingdom	2	Oceania_Europe	Human	1	GCA_013261855_GCA_007577015	0_0	full_full	partial_full	absent_absent	full_full	feces_human	8580	0.0002331
1895	5	PDS000051343.281	clade_three	USA	1	North America	Human	1	GCA_010824885_GCA_011306035_GCA_010525745_GCA_016695055_GCA_008558035	1_1_1_1_1	absent_absent_absent_absent_absent	absent_absent_absent_absent_absent	absent_absent_absent_absent_absent	absent_absent_absent_absent_absent	NA_NA_NA_NA_NA	2124	0.00235405
1896	6	PDS000076482.55	clade_one	China	1	Asia	Swine	1	GCA_016407645_GCA_016407475_GCA_016407285_GCA_016408035_GCA_016408005_GCA_016408075	0_0_0_0_0_0	full_full_full_full_full_full	full_full_partial_full_full_full	absent_absent_absent_absent_absent_absent	full_full_full_full_full_full	Pork from wild market_Pork from wild market_Pork from supermarket_Pork from supermarket_Pork from supermarket_Pork from wild market	8580	0.000699301
1897	4	PDS000051343.281	clade_three	USA	1	North America	Other	1	GCA_006500595_GCA_007074425_GCA_007075085_GCA_006245675	1_1_1_1	absent_absent_absent_absent	absent_absent_absent_absent	absent_absent_absent_absent	absent_absent_absent_absent	NA_NA_NA_NA	2124	0.00188324
1900	2	PDS000051343.281	clade_three	USA	1	North America	Human	1	GCA_013676015_GCA_007618995	1_1	absent_absent	absent_absent	absent_absent	absent_absent	NA_NA	2124	0.00094162
1901	3	PDS000076482.55	clade_one	Canada	1	North America	Human	1	GCA_011387975_GCA_011279145_GCA_011315705	0_0_0	full_full_full	partial_partial_partial	absent_absent_absent	full_full_full	stool_stool_stool	8580	0.00034965
1902	2	PDS000051343.281	clade_three	USA	1	North America	Human	1	GCA_004239555_GCA_006513255	1_1	absent_absent	absent_absent	absent_absent	absent_absent	NA_NA	2124	0.00094162
1903	2	PDS000076482.55	clade_one	USA	1	North America	Human	1	GCA_016610965_GCA_016135735	0_0	full_full	partial_partial	absent_absent	full_full	NA_NA	8580	0.0002331
1904	2	PDS000076482.55	clade_one	USA	1	North America	Human	1	GCA_006537805_GCA_005864745	0_0	full_full	full_full	absent_absent	full_full	NA_NA	8580	0.0002331
1905	4	PDS000051343.281	clade_three	USA	1	North America	Human	1	GCA_008395655_GCA_010431085_GCA_008211605_GCA_008619985	1_1_1_1	absent_absent_absent_absent	absent_absent_absent_absent	absent_absent_absent_absent	absent_absent_absent_absent	NA_stool_NA_NA	2124	0.00188324
1906	2	PDS000051343.281	clade_three	Canada	1	North America	Human	1	GCA_011386455_GCA_011254915	1_1	absent_absent	absent_absent	absent_absent	absent_absent	stool_stool	2124	0.00094162
1908	2	PDS000076482.55	clade_one	Canada_USA	2	North America	Human	1	GCA_016129205_GCA_010474925	0_0	full_full	full_full	absent_absent	full_full	stool_stool	8580	0.0002331
1909	3	PDS000076482.55	clade_one	USA	1	North America	Human	1	GCA_005769965_GCA_007496405_GCA_005848425	0_0_0	full_full_full	partial_partial_partial	absent_absent_absent	full_full_full	NA_NA_NA	8580	0.00034965
1910	6	PDS000051343.281	clade_three	USA	1	North America	Human	1	GCA_008244485_GCA_016159635_GCA_013915445_GCA_014237095_GCA_014625915_GCA_013662655	1_1_1_1_1_1	absent_absent_absent_absent_absent_absent	absent_absent_absent_absent_absent_absent	absent_absent_absent_absent_absent_absent	absent_absent_absent_absent_absent_absent	NA_NA_NA_NA_NA_NA	2124	0.00282486
1911	3	PDS000051343.281	clade_three	USA	1	North America	Other	1	GCA_006887685_GCA_006092415_GCA_005955045	1_1_1	absent_absent_absent	absent_absent_absent	absent_absent_absent	absent_absent_absent	soil_soil_soil	2124	0.00141243
1913	2	PDS000051343.281	clade_three	USA	1	North America	Human	1	GCA_009010355_GCA_011481795	1_1	absent_absent	absent_absent	absent_absent	absent_absent	NA_NA	2124	0.00094162
1914	4	PDS000051343.281	clade_three	USA	1	North America	Human	1	GCA_016623905_GCA_010836305_GCA_006126175_GCA_013098525	1_1_1_1	absent_absent_absent_absent	absent_absent_absent_absent	absent_absent_absent_absent	absent_absent_absent_absent	NA_NA_NA_NA	2124	0.00188324
1915	2	PDS000051343.281	clade_three	Canada	1	North America	Human	1	GCA_013784565_GCA_016170405	1_1	absent_absent	absent_absent	absent_absent	absent_absent	stool_stool	2124	0.00094162
1917	3	PDS000051343.281	clade_three	USA	1	North America	Other	1	GCA_007840235_GCA_006286515_GCA_016352695	1_1_1	absent_absent_absent	absent_absent_absent	absent_absent_absent	absent_absent_absent	water_water_Rinse Water	2124	0.00141243
1918	3	PDS000076482.55	clade_one	USA	1	North America	Human	1	GCA_014578175_GCA_013163205_GCA_013148845	2_2_2	full_full_full	absent_absent_absent	absent_absent_absent	full_full_full	NA_NA_NA	8580	0.00034965
1919	2	PDS000051343.281	clade_three	USA	1	North America	Human	1	GCA_005434075_GCA_005823765	1_1	absent_absent	absent_absent	absent_absent	absent_absent	NA_NA	2124	0.00094162
1920	3	PDS000051343.281	clade_three	United Kingdom_Canada	2	Europe_North America	Human	1	GCA_011407855_GCA_013799065_GCA_013797605	1_1_1	absent_absent_absent	absent_absent_absent	absent_absent_absent	absent_absent_absent	human_blood_stool	2124	0.00141243
1921	3	PDS000076482.55	clade_one	USA	1	North America	Other	1	GCA_006067815_GCA_011119375_GCA_009531345	0_0_0	full_full_full	full_full_full	absent_absent_absent	full_full_full	NA_stool_stool	8580	0.00034965
1922	5	PDS000051343.281	clade_three	USA	1	North America	Human	1	GCA_014133275_GCA_016263565_GCA_009375935_GCA_016132925_GCA_009376015	1_1_1_1_1	absent_absent_absent_absent_absent	absent_absent_absent_absent_absent	absent_absent_absent_absent_absent	absent_absent_absent_absent_absent	NA_NA_NA_NA_NA	2124	0.00235405
1924	2	PDS000051343.281	clade_three	USA_Canada	2	North America	Human	1	GCA_005976935_GCA_011281645	1_1	absent_absent	absent_absent	absent_absent	absent_absent	NA_stool	2124	0.00094162
1927	2	PDS000076482.55	clade_one	USA	1	North America	Human	1	GCA_015442585_GCA_008895925	0_0	full_full	full_full	full_full	full_full	NA_NA	8580	0.0002331
1933	4	PDS000076482.55	clade_one	USA	1	North America	Human	1	GCA_005407925_GCA_011200455_GCA_009522355_GCA_012107635	2_2_2_0	full_full_full_full	partial_partial_partial_full	absent_absent_absent_absent	full_full_full_full	NA_NA_stool_NA	8580	0.0004662
1937	2	PDS000076482.55	clade_one	USA	1	North America	Human	1	GCA_005480995_GCA_005575935	0_0	full_full	partial_partial	absent_absent	full_full	NA_NA	8580	0.0002331
1939	6	PDS000076482.55	clade_one	USA	1	North America	Human	1	GCA_010503495_GCA_010793375_GCA_010667385_GCA_010498055_GCA_010645685_GCA_008526075	0_0_0_0_0_0	full_full_full_full_full_full	partial_partial_partial_partial_partial_full	absent_absent_absent_absent_absent_absent	full_full_full_full_full_full	stool_stool_stool_stool_stool_stool	8580	0.000699301
1941	3	PDS000076482.55	clade_one	United Kingdom	1	Europe	Human	1	GCA_008860485_GCA_011595745_GCA_008309205	0_0_0	full_full_full	partial_partial_partial	absent_absent_absent	full_full_full	human_human_human	8580	0.00034965
1942	2	PDS000051343.281	clade_three	USA	1	North America	Human	1	GCA_016171625_GCA_016174885	1_1	absent_absent	absent_absent	absent_absent	absent_absent	NA_NA	2124	0.00094162
1943	3	PDS000076482.55	clade_one	United Kingdom	1	Europe	Human	1	GCA_007782585_GCA_003924355_GCA_007779125	0_0_0	full_full_full	full_full_full	absent_absent_absent	full_full_full	human_human_human	8580	0.00034965
1944	4	PDS000051343.281	clade_three	USA	1	North America	Other	1	GCA_006094255_GCA_006894845_GCA_010752555_GCA_010456505	1_1_1_1	absent_absent_absent_absent	absent_absent_absent_absent	absent_absent_absent_absent	absent_absent_absent_absent	water_water_creek sediment_turtle	2124	0.00188324
1945	7	PDS000051343.281	clade_three	USA	1	North America	Human	1	GCA_013726495_GCA_016168985_GCA_013716065_GCA_013726405_GCA_016169005_GCA_013150445_GCA_013658835	1_1_1_1_1_1_1	absent_absent_absent_absent_absent_absent_absent	absent_absent_absent_absent_absent_absent_absent	absent_absent_absent_absent_absent_absent_absent	absent_absent_absent_absent_absent_absent_absent	NA_NA_NA_NA_NA_NA_NA	2124	0.00329567
1946	2	PDS000076482.55	clade_one	United Kingdom	1	Europe	Human	1	GCA_007505705_GCA_007515825	0_0	full_full	full_full	absent_absent	full_full	human_human	8580	0.0002331
1947	2	PDS000051343.281	clade_three	USA	1	North America	Human	1	GCA_010855725_GCA_007087305	1_1	absent_absent	absent_absent	absent_absent	absent_absent	NA_NA	2124	0.00094162
1948	3	PDS000051343.281	clade_three	USA	1	North America	Other	1	GCA_009124485_GCA_009245285_GCA_009065745	1_1_1	absent_absent_absent	absent_absent_absent	absent_absent_absent	absent_absent_absent	stool_stool_stool	2124	0.00141243
1949	2	PDS000076482.55	clade_one	United Kingdom	1	Europe	Human	1	GCA_008580285_GCA_008743395	0_0	full_full	full_partial	absent_absent	full_full	human_human	8580	0.0002331
1950	2	PDS000051343.281	clade_three	USA	1	North America	Human	1	GCA_009436895_GCA_016244755	1_1	absent_absent	absent_absent	absent_absent	absent_absent	stool_NA	2124	0.00094162
1952	2	PDS000076482.55	clade_one	United Kingdom	1	Europe	Human	1	GCA_009511855_GCA_008849705	0_0	full_full	partial_partial	full_full	full_full	human_human	8580	0.0002331
1953	2	PDS000051343.281	clade_three	USA	1	North America	Human	1	GCA_014309955_GCA_016172565	1_1	absent_absent	absent_absent	absent_absent	absent_absent	NA_NA	2124	0.00094162
1954	3	PDS000051343.281	clade_three	USA	1	North America	Human	1	GCA_013517115_GCA_014156915_GCA_013517755	1_1_1	absent_absent_absent	absent_absent_absent	absent_absent_absent	absent_absent_absent	NA_NA_NA	2124	0.00141243
1955	2	PDS000051343.281	clade_three	Guyana	1	South America	Chicken	1	GCA_007047505_GCA_007047525	1_1	absent_absent	absent_absent	absent_absent	absent_absent	Retail Chicken Quarter Leg (Poultry)_Retail Chicken Quarter Leg (Poultry)	2124	0.00094162
1956	2	PDS000051343.281	clade_three	USA	1	North America	Chicken	1	GCA_016331305_GCA_010716875	1_1	absent_absent	absent_absent	absent_absent	absent_absent	chicken breast_comminuted chicken	2124	0.00094162
1957	2	PDS000051343.281	clade_three	USA	1	North America	Human	1	GCA_008549745_GCA_006585305	1_1	absent_absent	absent_absent	absent_absent	absent_absent	stool_NA	2124	0.00094162
1958	3	PDS000076482.55	clade_one	United Kingdom	1	Europe	Human	1	GCA_010685145_GCA_011117755_GCA_010781015	0_0_0	full_full_full	partial_partial_partial	absent_absent_absent	full_full_full	human_human_human	8580	0.00034965
1960	2	PDS000076482.55	clade_one	United Kingdom	1	Europe	Human	1	GCA_008095605_GCA_008366535	0_0	full_full	full_full	absent_absent	full_full	human_human	8580	0.0002331
1961	2	PDS000076482.55	clade_one	United Kingdom	1	Europe	Human	1	GCA_011428535_GCA_007520565	0_0	full_full	full_full	absent_absent	full_full	human_human	8580	0.0002331
1962	3	PDS000051343.281	clade_three	USA	1	North America	Human	1	GCA_011325275_GCA_016166745_GCA_008721095	1_1_1	absent_absent_absent	absent_absent_absent	absent_absent_absent	absent_absent_absent	NA_NA_NA	2124	0.00141243
1964	2	PDS000076482.55	clade_one	United Kingdom	1	Europe	Human	1	GCA_009552815_GCA_007285795	0_0	full_full	full_full	full_full	full_full	human_human	8580	0.0002331
1965	2	PDS000076482.55	clade_one	United Kingdom	1	Europe	Human	1	GCA_007593565_GCA_007592845	0_0	full_full	full_full	full_full	full_full	human_human	8580	0.0002331
1966	2	PDS000076482.55	clade_one	United Kingdom	1	Europe	Human	1	GCA_003898655_GCA_007645835	0_0	full_full	full_full	full_full	full_full	human_human	8580	0.0002331
1967	2	PDS000076482.55	clade_one	United Kingdom	1	Europe	Human	1	GCA_008062835_GCA_008104245	0_0	partial_partial	full_full	full_full	full_full	human_human	8580	0.0002331
1968	2	PDS000076482.55	clade_one	United Kingdom	1	Europe	Human	1	GCA_007776445_GCA_007653035	0_0	full_full	full_full	absent_absent	full_full	human_human	8580	0.0002331
1971	2	PDS000076482.55	clade_one	United Kingdom	1	Europe	Human	1	GCA_010440155_GCA_008752155	2_2	partial_partial	absent_absent	absent_absent	full_full	human_human	8580	0.0002331
1972	3	PDS000076482.55	clade_one	United Kingdom	1	Europe	Human	1	GCA_011481055_GCA_011310655_GCA_008291415	0_0_0	full_full_full	full_full_full	absent_absent_absent	full_full_full	human_human_human	8580	0.00034965
1973	2	PDS000051343.281	clade_three	USA	1	North America	Human	1	GCA_006202825_GCA_016318745	1_1	absent_absent	absent_absent	absent_absent	absent_absent	NA_NA	2124	0.00094162
1975	5	PDS000076482.55	clade_one	United Kingdom	1	Europe	Human	1	GCA_007619415_GCA_007984565_GCA_007738155_GCA_006488445_GCA_007857895	0_0_0_0_0	full_full_full_full_full	full_full_full_full_full	absent_absent_absent_absent_absent	full_full_full_full_full	human_human_human_human_human	8580	0.000582751
1976	2	PDS000076482.55	clade_one	United Kingdom	1	Europe	Human	1	GCA_007505765_GCA_007778185	0_0	full_full	full_full	absent_absent	full_full	human_human	8580	0.0002331
1977	4	PDS000076482.55	clade_one	United Kingdom	1	Europe	Human	1	GCA_007776165_GCA_004264845_GCA_007519865_GCA_007778485	0_0_0_0	full_full_full_full	full_full_full_full	absent_absent_absent_absent	full_full_full_full	human_human_human_human	8580	0.0004662
1978	2	PDS000051343.281	clade_three	USA	1	North America	Human	1	GCA_005560535_GCA_005467995	1_1	absent_absent	absent_absent	absent_absent	absent_absent	NA_NA	2124	0.00094162
1982	3	PDS000076482.55	clade_one	United Kingdom	1	Europe	Human	1	GCA_008573085_GCA_008042885_GCA_010537875	0_0_0	full_full_full	partial_partial_partial	absent_absent_absent	full_full_full	human_human_human	8580	0.00034965
1984	2	PDS000076482.55	clade_one	United Kingdom	1	Europe	Human	1	GCA_008019715_GCA_008021535	0_0	full_full	full_full	full_full	full_full	human_human	8580	0.0002331
1985	2	PDS000076482.55	clade_one	United Kingdom	1	Europe	Human	1	GCA_009506895_GCA_009510555	0_0	full_full	full_full	full_full	full_full	human_human	8580	0.0002331
1986	4	PDS000076482.55	clade_one	United Kingdom	1	Europe	Human	1	GCA_010592125_GCA_010736395_GCA_010528525_GCA_010470745	0_0_0_0	full_full_full_full	full_full_full_full	full_full_full_full	full_full_full_full	human_human_human_human	8580	0.0004662
1987	3	PDS000076482.55	clade_one	United Kingdom	1	Europe	Human	1	GCA_007769065_GCA_010538895_GCA_010412495	0_0_0	full_full_full	absent_full_full	full_full_full	full_full_full	human_human_human	8580	0.00034965
1989	2	PDS000051343.281	clade_three	USA	1	North America	Human	1	GCA_007710265_GCA_013613535	1_1	absent_absent	absent_absent	absent_absent	absent_absent	NA_NA	2124	0.00094162
1990	2	PDS000051343.281	clade_three	USA	1	North America	Human	1	GCA_015623225_GCA_013873395	1_1	absent_absent	absent_absent	absent_absent	absent_absent	NA_NA	2124	0.00094162
1993	4	PDS000076482.55	clade_one	United Kingdom	1	Europe	Human	1	GCA_008769995_GCA_008092165_GCA_008739035_GCA_008094905	0_0_0_0	full_full_full_full	full_full_full_full	full_full_full_full	full_full_full_full	human_human_human_human	8580	0.0004662
1994	2	PDS000076482.55	clade_one	United Kingdom	1	Europe	Human	1	GCA_009551195_GCA_008033945	0_0	full_full	partial_partial	absent_absent	full_full	human_human	8580	0.0002331
1995	4	PDS000076482.55	clade_one	Australia	1	Oceania	Human	1	GCA_013244605_GCA_013253345_GCA_013233275_GCA_013253695	0_0_0_0	absent_full_absent_full	full_full_full_full	absent_absent_absent_absent	full_full_full_full	feces_feces_feces_feces	8580	0.0004662
1996	2	PDS000076482.55	clade_one	United Kingdom	1	Europe	Human	1	GCA_011124585_GCA_010736235	0_0	full_full	full_full	absent_absent	full_full	human_human	8580	0.0002331
1998	2	PDS000076482.55	clade_one	United Kingdom	1	Europe	Human	1	GCA_007780325_GCA_007652215	0_0	full_full	full_full	absent_absent	full_full	human_human	8580	0.0002331
1999	2	PDS000076482.55	clade_one	United Kingdom_USA	2	Europe_North America	Human	1	GCA_007645145_GCA_008697565	0_0	full_full	full_full	absent_absent	full_full	human_NA	8580	0.0002331
2000	2	PDS000076482.55	clade_one	United Kingdom	1	Europe	Human	1	GCA_006518375_GCA_008583225	0_0	full_full	full_full	absent_absent	full_full	human_human	8580	0.0002331
2001	3	PDS000076482.55	clade_one	United Kingdom	1	Europe	Human	1	GCA_007649775_GCA_007499825_GCA_007651035	0_0_0	full_full_full	absent_absent_absent	absent_absent_absent	full_full_full	human_human_human	8580	0.00034965
2003	5	PDS000076482.55	clade_one	United Kingdom_Denmark	2	Europe	Human	1	GCA_006404035_GCA_006457005_GCA_010199325_GCA_010198825_GCA_010196185	0_0_0_0_0	full_full_full_full_full	full_absent_full_partial_partial	absent_absent_absent_absent_absent	full_full_full_full_full	human_human_human_human_human	8580	0.000582751
2006	2	PDS000076482.55	clade_one	United Kingdom_USA	2	Europe_North America	Human	1	GCA_008835285_GCA_006076275	0_0	full_full	full_full	absent_absent	full_full	human_feces	8580	0.0002331
2008	7	PDS000076482.55	clade_one	United Kingdom_Denmark	2	Europe	Human	1	GCA_008106715_GCA_010195605_GCA_008058395_GCA_008078455_GCA_008745055_GCA_010196145_GCA_011655815	0_0_0_0_0_0_0	full_full_full_full_full_full_full	full_absent_partial_absent_partial_partial_full	absent_absent_absent_absent_absent_absent_absent	full_full_full_full_full_full_full	human_human_human_human_human_human_human	8580	0.000815851
2009	2	PDS000076482.55	clade_one	United Kingdom	1	Europe	Human	1	GCA_010501315_GCA_008850165	0_0	full_full	full_full	full_full	full_full	human_human	8580	0.0002331
2010	2	PDS000076482.55	clade_one	United Kingdom	1	Europe	Human	1	GCA_010563795_GCA_011395655	0_0	full_full	full_full	full_full	full_full	human_human	8580	0.0002331
2011	2	PDS000076482.55	clade_one	United Kingdom	1	Europe	Human	1	GCA_004178705_GCA_010624735	0_0	full_full	partial_partial	full_full	full_full	human_human	8580	0.0002331
2013	2	PDS000076482.55	clade_one	United Kingdom	1	Europe	Human	1	GCA_011087405_GCA_010869275	0_0	full_full	full_full	full_full	full_full	human_human	8580	0.0002331
2014	13	PDS000076482.55	clade_one	United Kingdom	1	Europe	Human	1	GCA_009506195_GCA_010622565_GCA_011121825_GCA_011103135_GCA_010592165_GCA_008200045_GCA_010592045_GCA_010528935_GCA_010016125_GCA_009507715_GCA_010541545_GCA_008074215_GCA_010579305	0_0_0_0_0_0_0_0_0_0_0_0_0	full_full_full_full_full_full_full_full_full_full_full_full_full	partial_partial_partial_partial_partial_partial_partial_partial_partial_partial_partial_partial_partial	full_full_full_full_full_full_full_full_full_full_full_full_full	full_full_full_full_full_full_full_full_full_full_full_full_full	human_human_human_human_human_human_human_human_human_human_human_human_human	8580	0.00151515
2015	8	PDS000076482.55	clade_one	United Kingdom	1	Europe	Human	1	GCA_010673325_GCA_008074375_GCA_009553055_GCA_010736955_GCA_010459845_GCA_010650345_GCA_010595485_GCA_011517625	0_0_0_0_0_0_0_0	full_full_full_full_full_full_full_full	full_full_full_partial_full_full_full_full	full_full_full_full_full_full_full_full	full_full_full_full_full_full_full_full	human_human_human_human_human_human_human_human	8580	0.000932401
2017	6	PDS000076482.55	clade_one	USA	1	North America	Human	1	GCA_010126765_GCA_006172185_GCA_008779975_GCA_010414805_GCA_010652085_GCA_010610205	0_0_0_0_0_0	full_full_full_full_full_full	full_full_full_full_full_full	absent_absent_absent_absent_absent_absent	full_full_full_full_full_full	NA_NA_NA_stool_stool_stool	8580	0.000699301
2018	2	PDS000076482.55	clade_one	USA	1	North America	Human	1	GCA_010814145_GCA_009443975	0_0	absent_absent	full_full	absent_absent	full_full	NA_NA	8580	0.0002331
2019	2	PDS000076482.55	clade_one	USA	1	North America	Human	1	GCA_010740035_GCA_010798275	0_0	full_full	absent_absent	absent_absent	full_full	stool_stool	8580	0.0002331
2020	2	PDS000076482.55	clade_one	USA	1	North America	Human	1	GCA_014690765_GCA_016619365	0_0	absent_absent	full_full	absent_absent	full_full	NA_NA	8580	0.0002331
2024	2	PDS000076482.55	clade_one	USA	1	North America	Human	1	GCA_006600605_GCA_005490865	0_0	full_full	full_full	absent_absent	full_full	NA_NA	8580	0.0002331
2025	2	PDS000076482.55	clade_one	USA	1	North America	Human	1	GCA_013671955_GCA_014605435	0_0	full_full	full_full	absent_absent	full_full	NA_NA	8580	0.0002331
2028	2	PDS000076482.55	clade_one	USA	1	North America	Human	1	GCA_006510825_GCA_006510885	0_0	full_full	absent_absent	absent_absent	full_full	NA_NA	8580	0.0002331
2029	2	PDS000076482.55	clade_one	USA	1	North America	Human	1	GCA_011199695_GCA_011234855	0_0	full_full	full_full	absent_absent	full_full	NA_NA	8580	0.0002331
2030	2	PDS000076482.55	clade_one	USA	1	North America	Human	1	GCA_006120485_GCA_006063855	0_0	full_full	full_full	absent_absent	full_full	NA_NA	8580	0.0002331
2031	3	PDS000076482.55	clade_one	USA	1	North America	Human	1	GCA_010925815_GCA_011645135_GCA_010802705	0_0_0	full_full_full	full_full_full	absent_absent_absent	full_full_full	NA_NA_NA	8580	0.00034965
2032	2	PDS000076482.55	clade_one	United Kingdom	1	Europe	Human	1	GCA_010622925_GCA_010498035	0_0	full_full	partial_partial	absent_absent	full_full	human_human	8580	0.0002331
2033	3	PDS000076482.55	clade_one	USA_United Kingdom	2	North America_Europe	Human	1	GCA_006285315_GCA_010584405_GCA_007783845	0_0_0	full_full_full	partial_partial_partial	absent_absent_absent	full_full_full	NA_stool_human	8580	0.00034965
2034	10	PDS000076482.55	clade_one	United Kingdom_USA_Canada	3	Europe_North America	Human	1	GCA_007646035_GCA_008843785_GCA_003777045_GCA_011281705_GCA_011255275_GCA_011255235_GCA_008750285_GCA_008482405_GCA_008060835_GCA_007236575	0_0_0_0_0_0_0_0_0_0	full_full_full_full_full_full_full_full_full_full	full_full_partial_full_full_full_full_full_full_full	absent_absent_absent_absent_absent_absent_absent_absent_absent_absent	full_full_full_full_full_full_full_full_full_full	human_human_NA_stool_stool_stool_human_stool_human_stool	8580	0.0011655
2038	2	PDS000076482.55	clade_one	USA	1	North America	Human	1	GCA_015202515_GCA_014684565	2_2	full_full	partial_partial	absent_absent	full_full	NA_NA	8580	0.0002331
2039	3	PDS000076482.55	clade_one	USA	1	North America	Other	1	GCA_010677785_GCA_007025025_GCA_010734355	0_0_0	full_full_full	full_full_partial	absent_absent_absent	full_full_full	stool_NA_stool	8580	0.00034965
2041	2	PDS000076482.55	clade_one	USA	1	North America	Human	1	GCA_007049685_GCA_007543655	0_0	full_full	full_full	absent_absent	full_full	NA_NA	8580	0.0002331
2044	2	PDS000076482.55	clade_one	USA	1	North America	Human	1	GCA_005544415_GCA_005795305	0_0	full_full	full_full	absent_absent	full_full	NA_NA	8580	0.0002331
2047	3	PDS000076482.55	clade_one	USA	1	North America	Human	1	GCA_005412775_GCA_006470025_GCA_011233815	0_0_0	full_full_full	full_full_full	absent_absent_absent	full_full_full	NA_NA_NA	8580	0.00034965
2048	2	PDS000076482.55	clade_one	USA	1	North America	Human	1	GCA_005732335_GCA_010444915	0_0	full_full	partial_full	absent_absent	full_full	NA_NA	8580	0.0002331
2049	2	PDS000076482.55	clade_one	USA	1	North America	Human	1	GCA_007805935_GCA_007545715	0_0	full_full	full_full	absent_absent	full_full	NA_NA	8580	0.0002331
2050	2	PDS000076482.55	clade_one	USA	1	North America	Other	1	GCA_006035035_GCA_006951145	0_0	full_full	partial_partial	absent_absent	full_full	NA_NA	8580	0.0002331
2056	9	PDS000076482.55	clade_one	USA	1	North America	Human	1	GCA_011717035_GCA_011295175_GCA_011384955_GCA_013124065_GCA_013748335_GCA_013093915_GCA_012282705_GCA_011323025_GCA_012282565	0_0_0_0_0_0_0_0_0	full_full_full_full_full_full_full_full_full	partial_partial_partial_partial_partial_partial_partial_partial_partial	absent_full_full_full_full_full_full_full_full	full_full_full_full_full_full_full_full_full	NA_NA_NA_NA_NA_NA_NA_NA_NA	8580	0.00104895
2058	2	PDS000076482.55	clade_one	USA	1	North America	Human	1	GCA_013102635_GCA_013791365	2_2	full_full	partial_partial	absent_absent	full_full	NA_NA	8580	0.0002331
2063	2	PDS000076482.55	clade_one	USA	1	North America	Human	1	GCA_016494385_GCA_016494425	0_0	full_full	full_absent	full_full	full_full	NA_NA	8580	0.0002331
2064	2	PDS000076482.55	clade_one	USA	1	North America	Human	1	GCA_006389855_GCA_006389875	2_2	full_full	partial_partial	absent_absent	full_full	blood_NA	8580	0.0002331
2065	2	PDS000076482.55	clade_one	USA	1	North America	Swine	1	GCA_014523945_GCA_014522845	0_0	full_full	full_full	absent_absent	full_full	Product-Raw-Ground, Comminuted or Otherwise Nonintact-Pork_Product-Raw-Ground, Comminuted or Otherwise Nonintact-Pork	8580	0.0002331
2066	4	PDS000076482.55	clade_one	USA	1	North America	Human	1	GCA_004239005_GCA_005443855_GCA_005614215_GCA_004245725	0_0_0_0	full_full_full_full	full_partial_full_full	absent_absent_absent_absent	full_full_full_full	NA_NA_NA_NA	8580	0.0004662
2067	4	PDS000076482.55	clade_one	USA	1	North America	Human	1	GCA_005498645_GCA_004241365_GCA_005738595_GCA_014678105	0_0_0_0	full_full_full_full	partial_full_partial_full	absent_absent_absent_absent	full_full_full_full	NA_NA_NA_NA	8580	0.0004662
2069	4	PDS000076482.55	clade_one	USA	1	North America	Human	1	GCA_005587535_GCA_005838705_GCA_005653735_GCA_005838865	0_0_0_0	full_full_full_full	full_full_partial_full	absent_absent_absent_absent	full_full_full_full	NA_NA_NA_NA	8580	0.0004662
2073	2	PDS000076482.55	clade_one	USA	1	North America	Human	1	GCA_015224585_GCA_013622075	0_0	full_full	partial_partial	full_full	full_full	NA_NA	8580	0.0002331
2074	3	PDS000076482.55	clade_one	USA	1	North America	Human	1	GCA_006639265_GCA_005483275_GCA_010811925	0_2_2	full_full_full	partial_partial_partial	absent_absent_absent	full_full_full	NA_NA_NA	8580	0.00034965
2075	3	PDS000076482.55	clade_one	USA	1	North America	Human	1	GCA_008433885_GCA_006263135_GCA_011413555	0_0_0	full_full_full	full_full_full	absent_absent_absent	full_full_full	urine_NA_stool	8580	0.00034965
2077	2	PDS000076482.55	clade_one	USA_United Kingdom	2	North America_Europe	Human	1	GCA_010393625_GCA_007594665	0_0	full_full	full_full	absent_absent	full_full	stool_human	8580	0.0002331
2078	2	PDS000076482.55	clade_one	USA	1	North America	Other	1	GCA_010914215_GCA_010971005	0_0	full_full	full_full	absent_absent	full_full	romaine lettuce_romaine lettuce	8580	0.0002331
2080	4	PDS000076482.55	clade_one	USA	1	North America	Other	1	GCA_008995115_GCA_010659365_GCA_006150325_GCA_011129255	0_0_0_0	full_full_full_full	full_full_full_full	absent_absent_absent_absent	full_full_full_full	stool_stool_NA_stool	8580	0.0004662
2081	9	PDS000076482.55	clade_one	USA	1	North America	Other	1	GCA_008997155_GCA_011414335_GCA_008994235_GCA_010394665_GCA_008993935_GCA_010782075_GCA_007065605_GCA_010550105_GCA_011415315	0_0_0_0_0_0_0_0_0	full_full_full_full_full_full_full_full_full	full_full_full_full_full_full_full_full_full	absent_absent_absent_absent_absent_absent_absent_absent_absent	full_full_full_full_full_full_full_full_full	stool_stool_stool_stool_stool_stool_NA_stool_urine	8580	0.00104895
2082	3	PDS000076482.55	clade_one	USA	1	North America	Other	1	GCA_011439575_GCA_010797155_GCA_010498835	0_0_0	full_full_full	full_full_full	absent_absent_absent	full_full_full	stool_stool_urine	8580	0.00034965
2083	2	PDS000076482.55	clade_one	USA	1	North America	Other	1	GCA_010570625_GCA_010556685	0_0	absent_absent	partial_partial	absent_absent	full_full	stool_stool	8580	0.0002331
2084	2	PDS000076482.55	clade_one	USA	1	North America	Human	1	GCA_009328955_GCA_010155155	0_0	absent_absent	partial_partial	absent_absent	full_full	stool_stool	8580	0.0002331
2087	2	PDS000076482.55	clade_one	USA	1	North America	Human	1	GCA_015197805_GCA_014958545	0_0	full_full	partial_partial	absent_absent	full_full	NA_NA	8580	0.0002331
2090	2	PDS000076482.55	clade_one	USA	1	North America	Human	1	GCA_008664595_GCA_008260225	0_0	full_full	partial_full	absent_absent	full_full	NA_NA	8580	0.0002331
2091	3	PDS000076482.55	clade_one	USA	1	North America	Human	1	GCA_011210945_GCA_010436375_GCA_011328565	0_0_0	full_full_full	full_full_full	absent_absent_absent	full_full_full	NA_NA_NA	8580	0.00034965
2094	2	PDS000076482.55	clade_one	USA	1	North America	Other	1	GCA_010717895_GCA_010751855	0_0	full_full	full_full	absent_absent	full_full	stool_stool	8580	0.0002331
2098	2	PDS000076482.55	clade_one	USA	1	North America	Human	1	GCA_006101775_GCA_008482065	0_0	full_full	full_full	absent_absent	full_full	NA_stool	8580	0.0002331
2100	7	PDS000076482.55	clade_one	USA	1	North America	Human	1	GCA_008860945_GCA_008381175_GCA_009098005_GCA_008778095_GCA_008395815_GCA_009098245_GCA_009098365	0_0_0_0_0_0_0	full_full_full_full_full_full_full	full_full_full_full_full_full_full	absent_absent_absent_absent_absent_absent_absent	full_full_full_full_full_full_full	NA_NA_NA_NA_NA_NA_NA	8580	0.000815851
2101	4	PDS000076482.55	clade_one	USA	1	North America	Human	1	GCA_007854695_GCA_007854485_GCA_007927185_GCA_007927245	0_0_0_0	full_full_full_full	partial_partial_partial_partial	absent_absent_absent_absent	full_full_full_full	NA_NA_NA_NA	8580	0.0004662
2107	2	PDS000076482.55	clade_one	Canada_United Kingdom	2	North America_Europe	Human	1	GCA_011315945_GCA_008063865	0_0	full_full	partial_partial	absent_absent	full_full	stool_human	8580	0.0002331
2109	3	PDS000076482.55	clade_one	USA	1	North America	Human	1	GCA_010709735_GCA_010634765_GCA_011407695	0_0_0	full_full_full	full_full_full	absent_absent_absent	full_full_full	stool_stool_stool	8580	0.00034965
2110	9	PDS000076482.55	clade_one	USA	1	North America	Human	1	GCA_005696235_GCA_003778805_GCA_005699635_GCA_006553845_GCA_003765105_GCA_005544155_GCA_006676185_GCA_005619635_GCA_005616415	0_0_0_0_0_0_0_0_0	full_full_full_full_full_full_full_full_full	full_full_partial_full_full_partial_full_partial_partial	absent_absent_absent_absent_absent_absent_absent_absent_absent	full_full_full_full_full_full_full_full_full	NA_NA_NA_NA_NA_NA_NA_NA_NA	8580	0.00104895
2111	5	PDS000076482.55	clade_one	USA	1	North America	Human	1	GCA_008678955_GCA_008679155_GCA_009375815_GCA_009347515_GCA_008598025	0_0_0_0_0	full_full_full_full_full	full_full_full_full_full	absent_absent_absent_absent_absent	full_full_full_full_full	NA_NA_NA_NA_NA	8580	0.000582751
2114	3	PDS000076482.55	clade_one	USA	1	North America	Human	1	GCA_005524105_GCA_003736565_GCA_004241005	0_0_0	full_full_full	absent_absent_absent	full_full_full	full_full_full	NA_NA_NA	8580	0.00034965
2117	2	PDS000076482.55	clade_one	USA	1	North America	Human	1	GCA_005624215_GCA_003750545	0_0	full_full	partial_partial	absent_absent	full_full	NA_NA	8580	0.0002331
2119	2	PDS000076482.55	clade_one	China	1	Asia	Swine	1	GCA_016416155_GCA_016416175	0_0	full_full	partial_partial	absent_absent	full_full	Pork from wild market_Pork from wild market	8580	0.0002331
2120	2	PDS000076482.55	clade_one	Canada_United Kingdom	2	North America_Europe	Human	1	GCA_016641335_GCA_007509785	0_0	full_full	absent_absent	absent_absent	full_full	stool_human	8580	0.0002331
2122	2	PDS000076482.55	clade_one	United Kingdom	1	Europe	Human	1	GCA_010728265_GCA_006387175	0_0	full_full	absent_full	full_full	full_full	human_human	8580	0.0002331
2123	2	PDS000076482.55	clade_one	United Kingdom	1	Europe	Human	1	GCA_006430735_GCA_007821855	0_0	full_full	partial_partial	full_full	full_full	human_human	8580	0.0002331
2124	2	PDS000076482.55	clade_one	United Kingdom	1	Europe	Human	1	GCA_011117715_GCA_011433675	0_0	full_full	full_full	full_full	full_full	human_human	8580	0.0002331
2125	8	PDS000076482.55	clade_one	United Kingdom	1	Europe	Human	1	GCA_003906815_GCA_007908385_GCA_007767945_GCA_004163255_GCA_010454925_GCA_007660345_GCA_011156775_GCA_003884115	0_0_0_0_0_0_0_0	full_full_full_full_full_full_full_full	partial_partial_partial_partial_partial_partial_partial_partial	full_full_full_full_full_full_full_full	full_full_full_full_full_full_full_full	human_human_human_human_human_human_human_human	8580	0.000932401
2126	4	PDS000076482.55	clade_one	United Kingdom	1	Europe	Human	1	GCA_009554435_GCA_008075395_GCA_009555335_GCA_010735275	0_0_0_0	full_full_full_full	full_full_full_full	full_full_full_full	full_full_full_full	human_human_human_human	8580	0.0004662
2127	2	PDS000076482.55	clade_one	Taiwan	1	Asia	Human	1	GCA_010254395_GCA_010253255	0_0	absent_absent	full_full	absent_absent	full_full	not collected_not collected	8580	0.0002331
2128	2	PDS000076482.55	clade_one	Italy_United Kingdom	2	Europe	Human	1	GCA_900242325_GCA_007498945	0_0	full_full	full_partial	absent_absent	full_full	human_human	8580	0.0002331
2129	3	PDS000076482.55	clade_one	United Kingdom	1	Europe	Human	1	GCA_008118085_GCA_008051975_GCA_008056675	0_0_0	full_full_full	full_full_full	absent_absent_absent	full_full_full	human_human_human	8580	0.00034965
2130	2	PDS000076482.55	clade_one	United Kingdom	1	Europe	Human	1	GCA_010736755_GCA_010736815	0_0	full_full	partial_partial	absent_absent	full_full	human_human	8580	0.0002331
2131	2	PDS000076482.55	clade_one	United Kingdom	1	Europe	Human	1	GCA_007821745_GCA_007503765	0_0	full_full	absent_absent	absent_absent	full_full	human_human	8580	0.0002331
2133	3	PDS000076482.55	clade_one	United Kingdom	1	Europe	Human	1	GCA_010626825_GCA_010448335_GCA_010771175	0_0_0	full_full_full	full_full_full	absent_absent_absent	full_full_full	human_human_human	8580	0.00034965
2134	3	PDS000076482.55	clade_one	United Kingdom	1	Europe	Human	1	GCA_007497565_GCA_007784445_GCA_007769665	0_0_0	full_full_full	full_full_full	absent_absent_absent	full_full_full	human_human_human	8580	0.00034965
2135	3	PDS000076482.55	clade_one	United Kingdom	1	Europe	Human	1	GCA_009509055_GCA_009504915_GCA_009554675	0_0_0	full_full_full	full_full_full	absent_absent_absent	full_full_full	human_human_human	8580	0.00034965
2136	3	PDS000076482.55	clade_one	United Kingdom	1	Europe	Human	1	GCA_007503845_GCA_007582745_GCA_007504725	0_0_0	full_full_full	absent_absent_absent	full_full_full	full_full_full	human_human_human	8580	0.00034965
2137	4	PDS000076482.55	clade_one	United Kingdom	1	Europe	Human	1	GCA_010538615_GCA_010592065_GCA_010593945_GCA_010563525	0_0_0_0	full_full_full_full	full_partial_full_full	full_full_full_full	full_full_full_full	human_human_human_human	8580	0.0004662
2140	5	PDS000076482.55	clade_one	United Kingdom	1	Europe	Human	1	GCA_008574885_GCA_008849405_GCA_007789735_GCA_007669405_GCA_008833985	0_0_0_0_0	full_full_full_full_full	partial_partial_absent_absent_partial	absent_absent_absent_absent_absent	full_full_full_full_full	human_human_human_human_human	8580	0.000582751
2141	2	PDS000076482.55	clade_one	United Kingdom	1	Europe	Human	1	GCA_007769565_GCA_011112635	0_0	full_full	full_full	full_full	full_full	human_human	8580	0.0002331
2142	3	PDS000076482.55	clade_one	United Kingdom	1	Europe	Human	1	GCA_007768445_GCA_003888805_GCA_010594785	0_0_0	full_full_full	partial_full_partial	full_full_full	full_full_full	human_human_human	8580	0.00034965
2145	2	PDS000076482.55	clade_one	Denmark	1	Europe	Swine	1	GCA_000784235_GCA_010647185	0_0	full_full	partial_partial	absent_absent	full_full	NA_NA	8580	0.0002331
2146	2	PDS000076482.55	clade_one	Denmark	1	Europe	Swine	1	GCA_000784245_GCA_011409055	0_0	full_full	partial_partial	absent_absent	full_full	NA_NA	8580	0.0002331
2147	5	PDS000076482.55	clade_one	United Kingdom	1	Europe	Human	1	GCA_003910075_GCA_007518345_GCA_010960055_GCA_011433135_GCA_011158775	0_0_0_0_0	full_full_full_full_full	full_full_full_full_full	absent_absent_absent_absent_absent	full_full_full_full_full	human_human_human_human_human	8580	0.000582751
2150	2	PDS000076482.55	clade_one	United Kingdom	1	Europe	Human	1	GCA_008018115_GCA_010389765	0_0	full_full	partial_partial	full_full	full_full	human_human	8580	0.0002331
2151	3	PDS000076482.55	clade_one	United Kingdom	1	Europe	Human	1	GCA_008034145_GCA_011098305_GCA_008575605	0_0_0	full_full_full	full_partial_full	full_full_full	full_full_full	human_human_human	8580	0.00034965
2152	2	PDS000076482.55	clade_one	United Kingdom	1	Europe	Human	1	GCA_010514815_GCA_007772845	0_0	full_full	full_full	full_full	full_full	human_human	8580	0.0002331
2154	3	PDS000076482.55	clade_one	United Kingdom	1	Europe	Human	1	GCA_009552715_GCA_009551975_GCA_009511235	0_0_0	full_full_full	full_full_full	absent_absent_absent	full_full_full	human_human_human	8580	0.00034965
2155	11	PDS000076482.55	clade_one	United Kingdom	1	Europe	Human	1	GCA_008043575_GCA_006387915_GCA_011594565_GCA_008035105_GCA_011078985_GCA_010926695_GCA_008017935_GCA_010923315_GCA_010885955_GCA_011078785_GCA_008022575	0_0_0_0_0_0_0_0_0_0_0	full_full_full_full_full_full_full_full_full_full_full	partial_partial_partial_partial_partial_partial_partial_partial_partial_partial_partial	absent_absent_absent_absent_absent_absent_absent_absent_absent_absent_absent	full_full_full_full_full_full_full_full_full_full_full	human_human_human_human_human_human_human_human_human_human_human	8580	0.00128205
2156	23	PDS000076482.55	clade_one	United Kingdom	1	Europe	Human	1	GCA_010592885_GCA_007822405_GCA_008833405_GCA_007578825_GCA_010414345_GCA_011632185_GCA_011417815_GCA_010676205_GCA_008849345_GCA_011099325_GCA_008073155_GCA_010793015_GCA_008850045_GCA_011108845_GCA_008063155_GCA_009552065_GCA_008849665_GCA_007781765_GCA_010643745_GCA_008849145_GCA_010738735_GCA_007507585_GCA_008062195	0_0_0_0_0_0_0_0_0_0_0_0_0_0_0_0_0_0_0_0_0_0_0	full_full_full_full_full_full_full_full_full_full_full_full_full_full_full_full_full_full_full_full_full_full_full	full_full_full_full_partial_full_full_full_full_full_full_full_full_partial_full_full_full_full_full_full_full_full_partial	absent_absent_absent_absent_absent_absent_absent_absent_absent_absent_absent_absent_absent_absent_absent_absent_absent_absent_absent_absent_absent_absent_absent	full_full_full_full_full_full_full_full_full_full_full_full_full_full_full_full_full_full_full_full_full_full_full	human_human_human_human_human_human_human_human_human_human_human_human_human_human_human_human_human_human_human_human_human_human_human	8580	0.00268065
2157	3	PDS000076482.55	clade_one	Australia	1	Oceania	Human	1	GCA_013209015_GCA_013206945_GCA_013231085	0_0_0	full_full_full	partial_full_full	absent_absent_absent	full_full_full	feces_feces_feces	8580	0.00034965
2158	2	PDS000076482.55	clade_one	Australia	1	Oceania	Human	1	GCA_013208435_GCA_013208195	0_0	full_full	full_full	absent_absent	full_full	feces_feces	8580	0.0002331
2159	2	PDS000076482.55	clade_one	Australia	1	Oceania	Human	1	GCA_009664575_GCA_013226425	0_0	full_full	full_full	absent_absent	full_full	NA_feces	8580	0.0002331
2160	2	PDS000076482.55	clade_one	United Kingdom	1	Europe	Human	1	GCA_007644965_GCA_007577045	0_0	full_full	full_full	absent_absent	full_full	human_human	8580	0.0002331
2161	2	PDS000076482.55	clade_one	USA	1	North America	Human	1	GCA_008257285_GCA_007888845	0_0	full_full	full_full	absent_absent	full_full	NA_NA	8580	0.0002331
2162	2	PDS000076482.55	clade_one	United Kingdom	1	Europe	Human	1	GCA_007910725_GCA_007791355	0_0	absent_absent	full_full	absent_absent	full_full	human_human	8580	0.0002331
2163	2	PDS000076482.55	clade_one	Germany	1	Europe	Other	1	GCA_009623735_GCA_009623655	0_0	full_full	absent_absent	absent_absent	full_full	food_food	8580	0.0002331
2164	4	PDS000076482.55	clade_one	United Kingdom	1	Europe	Human	1	GCA_007588815_GCA_007643475_GCA_007776585_GCA_007590145	2_2_2_0	full_full_full_full	partial_partial_partial_partial	absent_absent_absent_absent	full_full_full_full	human_human_human_human	8580	0.0004662
2167	2	PDS000076482.55	clade_one	United Kingdom	1	Europe	Human	1	GCA_007821075_GCA_007519805	0_0	full_full	full_full	absent_absent	full_full	human_human	8580	0.0002331
2170	2	PDS000076482.55	clade_one	United Kingdom_Switzerland	2	Europe	Human	1	GCA_007776105_GCA_009870975	0_0	full_full	partial_absent	absent_absent	full_full	human_feces	8580	0.0002331
2171	4	PDS000076482.55	clade_one	United Kingdom	1	Europe	Human	1	GCA_007779465_GCA_007651255_GCA_007582845_GCA_004253295	0_0_0_0	full_full_full_full	full_full_full_full	absent_absent_absent_absent	full_full_full_full	human_human_human_human	8580	0.0004662
2172	2	PDS000076482.55	clade_one	United Kingdom	1	Europe	Human	1	GCA_007664405_GCA_015124155	0_0	full_full	partial_partial	full_full	full_full	human_human	8580	0.0002331
2173	2	PDS000076482.55	clade_one	United Kingdom	1	Europe	Human	1	GCA_007848995_GCA_011201175	0_0	full_full	partial_partial	absent_absent	full_full	human_human	8580	0.0002331
2175	6	PDS000076482.55	clade_one	United Kingdom	1	Europe	Human	1	GCA_007707485_GCA_008354845_GCA_008601165_GCA_010706045_GCA_008557315_GCA_011464175	0_0_0_0_0_0	full_full_full_full_full_full	absent_absent_absent_absent_absent_absent	absent_absent_absent_absent_absent_absent	full_full_full_full_full_full	human_human_human_human_human_human	8580	0.000699301
2179	3	PDS000076482.55	clade_one	United Kingdom	1	Europe	Human	1	GCA_007582205_GCA_007773905_GCA_007650655	0_0_0	full_full_full	full_full_full	absent_absent_absent	full_full_full	human_human_human	8580	0.00034965
2180	3	PDS000076482.55	clade_one	United Kingdom	1	Europe	Turkey	1	GCA_010190365_GCA_010187605_GCA_010187045	0_0_0	full_full_full	full_full_full	full_full_full	full_full_full	NA_turkey_turkey	8580	0.00034965
2181	3	PDS000076482.55	clade_one	United Kingdom	1	Europe	Human	1	GCA_010737915_GCA_010504995_GCA_011107535	2_2_2	partial_partial_full	partial_partial_partial	full_full_full	full_full_full	human_human_human	8580	0.00034965
2182	2	PDS000076482.55	clade_one	United Kingdom	1	Europe	Human	1	GCA_008096815_GCA_008200585	0_0	full_full	full_full	full_full	full_full	human_human	8580	0.0002331
2185	5	PDS000076482.55	clade_one	United Kingdom	1	Europe	Human	1	GCA_007500965_GCA_007774725_GCA_007498245_GCA_007821715_GCA_007774705	0_0_0_0_0	full_full_full_full_full	full_full_full_full_full	full_full_full_full_full	full_full_full_full_full	human_human_human_human_human	8580	0.000582751
2187	2	PDS000076482.55	clade_one	United Kingdom	1	Europe	Human	1	GCA_007767165_GCA_007580705	0_0	full_full	partial_partial	full_full	full_full	human_human	8580	0.0002331
2188	4	PDS000076482.55	clade_one	United Kingdom	1	Europe	Human	1	GCA_008833705_GCA_008836185_GCA_009552265_GCA_010669585	0_0_0_0	full_full_full_full	full_full_full_full	full_full_full_full	full_full_full_full	human_human_human_human	8580	0.0004662
2189	5	PDS000076482.55	clade_one	United Kingdom	1	Europe	Human	1	GCA_010673865_GCA_010414105_GCA_010592075_GCA_004185405_GCA_008853345	0_0_0_0_0	full_full_full_full_full	full_full_full_partial_full	full_full_full_full_full	full_full_full_full_full	human_human_human_human_human	8580	0.000582751
2190	3	PDS000076482.55	clade_one	United Kingdom	1	Europe	Human	1	GCA_007659225_GCA_003907175_GCA_007773325	0_0_0	full_full_full	full_full_full	full_full_full	full_full_full	human_human_human	8580	0.00034965
2191	3	PDS000076482.55	clade_one	USA	1	North America	Human	1	GCA_005693235_GCA_005693695_GCA_004249005	0_0_0	full_full_full	full_absent_absent	absent_absent_absent	full_full_full	NA_NA_NA	8580	0.00034965
2194	3	PDS000076482.55	clade_one	USA	1	North America	Human	1	GCA_010733715_GCA_007470295_GCA_003918655	0_0_0	full_full_full	full_full_absent	absent_absent_absent	full_full_full	stool_NA_NA	8580	0.00034965
2195	2	PDS000076482.55	clade_one	United Kingdom	1	Europe	Human	1	GCA_011427205_GCA_010796355	0_0	full_full	full_full	absent_absent	full_full	human_human	8580	0.0002331
2197	5	PDS000076482.55	clade_one	Canada	1	North America	Human	1	GCA_011278405_GCA_011315785_GCA_011293365_GCA_011255555_GCA_011386775	0_0_0_0_0	full_full_full_full_full	full_full_full_partial_full	absent_absent_absent_absent_absent	full_full_full_full_full	stool_stool_stool_stool_stool	8580	0.000582751
2199	3	PDS000076482.55	clade_one	USA	1	North America	Human	1	GCA_011596105_GCA_009597795_GCA_008380705	0_0_0	full_full_full	full_full_full	absent_absent_absent	full_full_full	NA_NA_NA	8580	0.00034965
2201	3	PDS000076482.55	clade_one	USA	1	North America	Human	1	GCA_005990585_GCA_006054835_GCA_010428455	0_0_0	full_full_full	partial_partial_partial	absent_absent_absent	full_full_full	NA_NA_stool	8580	0.00034965
2202	3	PDS000076482.55	clade_one	USA	1	North America	Human	1	GCA_006485425_GCA_005839345_GCA_007810555	0_0_0	full_full_full	partial_partial_partial	absent_absent_absent	full_full_full	NA_NA_NA	8580	0.00034965
2203	6	PDS000076482.55	clade_one	USA	1	North America	Human	1	GCA_006602425_GCA_006288835_GCA_010441555_GCA_007079445_GCA_007577705_GCA_011412575	0_0_0_0_0_0	full_full_full_full_full_full	partial_partial_partial_partial_partial_partial	absent_absent_absent_absent_absent_absent	full_full_full_full_full_full	NA_NA_stool_NA_NA_stool	8580	0.000699301
2205	2	PDS000076482.55	clade_one	USA	1	North America	Human	1	GCA_005576195_GCA_005656935	0_0	full_full	full_full	absent_absent	full_full	NA_NA	8580	0.0002331
2206	2	PDS000076482.55	clade_one	USA	1	North America	Human	1	GCA_005834605_GCA_006737395	0_0	full_full	partial_partial	absent_absent	full_full	NA_NA	8580	0.0002331
2208	2	PDS000076482.55	clade_one	USA	1	North America	Human	1	GCA_008482705_GCA_006478685	0_0	full_full	full_full	full_full	full_full	stool_NA	8580	0.0002331
2209	2	PDS000076482.55	clade_one	Canada	1	North America	Human	1	GCA_011387835_GCA_011386595	0_0	full_full	full_full	absent_absent	full_full	stool_stool	8580	0.0002331
2212	3	PDS000076482.55	clade_one	USA	1	North America	Human	1	GCA_011422285_GCA_006273415_GCA_014070115	0_0_0	full_full_full	absent_absent_partial	absent_absent_absent	full_full_full	stool_NA_NA	8580	0.00034965
2215	2	PDS000076482.55	clade_one	USA	1	North America	Swine	1	GCA_008154525_GCA_008149945	0_0	full_full	full_full	absent_absent	full_full	Porcine Colon_Porcine Lung	8580	0.0002331
2216	3	PDS000076482.55	clade_one	USA	1	North America	Human	1	GCA_013803985_GCA_013446435_GCA_014564075	0_0_0	full_full_full	full_full_full	absent_absent_absent	full_full_full	NA_NA_NA	8580	0.00034965
2218	6	PDS000076482.55	clade_one	USA	1	North America	Human	1	GCA_008129855_GCA_008318435_GCA_011732755_GCA_016385905_GCA_015048445_GCA_014819325	0_0_0_0_0_0	full_full_full_full_full_full	full_full_partial_full_full_full	absent_absent_full_absent_absent_absent	full_full_full_full_full_full	NA_NA_NA_NA_NA_NA	8580	0.000699301
2219	3	PDS000076482.55	clade_one	USA	1	North America	Human	1	GCA_015529405_GCA_015711155_GCA_016133875	2_2_2	full_full_full	partial_partial_partial	absent_absent_absent	full_full_full	NA_NA_NA	8580	0.00034965
2224	4	PDS000076482.55	clade_one	USA	1	North America	Human	1	GCA_005547755_GCA_005460995_GCA_005621595_GCA_008861705	0_0_0_0	full_full_full_full	partial_partial_full_full	absent_absent_absent_absent	full_full_full_full	NA_NA_NA_NA	8580	0.0004662
2228	2	PDS000076482.55	clade_one	USA	1	North America	Human	1	GCA_016309895_GCA_011297755	0_0	full_full	partial_full	absent_absent	full_full	NA_NA	8580	0.0002331
2231	2	PDS000076482.55	clade_one	USA	1	North America	Human	1	GCA_006497075_GCA_006605145	0_0	full_full	partial_partial	absent_absent	full_full	NA_NA	8580	0.0002331
2233	2	PDS000076482.55	clade_one	USA	1	North America	Other	1	GCA_005761015_GCA_005994245	0_0	full_full	partial_partial	absent_absent	full_full	goat_NA	8580	0.0002331
2234	2	PDS000076482.55	clade_one	USA	1	North America	Human	1	GCA_011433855_GCA_007491345	0_0	full_full	absent_partial	absent_absent	full_full	NA_NA	8580	0.0002331
2235	2	PDS000076482.55	clade_one	USA	1	North America	Human	1	GCA_007070975_GCA_006156045	0_0	full_full	partial_full	absent_absent	full_full	NA_NA	8580	0.0002331
2236	2	PDS000076482.55	clade_one	USA	1	North America	Human	1	GCA_009165665_GCA_005859245	0_0	full_full	partial_full	absent_absent	full_full	blood_NA	8580	0.0002331
[truncated: 460 more rows]
